# Supplementary material for: Increased hippocampal epigenetic age in the Ts65Dn mouse model of Down Syndrome
Source: Front Aging Neurosci. 2024 May 21;16:1401109. doi: 10.3389/fnagi.2024.1401109 (PMC11148439; doi:10.3389/fnagi.2024.1401109)
Supplement: Supplementary file 1 [file Table_1.XLSX]

## Sheet: DMP_Analysis_FullCohort
Supplementary Table 1. Differentially methylated CpG sites analysis. CHR and Position: probe location on mouse genome (assembly GRCm38/mm10); Gene: UCSC gene name; Locus: identity number of DNAge® clock Locus; Illumina.PROBEID: probe ID in the Illumina Infinium MouseMethylation Beadchip Array; MW_pval: Mann-Whitney nominal p-value obtained comparing CpG DNAm between Ts65Dn and wild-type euploid m…
CHR	Position	Gene	Locus	Illumina.ProbeID	MW_pval	MW_BH_padj	TotTs65Dn_Avg	TotEu_Avg	DeltaTot	Male_MW_pval	Male_MW_BH_padj	MaleTs65Dn_Avg	minMaleTs65Dn	maxMaleTs65Dn	FemaleTs65Dn	Ts65Dn_SexEffect	MaleEu_Avg	minMaleEu	maxMaleEu	FemaleEu	Euploid_SexEffect	DeltaMales	DeltaFemales
chr18	32430851	Bin1	DMR142	NA	0.0011655	0.39627	0.816096	0.848617	-0.0325208	0.004329	0.629561	0.819557	0.808213	0.83147	0.798789	out	0.850233	0.835713	0.870993	0.838915	in	-0.0306763	-0.0401264
chr8	105270995	Hsf4	DMR279	cg46095458	0.0011655	0.39627	0.375092	0.335196	0.0398968	0.004329	0.629561	0.377626	0.362723	0.40248	0.362426	out	0.33318	0.311554	0.346454	0.347289	out	0.0444457	0.015137
chr8	105271005	Hsf4	DMR279	NA	0.0011655	0.39627	0.41876	0.372045	0.0467154	0.004329	0.629561	0.418381	0.397729	0.440126	0.420654	in	0.369823	0.334499	0.382661	0.385374	out	0.0485582	0.0352799
chr8	105271021	Hsf4	DMR279	NA	0.0011655	0.39627	0.308384	0.270721	0.0376626	0.004329	0.629561	0.308245	0.292012	0.330059	0.309079	in	0.269356	0.247714	0.28363	0.278912	in	0.0388887	0.0301671
chr8	105271025	Hsf4	DMR279	NA	0.0011655	0.39627	0.448901	0.395038	0.0538632	0.004329	0.629561	0.448967	0.425211	0.476234	0.448573	in	0.397169	0.370736	0.416048	0.382253	in	0.051798	0.0663203
chr8	105271093	Hsf4	DMR279	NA	0.0011655	0.39627	0.306567	0.27961	0.026957	0.004329	0.629561	0.307329	0.296982	0.321679	0.302759	in	0.278923	0.268404	0.288471	0.283735	in	0.0284062	0.0190233
chr7	58837251	Gm6226	DMR256	NA	0.002331	0.528361	0.972222	0.955213	0.017009	0.004329	0.629561	0.972711	0.964539	0.980792	0.969777	in	0.953206	0.92539	0.963542	0.967256	out	0.0195051	0.00252159
chr15	99199889	Spats2	DMR108	NA	0.002331	0.528361	0.918818	0.936626	-0.0178079	0.00865801	0.705108	0.921092	0.917499	0.927208	0.907452	out	0.93473	0.924615	0.945092	0.948007	out	-0.0136378	-0.040555
chr7	141269419	Cdhr5	DMR267	NA	0.002331	0.528361	0.837439	0.743823	0.0936161	0.00865801	0.705108	0.83864	0.767241	0.918831	0.831435	in	0.744069	0.707317	0.771978	0.742347	in	0.0945709	0.0890881
chr8	105271085	Hsf4	DMR279	NA	0.004662	0.616421	0.421057	0.383835	0.0372214	0.00865801	0.705108	0.425538	0.414978	0.446112	0.39865	out	0.384986	0.363988	0.415024	0.376934	in	0.0405526	0.0217156
chr10	66921282	Gm26576	DMR11	NA	0.004662	0.616421	0.113956	0.036712	0.0772443	0.017316	0.705108	0.11881	0.0364964	0.2	0.0896861	in	0.0399446	0.00510204	0.0860927	0.017316	in	0.0788657	0.0723701
chr18	32430782	Bin1	DMR142	cg35563948	0.004662	0.616421	0.742292	0.776521	-0.0342284	0.017316	0.705108	0.745469	0.731256	0.759343	0.726407	out	0.777293	0.748113	0.79751	0.771884	in	-0.0318242	-0.0454769
chr18	32430889	Bin1	DMR142	NA	0.004662	0.616421	0.751589	0.792536	-0.040947	0.017316	0.705108	0.758294	0.73814	0.777364	0.718063	out	0.790614	0.76774	0.813372	0.80407	in	-0.0323193	-0.0860077
chr2	25579858	Ajm1	DMR157	NA	0.004662	0.616421	0.238718	0.203905	0.0348133	0.017316	0.705108	0.23956	0.230014	0.257095	0.234513	in	0.201255	0.172232	0.233099	0.219809	in	0.0383049	0.0147044
chr4	115978859	Faah	DMR198	cg41311474	0.004662	0.616421	0.619298	0.574169	0.045129	0.017316	0.705108	0.620754	0.607343	0.64272	0.612016	in	0.572764	0.523955	0.609251	0.5826	in	0.0479906	0.029416
chr11	72411971	NA	DMR36	NA	0.00815851	0.616421	0.155961	0.125625	0.0303354	0.004329	0.629561	0.16035	0.150565	0.172733	0.134014	out	0.126192	0.112365	0.136809	0.122222	in	0.0341575	0.0117922
chr8	88664327	Nod2	DMR275	NA	0.00815851	0.616421	0.783063	0.754799	0.0282634	0.00865801	0.705108	0.786638	0.767662	0.794918	0.765185	out	0.752974	0.720061	0.770851	0.765752	in	0.0336645	-0.000567224
chr10	66921261	Gm26576	DMR11	NA	0.00815851	0.616421	0.269259	0.176783	0.092476	0.017316	0.705108	0.281855	0.197842	0.366667	0.206278	in	0.177387	0.118182	0.278261	0.17316	in	0.104468	0.0331179
chr10	121150527	NA	DMR21	NA	0.00815851	0.616421	0.841821	0.814139	0.027682	0.017316	0.705108	0.840024	0.821648	0.853926	0.850806	in	0.812447	0.788372	0.828786	0.824291	in	0.0275769	0.0265158
chr19	5783881	NA	DMR148	NA	0.00815851	0.616421	0.795315	0.763131	0.0321834	0.017316	0.705108	0.79147	0.776511	0.803611	0.814541	out	0.760363	0.729789	0.787286	0.77974	in	0.0311064	0.0348006
chr2	25579935	Ajm1	DMR157	NA	0.00815851	0.616421	0.530579	0.48402	0.0465593	0.017316	0.705108	0.534459	0.508151	0.578276	0.51118	in	0.48005	0.41532	0.528333	0.507835	in	0.0544082	0.00334528
chr3	53477651	Proser1	DMR178	NA	0.00815851	0.616421	0.786632	0.849443	-0.0628105	0.017316	0.705108	0.786985	0.738553	0.842105	0.784868	in	0.856051	0.819696	0.928904	0.809793	out	-0.0690659	-0.024925
chr4	114666147	NA	DMR197	NA	0.00815851	0.616421	0.0706573	0.0512977	0.0193596	0.017316	0.705108	0.0705882	0.0589164	0.0854214	0.0710027	in	0.0489817	0.0204978	0.0632653	0.065194	out	0.0216065	0.00580874
chr7	44959987	Cpt1c	DMR254	NA	0.00815851	0.616421	0.694262	0.760559	-0.0662964	0.017316	0.705108	0.689767	0.645946	0.747283	0.716738	in	0.754396	0.707951	0.796629	0.797531	out	-0.0646296	-0.0807927
chr7	80876214	Zscan2	DMR259	NA	0.00815851	0.616421	0.559693	0.492932	0.0667613	0.017316	0.705108	0.5521	0.514735	0.590081	0.59766	out	0.487487	0.429518	0.527348	0.525601	in	0.0646129	0.0720589
chr5	111418977	Mn1	DMR217	NA	0.00815851	0.616421	0.146972	0.110484	0.0364886	0.030303	0.833743	0.143751	0.125463	0.168192	0.163081	in	0.11394	0.0707246	0.145525	0.0897436	in	0.0298103	0.0733372
chr7	58837269	Gm6226	DMR256	NA	0.00815851	0.616421	0.923986	0.897214	0.026772	0.030303	0.833743	0.921721	0.914266	0.933974	0.935313	out	0.896698	0.86524	0.920564	0.900312	in	0.025023	0.0350013
chr11	71751601	Wscd1	DMR35	NA	0.013986	0.694997	0.00214723	0.00528353	-0.0031363	0.004329	0.629561	0.00161049	0.00122699	0.00223714	0.00483092	out	0.00555362	0.00282486	0.0097032	0.003663	in	-0.00394313	0.00116791
chr16	72678647	Robo1	DMR122	NA	0.013986	0.694997	0.674515	0.712356	-0.0378407	0.004329	0.629561	0.668294	0.624935	0.705272	0.705619	out	0.720337	0.707317	0.742857	0.664465	out	-0.0520433	0.0411544
chr12	17993353	Gm49329	DMR61	NA	0.013986	0.694997	0.153577	0.0630046	0.0905727	0.00865801	0.705108	0.17052	0.117816	0.25	0.0688623	out	0.0665609	0.0186404	0.13447	0.0416667	in	0.103959	0.0271956
chr11	97626977	NA	DMR45	NA	0.013986	0.694997	0.696475	0.659575	0.0368994	0.017316	0.705108	0.700651	0.673361	0.709203	0.675591	in	0.662959	0.614149	0.700478	0.639274	in	0.0376926	0.0363172
chr6	87384397	Gkn3	DMR237	NA	0.013986	0.694997	0.0478486	0.0257451	0.0221035	0.017316	0.705108	0.0502866	0.0322581	0.0633147	0.0356589	in	0.0244525	0.0133657	0.0509091	0.0335008	in	0.0258341	0.00215808
chr1	73924842	Tns1	DMR3	NA	0.013986	0.694997	0.90571	0.886359	0.0193511	0.030303	0.833743	0.905985	0.886576	0.921803	0.904335	in	0.88496	0.861824	0.900399	0.894757	in	0.0210258	0.00957755
chr13	107846991	Zswim6	DMR81	NA	0.013986	0.694997	0.0702969	0.0876726	-0.0173757	0.030303	0.833743	0.0693719	0.0523851	0.0881814	0.0749218	in	0.0879042	0.0759837	0.0993952	0.0862832	in	-0.0185323	-0.0113614
chr2	25579862	Ajm1	DMR157	NA	0.013986	0.694997	0.230059	0.190668	0.0393911	0.030303	0.833743	0.230186	0.21386	0.263207	0.229427	in	0.1889	0.151381	0.230981	0.201274	in	0.0412853	0.0281528
chr5	115479732	Sirt4	DMR219	NA	0.013986	0.694997	0.597034	0.550521	0.046513	0.030303	0.833743	0.589808	0.55053	0.604794	0.633169	out	0.549119	0.464729	0.596142	0.558933	in	0.0406881	0.0742353
chr9	98952401	Foxl2os	DMR298	NA	0.013986	0.694997	0.015669	0.00640017	0.00926882	0.030303	0.833743	0.0166738	0.00878294	0.0254163	0.010645	in	0.00641269	0	0.0121145	0.00632511	in	0.0102611	0.00431985
chr14	34603037	Gm49012	DMR86	NA	0.013986	0.694997	0.90917	0.886656	0.022514	0.0519481	0.863212	0.907578	0.892037	0.921911	0.91713	in	0.886366	0.863331	0.909651	0.888396	in	0.0212119	0.0287344
chr17	56829847	Rfx2	DMR139	NA	0.013986	0.694997	0.095203	0.0712664	0.0239366	0.0519481	0.863212	0.0933923	0.0782959	0.110974	0.104256	in	0.0703789	0.0468817	0.0973007	0.0765912	in	0.0230134	0.0276652
chr18	32430839	Bin1	DMR142	NA	0.013986	0.694997	0.566479	0.6143	-0.0478212	0.0519481	0.863212	0.571389	0.55089	0.618226	0.541928	out	0.609988	0.570294	0.659457	0.640176	in	-0.0385983	-0.0982481
chr8	70139842	Borcs8	DMR270	NA	0.016839	0.694997	0.00501168	0.0007391	0.00427258	0.011644	0.705108	0.00570537	0.00163399	0.0118256	0.00154321	out	0.000480312	0	0.00168067	0.00229183	out	0.00522506	-0.000748616
chr7	30143695	NA	DMR249	NA	0.0177784	0.694997	0.0934021	0.0160934	0.0773087	0.0221735	0.833743	0.109176	0.0116279	0.225694	0.0145349	in	0.0187757	0	0.0517241	0	in	0.0903999	0.0145349
chr11	102606266	Fzd2	DMR53	NA	0.0182559	0.694997	0.0632634	0.0280789	0.0351844	0.0134972	0.705108	0.0580172	0.0382775	0.084375	0.0894942	out	0.0231959	0	0.0468085	0.057377	out	0.0348213	0.0321171
chr2	164168113	Kcns1	DMR171	NA	0.0220875	0.694997	0.0484342	0.0193113	0.0291229	0.017316	0.705108	0.0412292	0.0266667	0.0682594	0.0844595	out	0.0162167	0.0027027	0.0332226	0.0378788	out	0.0250124	0.0465807
chr2	181460437	NA	DMR176	NA	0.0221445	0.694997	0.296207	0.258255	0.0379526	0.00865801	0.705108	0.301485	0.277487	0.33254	0.26982	out	0.255747	0.216841	0.284455	0.2733	in	0.0457377	-0.0034805
chr6	87384420	Gkn3	DMR237	NA	0.0221445	0.694997	0.027322	0.013937	0.013385	0.00865801	0.705108	0.0306158	0.0190311	0.0465116	0.0108527	out	0.0123514	0.00174216	0.0272727	0.0234506	in	0.0182645	-0.0125979
chr2	25579970	Ajm1	DMR157	NA	0.0221445	0.694997	0.448216	0.393089	0.0551276	0.017316	0.705108	0.448578	0.406218	0.485528	0.446405	in	0.383977	0.342164	0.437035	0.447757	out	0.0646011	-0.00135148
chr7	105554425	Smpd1	DMR262	NA	0.0221445	0.694997	0.00133329	0.00333005	-0.00199676	0.017316	0.705108	0.00131618	0.000475737	0.00300903	0.00141887	in	0.0036918	0.00269942	0.00475791	0.0011596	out	-0.00237562	0.000259267
chr8	99416393	Cdh8	DMR277	NA	0.0221445	0.694997	0.00791616	0.00402123	0.00389493	0.017316	0.705108	0.00724774	0.00440313	0.0107047	0.0112583	out	0.00330544	0	0.00736016	0.00831601	out	0.0039423	0.00294227
chr18	60750617	NA	DMR144	NA	0.0221445	0.694997	0.322378	0.378965	-0.056587	0.030303	0.833743	0.318461	0.303116	0.331641	0.341962	out	0.377884	0.322281	0.434724	0.385449	in	-0.0594231	-0.0434871
chr8	105271014	Hsf4	DMR279	NA	0.0221445	0.694997	0.142466	0.123266	0.0191996	0.030303	0.833743	0.144669	0.138939	0.153491	0.131449	out	0.123574	0.100741	0.142491	0.121423	in	0.0210957	0.0100267
chr11	45980834	Sox30	DMR27	NA	0.0221445	0.694997	0.0515366	0.0364639	0.0150728	0.0519481	0.863212	0.0473585	0.03559	0.0615234	0.0724274	out	0.0359269	0.0282337	0.0438724	0.0396858	in	0.0114316	0.0327416
chr11	97626959	NA	DMR45	NA	0.0221445	0.694997	0.719528	0.692881	0.0266479	0.0519481	0.863212	0.720641	0.713714	0.739633	0.713968	in	0.696989	0.662864	0.735735	0.66823	in	0.0236517	0.0457373
chr18	32430886	Bin1	DMR142	NA	0.0221445	0.694997	0.521605	0.560501	-0.0388969	0.0519481	0.863212	0.519744	0.48922	0.561457	0.530909	in	0.560787	0.539938	0.605623	0.558788	in	-0.0410433	-0.0278793
chr19	5783875	NA	DMR148	NA	0.0221445	0.694997	0.85835	0.831262	0.0270882	0.0519481	0.863212	0.858439	0.843112	0.872602	0.857907	in	0.830599	0.794289	0.860113	0.835241	in	0.02784	0.0226663
chr2	181460513	NA	DMR176	NA	0.0221445	0.694997	0.454337	0.426811	0.0275264	0.0519481	0.863212	0.456789	0.436792	0.502387	0.442081	in	0.428458	0.409547	0.444765	0.416929	in	0.0283306	0.0251521
chr4	46345373	Gm12446	DMR189	NA	0.0221445	0.694997	0.0433302	0.0271666	0.0161637	0.0519481	0.863212	0.0448491	0.0266129	0.0567951	0.0357359	in	0.0275561	0.0125561	0.0437622	0.0248293	in	0.017293	0.0109066
chr5	30647674	NA	DMR213	NA	0.0221445	0.694997	0.0820018	0.0361967	0.0458052	0.0519481	0.863212	0.0842758	0.0413223	0.120192	0.070632	in	0.0376899	0.00840336	0.0802469	0.0272374	in	0.0465859	0.0433946
chr8	105271004	Hsf4	DMR279	NA	0.0221445	0.694997	0.432086	0.395024	0.0370617	0.0519481	0.863212	0.431701	0.397099	0.453059	0.434012	in	0.394331	0.34303	0.413576	0.399187	in	0.0373704	0.0348244
chr12	111442902	Tnfaip2	DMR72	NA	0.0221445	0.694997	0.227929	0.183016	0.0449133	0.0822511	0.863212	0.223877	0.186441	0.257605	0.248189	in	0.187695	0.126316	0.208499	0.154942	in	0.0361823	0.0932472
chr16	17209491	Rimbp3	DMR115	cg33953879	0.0221445	0.694997	0.0150944	0.0108787	0.00421563	0.0822511	0.863212	0.0143193	0.0122742	0.0170551	0.0189698	out	0.0114826	0.00765697	0.0170747	0.00725572	out	0.00283672	0.011714
chr5	146461717	Wasf3	DMR226	cg43021141	0.0221445	0.694997	0.771335	0.817409	-0.0460748	0.0822511	0.863212	0.775775	0.714286	0.809351	0.74913	in	0.812763	0.78031	0.842798	0.845285	out	-0.036988	-0.0961544
chr7	44959983	Cpt1c	DMR254	NA	0.0221445	0.694997	0.658345	0.730201	-0.0718558	0.0822511	0.863212	0.664448	0.619226	0.717262	0.627832	in	0.724123	0.633708	0.793883	0.766667	in	-0.0596755	-0.138835
chr7	105554456	Smpd1	DMR262	NA	0.0221445	0.694997	0.00399798	0.00224664	0.00175134	0.0822511	0.863212	0.00380537	0.00286926	0.00497277	0.00496102	in	0.00230582	0.00054003	0.00384292	0.00189155	in	0.00149955	0.00306947
chr8	108714493	Zfhx3	DMR282	NA	0.0221445	0.694997	0.0364503	0.0446124	-0.00816209	0.0822511	0.863212	0.0370425	0.0293013	0.0457774	0.0334891	in	0.0439962	0.0367171	0.0486799	0.0483092	in	-0.00695372	-0.0148201
chr3	105052143	Cttnbp2nl	DMR184	NA	0.0318884	0.779332	0.0100166	0.0279447	-0.0179281	0.0672641	0.863212	0.00731405	0	0.0179028	0.0235294	out	0.0271884	0	0.0441989	0.0324826	in	-0.0198744	-0.00895319
chr6	133105300	Smim10l1	DMR243	NA	0.0318884	0.779332	0.00217424	0.00539803	-0.00322379	0.0672641	0.863212	0.00195478	0	0.00403226	0.00327154	in	0.00518592	0	0.00825369	0.00667071	in	-0.00323113	-0.00339917
chr8	110168323	NA	DMR284	NA	0.0331061	0.779332	0.00567376	0.0242361	-0.0185624	0.011644	0.705108	0.00425532	0	0.0212766	0.012766	in	0.0282755	0.0119522	0.037037	0	out	-0.0240202	0.012766
chr7	30143685	NA	DMR249	NA	0.0331061	0.779332	0.0824582	0.0136275	0.0688307	0.049746	0.863212	0.0931358	0.0310078	0.225694	0.0290698	out	0.0158987	0	0.0517241	0	in	0.0772371	0.0290698
chr11	72412000	NA	DMR36	cg29739663	0.034965	0.779332	0.0820312	0.0633779	0.0186533	0.004329	0.629561	0.0821889	0.0764997	0.0847121	0.0812425	in	0.0595287	0.036942	0.0744067	0.0864731	out	0.0226602	-0.0052306
chr8	105271039	Hsf4	DMR279	NA	0.034965	0.779332	0.213307	0.17353	0.0397772	0.004329	0.629561	0.222393	0.209713	0.241298	0.167873	out	0.174266	0.14533	0.188793	0.169112	in	0.0481277	-0.001239
chr4	99653950	Gm12688	DMR196	NA	0.034965	0.779332	0.0879027	0.0613494	0.0265533	0.00865801	0.705108	0.0873798	0.0675676	0.131953	0.0905172	in	0.0509751	0.0289017	0.0686869	0.123596	out	0.0364047	-0.0330783
chr11	72411995	NA	DMR36	NA	0.034965	0.779332	0.143304	0.12071	0.0225942	0.017316	0.705108	0.14819	0.118622	0.185841	0.118877	in	0.12024	0.0969728	0.139907	0.123533	in	0.0279502	-0.0046561
chr2	25579943	Ajm1	DMR157	NA	0.034965	0.779332	0.667063	0.62807	0.0389932	0.017316	0.705108	0.668648	0.647747	0.688239	0.659138	in	0.621475	0.567442	0.669225	0.667634	in	0.0471722	-0.00849614
chr7	30143717	NA	DMR249	NA	0.034965	0.779332	0.116631	0.0281289	0.0885021	0.030303	0.833743	0.134725	0.0350195	0.315972	0.0261628	out	0.0289411	0	0.0560345	0.0232558	in	0.105784	0.00290698
chr11	82929290	Unc45b	DMR39	NA	0.034965	0.779332	0.676871	0.637979	0.0388911	0.0519481	0.863212	0.673536	0.621071	0.713343	0.693544	in	0.631724	0.587332	0.680556	0.675515	in	0.0418123	0.0180293
chr11	98837513	Rapgefl1	DMR48	NA	0.034965	0.779332	0.113165	0.0914378	0.0217277	0.0519481	0.863212	0.114816	0.102473	0.137574	0.104915	in	0.0926354	0.0577303	0.107406	0.0842521	in	0.0221801	0.0206632
chr14	34603033	Gm49012	DMR86	NA	0.034965	0.779332	0.780746	0.749702	0.0310441	0.0519481	0.863212	0.780761	0.75773	0.799697	0.780673	in	0.747272	0.71539	0.797293	0.764283	in	0.0334888	0.0163902
chr16	72678696	Robo1	DMR122	NA	0.034965	0.779332	0.699121	0.720801	-0.02168	0.0519481	0.863212	0.698881	0.675156	0.722978	0.700319	in	0.722374	0.697922	0.74105	0.711361	in	-0.0234931	-0.0110411
chr17	45601567	Mymx	DMR133	NA	0.034965	0.779332	0.321073	0.274388	0.0466856	0.0519481	0.863212	0.324701	0.258427	0.363071	0.302934	in	0.274707	0.229217	0.343994	0.272475	in	0.0499945	0.0304597
chr11	97627526	Epop	DMR46	cg29998318	0.034965	0.779332	0.745415	0.699753	0.0456615	0.0822511	0.863212	0.749339	0.682659	0.79146	0.725793	in	0.698318	0.665996	0.714896	0.708368	in	0.0510216	0.0174255
chr16	87766165	NA	DMR123	cg34449387	0.034965	0.779332	0.13874	0.159954	-0.0212141	0.0822511	0.863212	0.138134	0.121951	0.166527	0.14177	in	0.160012	0.151295	0.168517	0.159607	in	-0.021878	-0.017837
chr6	85186847	NA	DMR236	NA	0.034965	0.779332	0.0625994	0.0477074	0.0148921	0.0822511	0.863212	0.0619824	0.0403587	0.0747693	0.0656847	in	0.0468605	0.0257388	0.0613558	0.0527884	in	0.0151219	0.0128963
chr7	127363687	NA	DMR264	NA	0.034965	0.779332	0.163663	0.0891795	0.0744836	0.0822511	0.863212	0.162266	0.106557	0.211268	0.170648	in	0.0956121	0.0311111	0.178571	0.0505837	in	0.0666539	0.120065
chr8	105270964	Hsf4	DMR279	NA	0.034965	0.779332	0.130387	0.115929	0.0144586	0.0822511	0.863212	0.131194	0.117941	0.151241	0.126354	in	0.115989	0.0802536	0.14945	0.115567	in	0.015205	0.010787
chr11	102437374	NA	DMR52	NA	0.034965	0.779332	0.324844	0.166613	0.158231	0.125541	0.901167	0.334116	0.197368	0.533333	0.278481	in	0.181419	0.0865385	0.27451	0.0777778	out	0.152697	0.200703
chr2	25579877	Ajm1	DMR157	cg38158218	0.034965	0.779332	0.285863	0.253191	0.0326715	0.125541	0.901167	0.282396	0.271812	0.301431	0.303196	out	0.250594	0.205589	0.29101	0.268774	in	0.031802	0.0344221
chr2	29250230	Ntng2	DMR158	NA	0.034965	0.779332	0.326003	0.241278	0.0847253	0.125541	0.901167	0.325067	0.214925	0.446721	0.330688	in	0.25164	0.172549	0.315018	0.179104	in	0.0734262	0.151583
chr5	111418969	Mn1	DMR217	NA	0.034965	0.779332	0.307509	0.260119	0.0473903	0.125541	0.901167	0.301639	0.279261	0.338411	0.336858	in	0.267627	0.214493	0.309947	0.215069	in	0.0340122	0.121789
chr5	146461729	Wasf3	DMR226	cg43021142	0.034965	0.779332	0.748912	0.791812	-0.0428999	0.125541	0.901167	0.752895	0.693161	0.786604	0.728997	in	0.792564	0.763871	0.831461	0.787299	in	-0.0396691	-0.0583015
chr8	70139863	Borcs8	DMR270	NA	0.0360309	0.779332	0.000155039	0.00209953	-0.00194449	0.090584	0.901167	0.000186047	0	0.000930233	0	in	0.00219441	0	0.0055336	0.00153022	in	-0.00200836	-0.00153022
chr8	70139845	Borcs8	DMR270	NA	0.0372599	0.779332	0.0048555	0.00179519	0.00306031	0.0821386	0.863212	0.00474885	0.00302725	0.00582242	0.00538876	in	0.00209439	0	0.007109	0	in	0.00265446	0.00538876
chr7	30143738	NA	DMR249	NA	0.0380533	0.779332	0.142508	0.0306194	0.111888	0.0353443	0.863212	0.162846	0.0352941	0.350694	0.0408163	in	0.0296318	0	0.0862069	0.0365449	in	0.133214	0.00427148
chr7	30143673	NA	DMR249	NA	0.0380533	0.779332	0.0774408	0.015485	0.0619558	0.0546812	0.863212	0.0888592	0.0232558	0.21875	0.0203488	out	0.0169584	0	0.0545852	0.00664452	in	0.0719008	0.0137043
chr7	30143734	NA	DMR249	NA	0.0380533	0.779332	0.110133	0.0210121	0.0891211	0.0546812	0.863212	0.129253	0.0387597	0.322917	0.0145349	out	0.0239604	0	0.0732759	0.00332226	in	0.105292	0.0112126
chr7	30143665	NA	DMR249	NA	0.0380533	0.779332	0.0690907	0.0160878	0.0530029	0.0821386	0.863212	0.0770949	0.0116279	0.185315	0.0290698	in	0.0182154	0	0.0431034	0.00332226	in	0.0588795	0.0257475
chr8	110168302	NA	DMR284	NA	0.0447948	0.779332	0	0.0180215	-0.0180215	0.104062	0.901167	0	0	0	0	in	0.01692	0	0.0921659	0.0246305	in	-0.01692	-0.0246305
chr10	33624498	Clvs2	DMR9	NA	0.0452038	0.779332	0.0167718	0.00860636	0.00816544	0.004329	0.629561	0.0201262	0.0173565	0.0236887	0	out	0.00756112	0	0.0135135	0.0148778	out	0.012565	-0.0148778
chr2	74655758	Evx2	DMR162	NA	0.0505098	0.779332	0.030315	0.00826069	0.0220543	0.0194973	0.778364	0.0306637	0.00943396	0.0807799	0.0285714	in	0.00423624	0	0.0163265	0.0324074	out	0.0264275	-0.00383598
chr7	57509551	Gabra5	DMR255	NA	0.0507686	0.779332	0.00701819	0.00142972	0.00558848	0.0316334	0.858742	0.00842183	0.00458716	0.016129	0	out	0.00166801	0	0.008	0	in	0.00675383	0
chr9	61877812	NA	DMR294	cg46841724	0.0512821	0.779332	0.654887	0.611487	0.0433993	0.004329	0.629561	0.668264	0.642857	0.703762	0.588	out	0.611563	0.604	0.619112	0.611033	in	0.0567009	-0.0230325
chr8	108714475	Zfhx3	DMR282	NA	0.0512821	0.779332	0.0719258	0.0566369	0.0152888	0.017316	0.705108	0.0740056	0.0645646	0.0855856	0.0615265	out	0.0552068	0.0390132	0.0694554	0.0652174	in	0.0187988	-0.00369091
chr3	53477663	Proser1	DMR178	NA	0.0512821	0.779332	0.725683	0.785531	-0.059848	0.030303	0.833743	0.717281	0.661141	0.786251	0.767695	in	0.789372	0.752976	0.862471	0.762488	in	-0.0720909	0.00520688
chr8	99416058	Cdh8	DMR277	NA	0.0512821	0.779332	0.00458213	0.00856095	-0.00397882	0.030303	0.833743	0.0039559	0.00266951	0.00619534	0.00771325	out	0.00765894	0.00503637	0.0125313	0.013973	out	-0.00370304	-0.00625974
chr4	115978934	Faah	DMR198	NA	0.0512821	0.779332	0.781562	0.762505	0.0190567	0.0519481	0.863212	0.784807	0.768619	0.799664	0.765338	out	0.761959	0.734879	0.791853	0.765784	in	0.0228479	-0.000445535
chr11	115989747	Itgb4	DMR56	NA	0.0512821	0.779332	0.558617	0.636302	-0.0776845	0.0822511	0.863212	0.548683	0.45977	0.625	0.608286	in	0.633273	0.511222	0.707989	0.654472	in	-0.08459	-0.0461853
chr12	111028856	NA	DMR71	NA	0.0512821	0.779332	0.783171	0.741896	0.0412748	0.0822511	0.863212	0.787689	0.755245	0.815	0.760578	in	0.745608	0.707399	0.80359	0.719626	in	0.0420818	0.0409517
chr15	99199908	Spats2	DMR108	NA	0.0512821	0.779332	0.942062	0.958151	-0.0160887	0.0822511	0.863212	0.94121	0.930269	0.949821	0.946321	in	0.957531	0.941626	0.983479	0.961872	in	-0.0163203	-0.0155509
chr16	10502242	Ciita	DMR111	NA	0.0512821	0.779332	0.642559	0.567274	0.0752849	0.0822511	0.863212	0.646947	0.578467	0.736667	0.620619	in	0.572589	0.494118	0.644764	0.535385	in	0.0743581	0.0852339
chr17	45601639	Mymx	DMR133	NA	0.0512821	0.779332	0.76536	0.717838	0.0475217	0.0822511	0.863212	0.77113	0.740533	0.798193	0.736508	out	0.715142	0.619687	0.798863	0.734013	in	0.0559878	0.00249496
chr18	60750625	NA	DMR144	NA	0.0512821	0.779332	0.402013	0.463576	-0.0615621	0.0822511	0.863212	0.394133	0.369469	0.407932	0.441417	out	0.455567	0.275266	0.554509	0.511628	in	-0.0614341	-0.070211
chr19	5783907	NA	DMR148	NA	0.0512821	0.779332	0.923081	0.904465	0.0186169	0.0822511	0.863212	0.921586	0.899776	0.942276	0.930557	in	0.903426	0.892984	0.918782	0.910697	in	0.0181604	0.0198605
chr19	45741565	Fgf8	DMR152	NA	0.0512821	0.779332	0.144866	0.116113	0.0287528	0.0822511	0.863212	0.146161	0.108844	0.178133	0.138387	in	0.11543	0.0919689	0.146919	0.120213	in	0.0307317	0.0181747
chr2	164678861	NA	DMR172	NA	0.0512821	0.779332	0.5661	0.607235	-0.0411357	0.0822511	0.863212	0.563693	0.520073	0.609105	0.578135	in	0.607886	0.564195	0.657241	0.603331	in	-0.0441935	-0.0251958
chr5	101666837	NA	DMR216	NA	0.0512821	0.779332	0.0523734	0.0381353	0.0142382	0.0822511	0.863212	0.0543877	0.0450269	0.0668663	0.0423024	out	0.0402473	0.0258724	0.0625489	0.025463	out	0.0141403	0.0168394
chr7	30143709	NA	DMR249	NA	0.0512821	0.779332	0.107514	0.0224617	0.085052	0.0822511	0.863212	0.12204	0.0193798	0.295374	0.0348837	in	0.0228831	0	0.0517241	0.0199336	in	0.0991566	0.0149502
chr8	22566876	Slc20a2	DMR268	NA	0.0512821	0.779332	0.889118	0.901766	-0.0126478	0.0822511	0.863212	0.889782	0.873548	0.907076	0.8858	in	0.902328	0.888468	0.910561	0.89839	in	-0.0125468	-0.0125902
chr8	105298616	E2f4	DMR280	NA	0.0512821	0.779332	0.079196	0.0931464	-0.0139504	0.0822511	0.863212	0.0770359	0.0650076	0.0943889	0.0899963	in	0.0897131	0.0715041	0.100969	0.113746	out	-0.0126772	-0.0237497
chr11	98837526	Rapgefl1	DMR48	NA	0.0512821	0.779332	0.0718245	0.0571167	0.0147078	0.125541	0.901167	0.0725227	0.0586464	0.0865489	0.0683331	in	0.0582599	0.0359737	0.0718627	0.0502574	in	0.0142628	0.0180757
chr12	86307828	NA	DMR68	NA	0.0512821	0.779332	0.751348	0.732278	0.0190702	0.125541	0.901167	0.74903	0.712636	0.768712	0.76294	in	0.730381	0.712618	0.754435	0.743663	in	0.0186495	0.0192764
chr16	16303548	Yars2	DMR114	NA	0.0512821	0.779332	0.00248159	0.00465641	-0.00217482	0.125541	0.901167	0.00267272	0	0.00778322	0.00152594	in	0.00494058	0.00304363	0.00750605	0.00295144	out	-0.00226785	-0.00142549
chr2	29250318	Ntng2	DMR158	NA	0.0512821	0.779332	0.237475	0.191693	0.0457818	0.125541	0.901167	0.239997	0.19214	0.319672	0.224868	in	0.199388	0.143411	0.233813	0.145522	in	0.0406082	0.0793453
chr3	55783087	Nbea	DMR179	NA	0.0512821	0.779332	0.530116	0.550598	-0.0204818	0.125541	0.901167	0.53049	0.519669	0.54099	0.528248	in	0.548245	0.516297	0.570592	0.564716	in	-0.0177552	-0.036468
chr3	96219187	Bola1	DMR182	NA	0.0512821	0.779332	0.0023867	0.00490174	-0.00251505	0.125541	0.901167	0.00235314	0.000355177	0.00424798	0.0025545	in	0.00465053	0.00156896	0.00846137	0.00640901	in	-0.0022974	-0.00385452
chr7	80876184	Zscan2	DMR259	NA	0.0512821	0.779332	0.955341	0.942736	0.0126053	0.125541	0.901167	0.955411	0.931244	0.974244	0.954995	in	0.941112	0.927473	0.954082	0.952479	in	0.0142983	0.00251616
chr7	140923477	Nlrp6	DMR266	NA	0.0512821	0.779332	0.70584	0.669946	0.0358937	0.125541	0.901167	0.704366	0.678827	0.750545	0.71321	in	0.669441	0.621798	0.737342	0.672975	in	0.0349245	0.0402352
chr7	141269377	Cdhr5	DMR267	NA	0.0512821	0.779332	0.720211	0.64005	0.0801604	0.125541	0.901167	0.717435	0.680723	0.770235	0.734091	in	0.648936	0.56701	0.742424	0.586735	in	0.0684984	0.147356
chr1	75242907	Dnajb2	DMR5	NA	0.0512821	0.779332	0.893106	0.86868	0.0244257	0.177489	0.901167	0.892169	0.86917	0.920568	0.89779	in	0.873144	0.848392	0.889676	0.841896	out	0.0190248	0.055894
chr5	30647678	NA	DMR213	NA	0.0512821	0.779332	0.144675	0.0970048	0.04767	0.177489	0.901167	0.143127	0.0846906	0.231405	0.152416	in	0.102876	0.0639269	0.133028	0.0617761	out	0.0402503	0.0906403
chr5	146461670	Wasf3	DMR226	NA	0.0512821	0.779332	0.689894	0.728175	-0.0382818	0.177489	0.901167	0.691046	0.630298	0.726096	0.684134	in	0.723097	0.700041	0.747931	0.758649	out	-0.032051	-0.0745147
chr9	72111331	Tcf12	DMR296	NA	0.0522248	0.779332	0.00102881	0.0128312	-0.0118024	0.135378	0.901167	0.00123457	0	0.00617284	0	in	0.0113267	0	0.0388693	0.0218579	in	-0.0100922	-0.0218579
chr7	57509522	Gabra5	DMR255	NA	0.0533491	0.779332	0.0109243	0	0.0109243	0.13638	0.901167	0.00966093	0	0.0264706	0.0172414	in	0	0	0	0	in	0.00966093	0.0172414
chr8	125669972	Map10	DMR288	NA	0.0533491	0.779332	0.0089256	0	0.0089256	0.13638	0.901167	0.008917	0	0.0283688	0.00896861	in	0	0	0	0	in	0.008917	0.00896861
chr9	47531475	Cadm1	DMR292	NA	0.0603403	0.779332	0.000546112	0.004475	-0.00392889	0.150962	0.901167	0.000655335	0	0.00197628	0	in	0.00440782	0	0.0103093	0.00487805	in	-0.00375249	-0.00487805
chr5	123046798	Morn3	DMR220	NA	0.0734266	0.779332	0.937597	0.920729	0.0168679	0.00865801	0.705108	0.948723	0.935219	0.96093	0.881967	out	0.920675	0.893162	0.944056	0.921053	in	0.0280478	-0.0390854
chr17	56099258	Hdgfl2	DMR138	NA	0.0734266	0.779332	0.929049	0.937539	-0.00848956	0.017316	0.705108	0.927709	0.915948	0.93742	0.935749	in	0.94085	0.934258	0.947144	0.917674	out	-0.0131404	0.0180753
chr10	121150451	NA	DMR21	NA	0.0734266	0.779332	0.968347	0.960049	0.00829716	0.030303	0.833743	0.970905	0.964892	0.976892	0.955556	out	0.96027	0.94908	0.971766	0.958727	in	0.010635	-0.00317145
chr2	181460529	NA	DMR176	NA	0.0734266	0.779332	0.188596	0.156647	0.0319489	0.030303	0.833743	0.193238	0.16416	0.235347	0.16539	in	0.154203	0.142857	0.17066	0.171313	out	0.0390345	-0.00592313
chr6	30959010	Klf14	DMR228	NA	0.0734266	0.779332	0.01506	0.0195321	-0.00447213	0.030303	0.833743	0.0134869	0.0110823	0.0153784	0.0229254	out	0.0187251	0.012254	0.0265335	0.0243744	in	-0.00523817	-0.00144898
chr8	108886958	Zfhx3	DMR283	cg46139178	0.0734266	0.779332	0.0988943	0.122852	-0.0239582	0.030303	0.833743	0.0996773	0.0686736	0.130674	0.0949791	in	0.130459	0.11335	0.149148	0.0772146	out	-0.0307815	0.0177645
chr15	85538502	Wnt7b	DMR101	NA	0.0734266	0.779332	0.564028	0.526257	0.0377705	0.0519481	0.863212	0.564502	0.520939	0.607075	0.56166	in	0.517792	0.492026	0.529347	0.577051	out	0.0467098	-0.0153915
chr7	30143711	NA	DMR249	NA	0.0734266	0.779332	0.0810386	0.0268902	0.0541484	0.0519481	0.863212	0.0943393	0.0310078	0.180556	0.0145349	out	0.0302645	0	0.0689655	0.00664452	in	0.0640748	0.00789037
chr10	66921292	Gm26576	DMR11	NA	0.0734266	0.779332	0.150242	0.0833026	0.0669393	0.0822511	0.863212	0.151591	0.0521583	0.226629	0.143498	in	0.0719339	0.0363636	0.0945274	0.151515	out	0.0796569	-0.00801739
chr12	69196873	Gm49383	DMR65	NA	0.0734266	0.779332	0.00109136	0.0028567	-0.00176533	0.0822511	0.863212	0.00106174	0	0.0029304	0.00123946	in	0.00303267	0.000803697	0.0069025	0.00180087	in	-0.00197092	-0.00056141
chr15	99199894	Spats2	DMR108	NA	0.0734266	0.779332	0.947631	0.960948	-0.0133177	0.0822511	0.863212	0.945335	0.926957	0.960649	0.95911	in	0.958698	0.952505	0.961736	0.974448	out	-0.0133636	-0.0153383
chr2	33216751	Ralgps1	DMR161	cg38255188	0.0734266	0.779332	0.44277	0.403021	0.0397496	0.0822511	0.863212	0.44815	0.400759	0.478654	0.415871	in	0.398428	0.362945	0.458728	0.430575	in	0.0497219	-0.0147039
chr3	55782964	Nbea	DMR179	NA	0.0734266	0.779332	0.468624	0.504553	-0.0359295	0.0822511	0.863212	0.463145	0.428696	0.500278	0.496019	in	0.501524	0.459535	0.543426	0.522727	in	-0.0383796	-0.0267082
chr4	137861997	NA	DMR202	NA	0.0734266	0.779332	0.00385153	0.00691425	-0.00306273	0.0822511	0.863212	0.00355332	0.00221239	0.00474644	0.00534255	out	0.0069534	0.0011107	0.0152181	0.00667939	in	-0.00340008	-0.00133684
chr4	147738778	NA	DMR207	NA	0.0734266	0.779332	0.13845	0.168569	-0.0301193	0.0822511	0.863212	0.131163	0.0967742	0.165007	0.174881	out	0.167454	0.025	0.24359	0.175258	in	-0.0362907	-0.000376969
chr7	30143701	NA	DMR249	NA	0.0734266	0.779332	0.0667423	0.0209912	0.0457511	0.0822511	0.863212	0.0771838	0.0183824	0.166667	0.0145349	out	0.0228286	0	0.0764192	0.00996678	in	0.0543552	0.00456811
chr7	80876213	Zscan2	DMR259	NA	0.0734266	0.779332	0.523893	0.492339	0.031554	0.0822511	0.863212	0.528263	0.487079	0.553211	0.502041	in	0.494204	0.45063	0.527536	0.481146	in	0.034059	0.0208945
chr7	80876274	Zscan2	DMR259	NA	0.0734266	0.779332	0.623248	0.57432	0.0489281	0.0822511	0.863212	0.620916	0.571984	0.668585	0.634906	in	0.566077	0.498927	0.629834	0.623773	in	0.0548387	0.0111325
chr8	105271000	Hsf4	DMR279	NA	0.0734266	0.779332	0.234437	0.209689	0.0247478	0.0822511	0.863212	0.237082	0.198956	0.250591	0.221211	in	0.209947	0.176206	0.234951	0.208139	in	0.0271347	0.0130715
chr18	45590166	Kcnn2	DMR143	NA	0.0734266	0.779332	0.702001	0.736395	-0.0343945	0.125541	0.901167	0.704116	0.643725	0.740316	0.691423	in	0.73945	0.703218	0.766865	0.718067	in	-0.0353336	-0.0266441
chr18	60750657	NA	DMR144	NA	0.0734266	0.779332	0.295729	0.332902	-0.0371725	0.125541	0.901167	0.289937	0.273141	0.322902	0.324693	out	0.332916	0.189907	0.419919	0.332817	in	-0.0429793	-0.0081243
chr19	10720513	Cd5	DMR150	NA	0.0734266	0.779332	0.580766	0.650961	-0.0701946	0.125541	0.901167	0.582026	0.527778	0.634737	0.574468	in	0.655535	0.544143	0.772727	0.623517	in	-0.073509	-0.0490486
chr2	146959375	Kiz	DMR170	NA	0.0734266	0.779332	0.00882905	0.00620925	0.0026198	0.125541	0.901167	0.00933595	0.00658659	0.0117936	0.00629459	out	0.00641381	0.00357782	0.0130435	0.00498188	in	0.00292213	0.0013127
chr7	127363720	NA	DMR264	NA	0.0734266	0.779332	0.0748977	0.0347259	0.0401717	0.125541	0.901167	0.0782731	0.0160643	0.119718	0.0580205	in	0.0352642	0	0.0992063	0.0314961	in	0.0430089	0.0265244
chr8	110168186	Calb2	DMR284	NA	0.0734266	0.779332	0.00772187	0.0142132	-0.00649133	0.125541	0.901167	0.0074853	0.00138122	0.015887	0.00890472	in	0.013983	0.00670141	0.02589	0.0155945	in	-0.00649767	-0.00668982
chr11	97626983	NA	DMR45	NA	0.0734266	0.779332	0.899987	0.880701	0.0192855	0.177489	0.901167	0.901735	0.879978	0.911249	0.891244	in	0.882926	0.843813	0.910121	0.867355	in	0.0188097	0.0238891
chr13	107846957	Zswim6	DMR81	NA	0.0734266	0.779332	0.327691	0.361539	-0.0338476	0.177489	0.901167	0.325483	0.291804	0.379287	0.338735	in	0.36264	0.340774	0.373589	0.354931	in	-0.0371575	-0.0161966
chr15	99199937	Spats2	DMR108	NA	0.0734266	0.779332	0.890072	0.910353	-0.020281	0.177489	0.901167	0.893567	0.863828	0.918563	0.872596	in	0.910018	0.902567	0.929764	0.912362	in	-0.016451	-0.039766
chr16	17209455	Rimbp3	DMR115	NA	0.0734266	0.779332	0.00617872	0.00411547	0.00206325	0.177489	0.901167	0.0056149	0.00307986	0.00770387	0.00899783	out	0.0041515	0.00237995	0.00547845	0.00389927	in	0.0014634	0.00509856
chr17	56099298	Hdgfl2	DMR138	NA	0.0734266	0.779332	0.617914	0.652781	-0.034867	0.177489	0.901167	0.620271	0.594436	0.640275	0.606129	in	0.648915	0.605561	0.694074	0.675982	in	-0.0286431	-0.0698533
chr18	70582507	Mbd2	DMR146	NA	0.0734266	0.779332	0.494086	0.525236	-0.0311502	0.177489	0.901167	0.492033	0.428829	0.546203	0.504348	in	0.51805	0.372896	0.610152	0.568352	in	-0.0260165	-0.0640042
chr2	25579907	Ajm1	DMR157	cg38158222	0.0734266	0.779332	0.356923	0.315856	0.0410666	0.177489	0.901167	0.353522	0.315517	0.397269	0.373929	in	0.315502	0.260552	0.352959	0.317984	in	0.03802	0.0559445
chr2	74691544	Gm28309	DMR163	cg38558312	0.0734266	0.779332	0.0768178	0.0555777	0.0212401	0.177489	0.901167	0.0756898	0.0569159	0.0932051	0.082458	in	0.0598336	0.0392523	0.0829038	0.0300429	out	0.0158563	0.0524151
chr3	55783000	Nbea	DMR179	NA	0.0734266	0.779332	0.423057	0.447723	-0.0246659	0.177489	0.901167	0.439729	0.424658	0.466111	0.339698	out	0.44766	0.37069	0.472346	0.448099	in	-0.00793127	-0.108402
chr3	55783074	Nbea	DMR179	cg39783047	0.0734266	0.779332	0.55054	0.567162	-0.0166223	0.177489	0.901167	0.549849	0.535679	0.570116	0.553995	in	0.562564	0.547705	0.577073	0.59475	out	-0.0127152	-0.0407556
chr4	99653924	Gm12688	DMR196	NA	0.0734266	0.779332	0.02824	0.012659	0.015581	0.177489	0.901167	0.0295777	0.00954861	0.0560928	0.0215517	in	0.0131042	0.00159236	0.0206813	0.00998752	in	0.0164734	0.0115642
chr5	123046737	Morn3	DMR220	NA	0.0734266	0.779332	0.61879	0.658363	-0.0395733	0.177489	0.901167	0.621892	0.552045	0.706461	0.603279	in	0.656471	0.617421	0.686854	0.669714	in	-0.0345792	-0.0664356
chr5	146461855	Wasf3	DMR226	NA	0.0734266	0.779332	0.720002	0.761561	-0.0415591	0.177489	0.901167	0.722778	0.679021	0.762386	0.706126	in	0.751561	0.679889	0.782566	0.821561	out	-0.0287838	-0.115436
chr7	80876297	Zscan2	DMR259	NA	0.0734266	0.779332	0.783648	0.745973	0.0376754	0.177489	0.901167	0.775969	0.734619	0.841927	0.822041	in	0.746431	0.724092	0.794203	0.743223	in	0.0295385	0.0788179
chr8	105271015	Hsf4	DMR279	NA	0.0734266	0.779332	0.13039	0.113913	0.0164762	0.177489	0.901167	0.130214	0.102852	0.155324	0.131269	in	0.114768	0.091151	0.128507	0.108785	in	0.0154456	0.0224838
chr9	40685823	NA	DMR291	NA	0.0734266	0.779332	0.0139457	0.00969478	0.0042509	0.177489	0.901167	0.014115	0.00956755	0.017198	0.013099	in	0.00975967	0.00305011	0.0186898	0.00930542	in	0.00435534	0.00379362
chr9	40685827	NA	DMR291	NA	0.0734266	0.779332	0.0359163	0.0468039	-0.0108876	0.177489	0.901167	0.0370293	0.0328872	0.0427852	0.0303514	out	0.0469106	0.024296	0.0644524	0.0461641	in	-0.00988129	-0.0158126
chr10	80347687	Adamtsl5	DMR16	NA	0.0734266	0.779332	0.110132	0.146284	-0.0361521	0.246753	0.92351	0.119387	0.072758	0.143401	0.063857	out	0.145058	0.12	0.174482	0.153646	in	-0.0256702	-0.0897889
chr2	30798763	1700001O22Rik	DMR160	NA	0.0734266	0.779332	0.968861	0.961282	0.00757923	0.246753	0.92351	0.96726	0.959974	0.975744	0.976867	out	0.96161	0.950171	0.972802	0.959314	in	0.00564993	0.0175537
chr2	164168129	Kcns1	DMR171	NA	0.0734266	0.779332	0.0399797	0.0137754	0.0262043	0.246753	0.92351	0.0345076	0.0145985	0.0909091	0.0673401	in	0.0148086	0	0.0327869	0.00757576	in	0.019699	0.0597643
chr5	111418963	Mn1	DMR217	NA	0.0734266	0.779332	0.112051	0.0887161	0.0233352	0.246753	0.92351	0.110731	0.101583	0.126428	0.118655	in	0.0921871	0.0616279	0.118075	0.0678899	in	0.0185435	0.0507647
chr11	33200958	Tlx3	DMR26	NA	0.0737482	0.779332	0.0102284	0.0049681	0.00526033	0.0546812	0.863212	0.0110546	0.00735294	0.0223048	0.00609756	out	0.00441155	0	0.0193483	0.00830737	in	0.00664305	-0.00220981
chr9	111311668	NA	DMR299	NA	0.0741035	0.779332	0.0380034	0.00420667	0.0337967	0.19562	0.92351	0.034404	0	0.0625	0.056	in	0.00490778	0	0.015748	0	in	0.0294963	0.056
chr4	155654461	NA	DMR210	NA	0.0822511	0.779332	0.056589	0.162831	-0.106242	0.190476	0.92351	0.0606012	0.0172414	0.1	0.0405405	in	0.173892	0	0.28169	0.107527	in	-0.113291	-0.0669863
chr11	119056027	NA	DMR60	NA	0.0839819	0.779332	0.000749517	0.00894063	-0.00819111	0.150962	0.901167	0.00089942	0	0.00282486	0	in	0.0100449	0	0.0244499	0.00231481	in	-0.00914551	-0.00231481
chr17	36083837	H2-Bl	DMR132	NA	0.086044	0.779332	0.00197031	0.0100805	-0.00811019	0.030303	0.833743	0.00220463	0	0.00838926	0.000798722	in	0.0117606	0.00092081	0.0275556	0	out	-0.00955596	0.000798722
chr11	119056057	NA	DMR60	NA	0.0910394	0.779332	0.00305967	0.0198322	-0.0167726	0.224496	0.92351	0.0036716	0	0.00862069	0	in	0.0196411	0	0.0533049	0.020979	in	-0.0159695	-0.020979
chr9	111311625	NA	DMR299	NA	0.0910394	0.779332	0.0141222	0.0658079	-0.0516857	0.224496	0.92351	0.0169466	0	0.0530303	0	in	0.0577886	0	0.0948905	0.113924	out	-0.0408419	-0.113924
chr11	97573855	Srcin1	DMR43	NA	0.0983506	0.779332	0.0114943	0.0190649	-0.00757065	0.213259	0.92351	0.0137931	0	0.0689655	0	in	0.0202816	0	0.047619	0.0117647	in	-0.0064885	-0.0117647
chr2	74655831	Evx2	DMR162	NA	0.0985429	0.779332	0.00934374	0.0274403	-0.0180966	0.0340943	0.863212	0.00315388	0	0.00985222	0.040293	out	0.029644	0.00425532	0.0815047	0.014218	in	-0.0264901	0.026075
chr14	31641076	Hacl1	DMR84	NA	0.0985429	0.779332	0.00488605	0.00187292	0.00301313	0.0530274	0.863212	0.00576494	0.00127173	0.00899101	0.000491642	out	0.00167901	0	0.00717274	0.00303644	in	0.00408593	-0.0025448
chr7	30552765	Hspb6	DMR250	NA	0.0985429	0.779332	0.0079018	0.00354863	0.00435317	0.0800423	0.863212	0.00841606	0.00110988	0.0163785	0.00533049	in	0.00327201	0	0.0109141	0.00520833	in	0.00514405	0.000122157
chr15	85671816	Lncppara	DMR102	NA	0.0999454	0.779332	0.00865529	0.00448769	0.0041676	0.16993	0.901167	0.00837225	0.00442478	0.0110585	0.0100705	in	0.00432885	0	0.0106667	0.0054407	in	0.0040434	0.0046298
chr11	80209541	Rhot1	DMR38	NA	0.0999454	0.779332	0.00157781	0.00387237	-0.00229457	0.329004	0.942302	0.00189337	0	0.0032763	0	in	0.00388983	0.00070159	0.00735294	0.00376766	in	-0.00199646	-0.00376766
chr11	119056002	NA	DMR60	NA	0.100534	0.779332	0	0.00635197	-0.00635197	0.104062	0.901167	0	0	0	0	in	0.00741063	0	0.0276008	0	in	-0.00741063	0
chr8	125670014	Map10	DMR288	NA	0.100534	0.779332	0	0.00684083	-0.00684083	0.104062	0.901167	0	0	0	0	in	0.00798097	0	0.0234375	0	in	-0.00798097	0
chr9	72111306	Tcf12	DMR296	NA	0.100534	0.779332	0	0.00421505	-0.00421505	0.104062	0.901167	0	0	0	0	in	0.00491756	0	0.0147783	0	in	-0.00491756	0
chr9	72111327	Tcf12	DMR296	NA	0.100534	0.779332	0	0.00562959	-0.00562959	0.104062	0.901167	0	0	0	0	in	0.00656786	0	0.0246479	0	in	-0.00656786	0
chr4	73790826	Rasef	DMR192	NA	0.100534	0.779332	0	0.0194333	-0.0194333	0.222994	0.92351	0	0	0	0	in	0.0217857	0	0.125	0.00531915	in	-0.0217857	-0.00531915
chr9	47531496	Cadm1	DMR292	NA	0.100534	0.779332	0	0.00156117	-0.00156117	0.222994	0.92351	0	0	0	0	in	0.00100836	0	0.00408163	0.00487805	out	-0.00100836	-0.00487805
chr11	24233940	NA	DMR25	NA	0.101399	0.779332	0.905327	0.892124	0.0132026	0.017316	0.705108	0.91054	0.898328	0.919838	0.87926	out	0.891631	0.881052	0.907024	0.895081	in	0.0189088	-0.0158208
chr14	27066047	Il17rd	DMR83	cg32297519	0.101399	0.779332	0.372438	0.326455	0.0459829	0.030303	0.833743	0.381899	0.33239	0.415663	0.32513	out	0.323445	0.276332	0.351266	0.344512	in	0.0584541	-0.0193827
chr5	115479665	Sirt4	DMR219	NA	0.101399	0.779332	0.527353	0.484265	0.043088	0.030303	0.833743	0.540347	0.505278	0.575041	0.462383	out	0.478384	0.412569	0.528916	0.51955	in	0.0619628	-0.0571668
chr6	133105277	Smim10l1	DMR243	NA	0.101399	0.779332	0.00553091	0.00307229	0.00245862	0.030303	0.833743	0.00554658	0.00314663	0.00795545	0.00545256	in	0.00206735	0.000683527	0.00391304	0.00910194	out	0.00347923	-0.00364938
chr4	140750810	Padi4	DMR206	NA	0.101399	0.779332	0.63983	0.618622	0.0212073	0.0519481	0.863212	0.640644	0.62008	0.670903	0.635757	in	0.614858	0.572858	0.654717	0.641207	in	0.025786	-0.00545037
chr5	101666895	NA	DMR216	cg42492554	0.101399	0.779332	0.0848713	0.067045	0.0178263	0.0519481	0.863212	0.0843041	0.0707876	0.114462	0.0877072	in	0.0622727	0.047419	0.0827694	0.095679	out	0.0220314	-0.00797183
chr6	122609523	Gdf3	DMR242	NA	0.101399	0.779332	0.799854	0.824906	-0.0250514	0.0519481	0.863212	0.792289	0.770346	0.809731	0.837679	out	0.817281	0.791803	0.864045	0.870656	out	-0.0249911	-0.0329776
chr16	16303618	Yars2	DMR114	NA	0.101399	0.779332	0.00512805	0.00357963	0.00154842	0.0822511	0.863212	0.00523856	0.000236574	0.00835253	0.0045755	in	0.00283611	0	0.00428082	0.00804074	out	0.00240245	-0.00346524
chr7	80876264	Zscan2	DMR259	NA	0.101399	0.779332	0.844946	0.816075	0.0288713	0.0822511	0.863212	0.848467	0.826428	0.867387	0.827338	in	0.810902	0.76865	0.867033	0.847107	in	0.037565	-0.0197693
chr1	32172837	Khdrbs2	DMR2	NA	0.101399	0.779332	0.00356926	0.00687067	-0.00330141	0.125541	0.901167	0.00428311	0.000510465	0.010647	0	out	0.00758355	0.00483729	0.00890688	0.00259336	out	-0.00330044	-0.00259336
chr14	70079205	Egr3	DMR90	NA	0.101399	0.779332	0.0220491	0.0364795	-0.0144304	0.125541	0.901167	0.0238765	0.00152905	0.0376712	0.0129125	in	0.0388798	0.019305	0.0583039	0.0220779	in	-0.0150033	-0.00916544
chr14	74978493	Gm4278	DMR91	NA	0.101399	0.779332	0.933748	0.905541	0.0282073	0.125541	0.901167	0.936036	0.889273	0.981982	0.922311	in	0.900095	0.878378	0.920617	0.938215	out	0.0359405	-0.0159043
chr15	102144369	Igfbp6	DMR109	NA	0.101399	0.779332	0.0898635	0.135652	-0.0457885	0.125541	0.901167	0.084995	0.0487106	0.17037	0.114206	in	0.130583	0.108051	0.166667	0.166065	in	-0.0455882	-0.0518589
chr16	22572976	Dgkg	DMR116	NA	0.101399	0.779332	0.777169	0.80735	-0.0301804	0.125541	0.901167	0.771827	0.741108	0.801498	0.803879	out	0.806566	0.773407	0.839674	0.812051	in	-0.0347389	-0.00817177
chr16	87766084	NA	DMR123	NA	0.101399	0.779332	0.784571	0.808288	-0.0237172	0.125541	0.901167	0.786444	0.760879	0.808413	0.775206	in	0.810512	0.774828	0.834257	0.794949	in	-0.0240674	-0.0197429
chr18	66022735	NA	DMR145	NA	0.101399	0.779332	0.54441	0.478694	0.0657165	0.125541	0.901167	0.530054	0.479307	0.589372	0.616192	out	0.470934	0.390625	0.551845	0.525253	in	0.05912	0.0909394
chr2	30798750	1700001O22Rik	DMR160	NA	0.101399	0.779332	0.909343	0.899755	0.00958851	0.125541	0.901167	0.908561	0.888852	0.924663	0.913253	in	0.898039	0.89053	0.906694	0.910049	out	0.0105223	0.00320399
chr2	33216775	Ralgps1	DMR161	NA	0.101399	0.779332	0.818287	0.801839	0.0164471	0.125541	0.901167	0.82017	0.804643	0.83708	0.80887	in	0.802093	0.757411	0.822632	0.800321	in	0.0180772	0.00854956
chr4	147738793	NA	DMR207	NA	0.101399	0.779332	0.11799	0.181503	-0.0635129	0.125541	0.901167	0.107148	0.0405405	0.143925	0.172199	out	0.182538	0.0985915	0.303797	0.175287	in	-0.0753906	-0.00308819
chr6	30959001	Klf14	DMR228	cg43266047	0.101399	0.779332	0.032879	0.0254977	0.00738123	0.125541	0.901167	0.0314676	0.0267323	0.0373514	0.0399356	out	0.0246591	0.0144231	0.0322461	0.0305294	in	0.00680851	0.0094062
chr8	91872734	Gm28511	DMR276	NA	0.101399	0.779332	0.102327	0.083412	0.0189151	0.125541	0.901167	0.10271	0.0783133	0.124281	0.100412	in	0.0797056	0.0551213	0.0990814	0.10565	out	0.0230045	-0.00523803
chr8	108886992	Zfhx3	DMR283	NA	0.101399	0.779332	0.286934	0.323197	-0.0362638	0.125541	0.901167	0.287683	0.228458	0.355441	0.283186	in	0.327535	0.301765	0.358229	0.29717	out	-0.0398522	-0.013984
chr9	65631228	Rbpms2	DMR295	NA	0.101399	0.779332	0.385202	0.354796	0.0304064	0.125541	0.901167	0.386546	0.362315	0.410408	0.37848	in	0.354196	0.271004	0.384009	0.358394	in	0.0323506	0.0200859
chr11	82929283	Unc45b	DMR39	cg29846455	0.101399	0.779332	0.821494	0.796832	0.0246625	0.177489	0.901167	0.817935	0.756479	0.866887	0.839291	in	0.794094	0.748721	0.82375	0.813258	in	0.023841	0.0260323
chr11	98837633	Rapgefl1	DMR48	NA	0.101399	0.779332	0.0692713	0.0603398	0.0089315	0.177489	0.901167	0.0696165	0.0615874	0.0820674	0.0675455	in	0.0612612	0.045203	0.0768084	0.0548112	in	0.00835522	0.0127343
chr12	78749659	Mpp5	DMR66	cg30839496	0.101399	0.779332	0.00449721	0.00173917	0.00275805	0.177489	0.901167	0.00464142	0.00031746	0.00858563	0.00377618	in	0.00191116	0.000457666	0.00473784	0.000707214	in	0.00273026	0.00306896
chr15	78888963	Gga1	DMR96	NA	0.101399	0.779332	0.91293	0.89008	0.0228508	0.177489	0.901167	0.914121	0.889552	0.935315	0.906977	in	0.890459	0.841918	0.948812	0.887805	in	0.0236624	0.0191719
chr15	83527414	Bik	DMR97	NA	0.101399	0.779332	0.119112	0.136687	-0.0175752	0.177489	0.901167	0.12048	0.0910165	0.146886	0.112272	in	0.137335	0.111252	0.156359	0.1328	in	-0.016855	-0.0205285
chr16	44825757	Cd200r4	DMR121	NA	0.101399	0.779332	0.871409	0.842098	0.0293107	0.177489	0.901167	0.871061	0.831933	0.926017	0.873147	in	0.843157	0.811947	0.909578	0.835745	in	0.0279042	0.0374019
chr6	88190252	Gm38708	DMR238	NA	0.101399	0.779332	0.309836	0.293347	0.0164892	0.177489	0.901167	0.311605	0.302723	0.318083	0.300993	out	0.294452	0.251828	0.321898	0.28672	in	0.0171534	0.0142729
chr7	30143699	NA	DMR249	NA	0.101399	0.779332	0.0746873	0.0185503	0.0561369	0.177489	0.901167	0.0820445	0.0155039	0.202091	0.0379009	in	0.0210883	0.0035461	0.046332	0.00332226	out	0.0609562	0.0345786
chr8	125670015	Map10	DMR288	NA	0.101399	0.779332	0.0123719	0.00890844	0.00346342	0.177489	0.901167	0.0109092	0	0.0176516	0.019685	out	0.00844903	0.00306748	0.0116874	0.0116649	in	0.00246019	0.00802014
chr9	91364810	Zic1	DMR297	NA	0.101399	0.779332	0.00581738	0.00860993	-0.00279256	0.177489	0.901167	0.00536795	0.00105932	0.00896168	0.00806452	in	0.00822266	0.00233372	0.0125703	0.0109336	in	-0.00285471	-0.00286904
chr11	80209493	Rhot1	DMR38	NA	0.101399	0.779332	0.00334353	0.00177954	0.00156399	0.246753	0.92351	0.00305449	0.000934143	0.00473244	0.00478873	out	0.00181506	0	0.00355714	0.00156642	in	0.00123943	0.00322232
chr16	16303585	Yars2	DMR114	NA	0.101399	0.779332	0.00299468	0.00525015	-0.00225547	0.246753	0.92351	0.00333975	0	0.00616406	0.00126936	in	0.00523343	0.00314169	0.00708263	0.00535045	in	-0.00189369	-0.0040811
chr16	92455209	Rcan1	DMR125	cg34502130	0.101399	0.779332	0.863352	0.876523	-0.0131713	0.246753	0.92351	0.865158	0.842802	0.887668	0.854321	in	0.877371	0.862084	0.883777	0.871434	in	-0.0122133	-0.0171132
chr17	12508136	NA	DMR129	NA	0.101399	0.779332	0.198863	0.230925	-0.0320611	0.246753	0.92351	0.201311	0.189317	0.21595	0.186624	out	0.230955	0.172033	0.282823	0.230739	in	-0.0296441	-0.0441152
chr18	11048397	1010001N08Rik	DMR141	NA	0.101399	0.779332	0.0463007	0.0328606	0.0134401	0.246753	0.92351	0.0456843	0.028352	0.0646992	0.0493827	in	0.0341429	0.019962	0.0530878	0.0251665	in	0.0115414	0.0242162
chr18	11048405	1010001N08Rik	DMR141	NA	0.101399	0.779332	0.0294717	0.018178	0.0112937	0.246753	0.92351	0.0266524	0.011194	0.0477502	0.0435685	in	0.017862	0.0117845	0.0277502	0.0200743	in	0.00879045	0.0234941
chr2	25579886	Ajm1	DMR157	NA	0.101399	0.779332	0.18916	0.166897	0.0222628	0.246753	0.92351	0.185126	0.164187	0.203043	0.209333	out	0.167201	0.113375	0.201647	0.165074	in	0.0179244	0.0442588
chr2	74691514	Gm28309	DMR163	NA	0.101399	0.779332	0.0221768	0.0295094	-0.00733265	0.246753	0.92351	0.0228464	0.015852	0.0301174	0.0188285	in	0.0298293	0.021028	0.0444553	0.0275904	in	-0.00698282	-0.00876198
chr2	164168143	Kcns1	DMR171	NA	0.101399	0.779332	0.0735322	0.0447462	0.028786	0.246753	0.92351	0.0692185	0.0378913	0.117647	0.0951009	in	0.0495301	0.0171527	0.115	0.0160428	out	0.0196884	0.0790581
chr7	80876298	Zscan2	DMR259	NA	0.101399	0.779332	0.780801	0.757273	0.023528	0.246753	0.92351	0.77588	0.743175	0.808642	0.805405	in	0.756246	0.717192	0.778345	0.76343	in	0.0196332	0.0419757
chr8	125670019	Map10	DMR288	NA	0.101399	0.779332	0.010316	0.00667709	0.00363893	0.246753	0.92351	0.0102181	0.00385109	0.0135542	0.0108055	in	0.00725803	0	0.0257542	0.00319149	in	0.0029601	0.00761401
chr9	61877773	NA	DMR294	NA	0.101399	0.779332	0.397054	0.353975	0.0430782	0.246753	0.92351	0.390408	0.328713	0.420495	0.430279	out	0.347908	0.277487	0.410738	0.390382	in	0.0425009	0.039897
chr11	80209553	Rhot1	DMR38	cg29820672	0.101399	0.779332	0.00477435	0.0026216	0.00215276	0.329004	0.942302	0.00482756	0.00113723	0.00759013	0.00450831	in	0.00290199	0.00163532	0.00425894	0.000939261	out	0.00192558	0.00356905
chr4	46345376	Gm12446	DMR189	NA	0.101399	0.779332	0.0602875	0.04159	0.0186974	0.329004	0.942302	0.0555271	0.0484262	0.0627943	0.0840895	out	0.0458319	0.0161435	0.0538985	0.016139	out	0.00969518	0.0679505
chr4	132532736	Atpif1	DMR201	cg41495101	0.101399	0.779332	0.16373	0.140522	0.0232074	0.329004	0.942302	0.15972	0.12894	0.188411	0.183778	in	0.142782	0.116667	0.166031	0.126966	in	0.0169382	0.0568126
chr6	85186845	NA	DMR236	NA	0.101399	0.779332	0.0644159	0.0512208	0.0131951	0.329004	0.942302	0.0623868	0.046011	0.0886717	0.0745614	in	0.0525639	0.0378072	0.0628713	0.0431624	in	0.00982291	0.031399
chr7	25133175	Pou2f2	DMR248	NA	0.101399	0.779332	0.00354236	0.00231426	0.0012281	0.329004	0.942302	0.00319449	0.00147674	0.0044027	0.00528169	out	0.00266127	0.00122742	0.00424448	0.00023218	out	0.000533216	0.00504951
chr4	139581155	Iffo2	DMR204	NA	0.108408	0.779332	0.406376	0.138622	0.267754	0.138641	0.901167	0.32009	0.26087	0.37931	0.578947	out	0.0694444	0	0.208333	0.346154	out	0.250646	0.232794
chr2	164168188	Kcns1	DMR171	NA	0.11055	0.779332	0.0308526	0.0186378	0.0122148	0.0393518	0.863212	0.0201881	0.00729927	0.0445205	0.0841751	out	0.00469863	0	0.0227273	0.102273	out	0.0154895	-0.0180976
chr4	138453804	NA	DMR203	NA	0.111055	0.779332	0.00425023	0.0170716	-0.0128214	0.231045	0.92351	0.00510027	0	0.011236	0	in	0.0181438	0	0.0540541	0.0106383	in	-0.0130435	-0.0106383
chr12	24252004	Gm21297	DMR64	NA	0.114286	0.779332	0.136476	0.0825935	0.0538821	0.0952381	0.901167	0.149219	0.106942	0.20202	0.0982456	out	0.0825935	0.040404	0.122605	NA	out	0.0666254	NA
chr4	139581142	Iffo2	DMR204	NA	0.114286	0.779332	0.425116	0.131677	0.293439	0.2	0.92351	0.348201	0.282609	0.413793	0.578947	out	0.0601852	0	0.125	0.346154	out	0.288016	0.232794
chr9	47531435	Cadm1	DMR292	NA	0.114618	0.779332	0.00218028	0.00722166	-0.00504138	0.213259	0.92351	0.00261634	0	0.0118577	0	in	0.00706805	0	0.014881	0.00814332	in	-0.00445171	-0.00814332
chr16	13448607	Gm15738	DMR113	NA	0.115582	0.779332	0.00315133	0.00536412	-0.00221279	0.200217	0.92351	0.00351439	0	0.00632911	0.00133601	in	0.00511659	0	0.00829563	0.00684932	in	-0.0016022	-0.00551331
chr4	139581233	Iffo2	DMR204	NA	0.122745	0.779332	0.0723615	0	0.0723615	0.106583	0.901167	0.108542	0.103448	0.113636	0	out	0	0	0	0	in	0.108542	0
chr19	56548444	Nhlrc2	DMR155	NA	0.122834	0.779332	0.00543258	0.00183671	0.00359588	0.350122	0.942302	0.00397133	0	0.00987925	0.0127389	out	0.00214282	0	0.00757576	0	in	0.0018285	0.0127389
chr11	119056016	NA	DMR60	NA	0.12825	0.779332	0.0135341	0.00496234	0.00857175	0.166994	0.901167	0.0151656	0.00230415	0.0401338	0.00537634	in	0.0057894	0	0.0171149	0	in	0.00937624	0.00537634
chr7	30143628	NA	DMR249	NA	0.131475	0.779332	0.0754357	0.0178841	0.0575516	0.16993	0.901167	0.0876158	0.0232558	0.194444	0.0145349	out	0.0208648	0	0.0545852	0	in	0.0667511	0.0145349
chr7	30552774	Hspb6	DMR250	NA	0.131475	0.779332	0.0088112	0.00325866	0.00555254	0.407016	0.942302	0.0069136	0.00222469	0.0175115	0.0182992	out	0.00362816	0	0.0137104	0.00104167	in	0.00328544	0.0172576
chr12	81686505	NA	DMR67	NA	0.132035	0.779332	0.498594	0.40538	0.0932144	0.150794	0.901167	0.510869	0.387957	0.777778	0.437217	in	0.398204	0.3	0.615385	0.441255	in	0.112665	-0.00403781
chr9	111311664	NA	DMR299	NA	0.132932	0.779332	0.0421562	0.0199551	0.0222011	0.213259	0.92351	0.0489875	0	0.0965517	0.008	in	0.023281	0	0.0958904	0	in	0.0257065	0.008
chr10	66921285	Gm26576	DMR11	NA	0.13308	0.779332	0.0516304	0.015502	0.0361284	0.119846	0.901167	0.0565753	0.00539568	0.0965517	0.0269058	in	0.0130352	0	0.0408163	0.030303	in	0.0435402	-0.0033972
chr2	164168131	Kcns1	DMR171	NA	0.13308	0.779332	0.0307963	0.0120381	0.0187581	0.16993	0.901167	0.0221407	0.00757576	0.0409556	0.0740741	out	0.0108879	0	0.0277778	0.0189394	in	0.0112528	0.0551347
chr7	57509590	Gabra5	DMR255	NA	0.13308	0.779332	0.020479	0.0097758	0.0107032	0.16993	0.901167	0.0181023	0.00797872	0.0322581	0.0323625	out	0.00824054	0	0.0180361	0.0189873	out	0.0098618	0.0133751
chr10	33624566	Clvs2	DMR9	cg28336577	0.137529	0.779332	0.0226874	0.0179215	0.00476596	0.030303	0.833743	0.0248694	0.0146277	0.0293123	0.0117773	out	0.0166576	0.00688705	0.0252252	0.0255048	out	0.00821187	-0.0137275
chr4	83284687	Ttc39b	DMR194	NA	0.137529	0.779332	0.00795153	0.0139289	-0.00597732	0.030303	0.833743	0.0049624	0	0.0125224	0.0228972	out	0.0135181	0.0058651	0.022679	0.0163934	in	-0.00855569	0.00650375
chr10	80003628	Abca7	DMR14	NA	0.137529	0.779332	0.768663	0.752204	0.0164598	0.0519481	0.863212	0.772516	0.751924	0.783392	0.7494	out	0.751098	0.730352	0.762631	0.758838	in	0.0214184	-0.00943886
chr11	33201007	Tlx3	DMR26	NA	0.137529	0.779332	0.0155655	0.00983655	0.00572894	0.0519481	0.863212	0.0172573	0.0119681	0.0239651	0.0071066	out	0.00939913	0.0042735	0.0183299	0.0124611	in	0.00785814	-0.00535446
chr11	97627074	NA	DMR45	cg29998307	0.137529	0.779332	0.803598	0.784829	0.0187694	0.0519481	0.863212	0.807487	0.787792	0.819608	0.784154	out	0.783655	0.748884	0.802916	0.79187	in	0.0238317	-0.0077156
chr18	66022715	NA	DMR145	NA	0.137529	0.779332	0.548591	0.484424	0.0641672	0.0519481	0.863212	0.551722	0.501572	0.644928	0.532934	in	0.470766	0.387805	0.564374	0.566372	out	0.0809566	-0.0334375
chr2	168894006	Zfp64	DMR173	NA	0.137529	0.779332	0.952218	0.923669	0.0285494	0.0519481	0.863212	0.949817	0.928371	0.969849	0.964225	in	0.914508	0.886364	0.934857	0.978632	out	0.0353087	-0.0144076
chr6	120492510	Tmem121b	DMR241	NA	0.137529	0.779332	0.0354923	0.0248185	0.0106737	0.0519481	0.863212	0.0387107	0.0153173	0.0466238	0.0194004	in	0.024623	0.00181159	0.0387454	0.0259918	in	0.0140877	-0.00659144
chr9	57563875	Scamp2	DMR293	NA	0.137529	0.779332	0.802463	0.786645	0.0158177	0.0519481	0.863212	0.806115	0.781958	0.822083	0.784204	in	0.783196	0.760897	0.803943	0.807344	out	0.0229194	-0.0231401
chr11	101165617	Plekhh3	DMR50	NA	0.137529	0.779332	0.568855	0.534693	0.0341624	0.0822511	0.863212	0.561264	0.531062	0.606965	0.606808	in	0.524333	0.45171	0.628225	0.59685	in	0.0369315	0.00995712
chr15	78888987	Gga1	DMR96	NA	0.137529	0.779332	0.89315	0.85188	0.04127	0.0822511	0.863212	0.903114	0.856392	0.93318	0.843327	out	0.861746	0.796029	0.889876	0.792683	out	0.0413684	0.050644
chr16	72678655	Robo1	DMR122	NA	0.137529	0.779332	0.407409	0.447575	-0.040166	0.0822511	0.863212	0.40281	0.353883	0.458034	0.430404	in	0.450837	0.405266	0.483353	0.428005	in	-0.0480267	0.00239882
chr18	11048394	1010001N08Rik	DMR141	NA	0.137529	0.779332	0.0406646	0.0329561	0.00770846	0.0822511	0.863212	0.0420621	0.0300965	0.0539305	0.033677	in	0.0306768	0.0220126	0.044843	0.0466321	out	0.0113853	-0.0129551
chr2	164168110	Kcns1	DMR171	NA	0.137529	0.779332	0.0653768	0.0399583	0.0254185	0.0822511	0.863212	0.05623	0.0245902	0.0909091	0.111111	out	0.0283099	0	0.104478	0.109848	out	0.0279201	0.00126263
chr3	97767036	Pde4dip	DMR183	NA	0.137529	0.779332	0.0660005	0.0372782	0.0287223	0.0822511	0.863212	0.0687723	0.0360721	0.137131	0.0521415	in	0.0321203	0.0103093	0.0548204	0.0682261	out	0.0366521	-0.0160846
chr4	115978957	Faah	DMR198	NA	0.137529	0.779332	0.668837	0.635299	0.0335374	0.0822511	0.863212	0.672442	0.652964	0.690541	0.650809	out	0.629158	0.562016	0.681737	0.672145	in	0.043284	-0.0213361
chr6	87384500	Gkn3	DMR237	NA	0.137529	0.779332	0.0223547	0.0106883	0.0116664	0.0822511	0.863212	0.0252728	0.0111732	0.0424671	0.00776398	out	0.0124696	0.0026178	0.0244328	0	out	0.0128032	0.00776398
chr7	133776159	Dhx32	DMR265	NA	0.137529	0.779332	0.0419099	0.050449	-0.00853912	0.0822511	0.863212	0.0420416	0.0343495	0.054015	0.0412513	in	0.0528829	0.0458466	0.0589439	0.0358452	out	-0.0108414	0.00540608
chr11	80209463	Rhot1	DMR38	NA	0.137529	0.779332	0.00228654	0.00473556	-0.00244902	0.125541	0.901167	0.00246152	0	0.00441767	0.00141163	in	0.00536783	0.0030445	0.00894378	0.000941915	out	-0.00290632	0.000469717
chr16	92455252	Rcan1	DMR125	NA	0.137529	0.779332	0.835466	0.852084	-0.0166175	0.125541	0.901167	0.835704	0.822162	0.844565	0.834277	in	0.854749	0.82922	0.875775	0.836089	in	-0.0190454	-0.00181221
chr17	5401532	Gm29050	DMR127	NA	0.137529	0.779332	0.911811	0.924949	-0.0131377	0.125541	0.901167	0.913852	0.899862	0.921739	0.901606	in	0.927986	0.908262	0.940153	0.90673	out	-0.0141332	-0.00512321
chr2	168894042	Zfp64	DMR173	NA	0.137529	0.779332	0.92158	0.885363	0.0362176	0.125541	0.901167	0.913392	0.848315	0.958333	0.962521	out	0.873564	0.843862	0.9063	0.956153	out	0.0398277	0.00636854
chr6	122609544	Gdf3	DMR242	cg43947017	0.137529	0.779332	0.571043	0.610892	-0.0398496	0.125541	0.901167	0.559095	0.538664	0.599278	0.630782	out	0.604751	0.551639	0.672503	0.647738	in	-0.0456565	-0.016956
chr7	30973379	Lsr	DMR251	NA	0.137529	0.779332	0.0128625	0.00860429	0.00425826	0.125541	0.901167	0.0140365	0.00959629	0.0209261	0.00699301	out	0.0091478	0.00431034	0.013347	0.0053432	in	0.00488865	0.00164981
chr11	102606350	Fzd2	DMR53	NA	0.137529	0.779332	0.0672204	0.049118	0.0181024	0.177489	0.901167	0.0674862	0.0275591	0.0875	0.0658915	in	0.0511819	0	0.130952	0.0367347	in	0.0163043	0.0291568
chr13	43559496	Mcur1	DMR76	NA	0.137529	0.779332	0.0140512	0.0067327	0.00731849	0.177489	0.901167	0.012591	0.00278164	0.0224159	0.0213523	in	0.00538402	0	0.0101781	0.0148248	out	0.00720695	0.00652752
chr13	107846892	Zswim6	DMR81	NA	0.137529	0.779332	0.25084	0.277432	-0.0265924	0.177489	0.901167	0.248138	0.219065	0.2912	0.26435	in	0.276928	0.240741	0.3114	0.280461	in	-0.0287897	-0.0161109
chr14	34602957	Gm49012	DMR86	NA	0.137529	0.779332	0.838587	0.818301	0.0202864	0.177489	0.901167	0.840795	0.827256	0.850467	0.827546	in	0.820679	0.790914	0.851233	0.804029	in	0.020116	0.0235169
chr15	78888954	Gga1	DMR96	NA	0.137529	0.779332	0.826929	0.773953	0.0529754	0.177489	0.901167	0.828749	0.734622	0.89521	0.817829	in	0.766841	0.703571	0.846715	0.816626	in	0.0619074	0.00120354
chr16	36990150	Fbxo40	DMR119	NA	0.137529	0.779332	0.638634	0.596049	0.0425854	0.177489	0.901167	0.634408	0.580913	0.698292	0.659767	in	0.588816	0.540387	0.642857	0.639445	in	0.0455916	0.0203218
chr16	92455305	Rcan1	DMR125	NA	0.137529	0.779332	0.939608	0.930585	0.00902213	0.177489	0.901167	0.940337	0.928132	0.951264	0.935959	in	0.930093	0.917963	0.937651	0.93354	in	0.0102443	0.002419
chr16	95861329	CT030665.2	DMR126	NA	0.137529	0.779332	0.670684	0.688454	-0.0177697	0.177489	0.901167	0.673552	0.647737	0.692295	0.656344	in	0.690849	0.63578	0.713987	0.674085	in	-0.0172965	-0.017741
chr19	45816757	NA	DMR153	NA	0.137529	0.779332	0.25402	0.231656	0.022364	0.177489	0.901167	0.250493	0.218675	0.282114	0.271654	in	0.228062	0.178993	0.243012	0.253219	out	0.0224311	0.0184347
chr19	45816774	NA	DMR153	NA	0.137529	0.779332	0.38093	0.353665	0.0272656	0.177489	0.901167	0.378639	0.308011	0.438844	0.392388	in	0.347913	0.275517	0.38062	0.388177	out	0.030726	0.00421181
chr3	97767096	Pde4dip	DMR183	NA	0.137529	0.779332	0.0410515	0.0270162	0.0140353	0.177489	0.901167	0.0421723	0.025	0.0651261	0.0354478	in	0.0259959	0	0.0491493	0.0331384	in	0.0161764	0.00230936
chr4	147738714	NA	DMR207	NA	0.137529	0.779332	0.385702	0.485457	-0.099755	0.177489	0.901167	0.378817	0.175676	0.54	0.420128	in	0.495973	0.393365	0.65	0.42236	in	-0.117156	-0.00223245
chr6	31219004	Lncpint	DMR229	cg43269472	0.137529	0.779332	0.10433	0.122932	-0.0186015	0.177489	0.901167	0.105919	0.0860421	0.129927	0.0963855	in	0.12508	0.0508906	0.153315	0.110041	in	-0.019161	-0.0136557
chr6	122609438	Gdf3	DMR242	NA	0.137529	0.779332	0.922035	0.941996	-0.0199604	0.177489	0.901167	0.924134	0.898349	0.944444	0.911542	in	0.944038	0.927765	0.959835	0.92974	in	-0.0199043	-0.0181984
chr7	140923402	Nlrp6	DMR266	NA	0.137529	0.779332	0.32484	0.279639	0.0452007	0.177489	0.901167	0.31778	0.276156	0.340155	0.360138	out	0.272358	0.211227	0.369291	0.323322	in	0.0454215	0.0368163
chr8	108886901	Zfhx3	DMR283	NA	0.137529	0.779332	0.00520771	0.00811914	-0.00291144	0.177489	0.901167	0.00616546	0.00282087	0.0107477	0.000418936	out	0.0085267	0.00535236	0.0122821	0.00567376	in	-0.00236124	-0.00525482
chr10	80200787	NA	DMR15	NA	0.137529	0.779332	0.924829	0.913164	0.0116643	0.246753	0.92351	0.925815	0.91068	0.934836	0.919897	in	0.9158	0.895757	0.939886	0.897347	in	0.0100143	0.0225503
chr10	80347610	Adamtsl5	DMR16	NA	0.137529	0.779332	0.0635011	0.0821237	-0.0186227	0.246753	0.92351	0.0638936	0.0303797	0.096124	0.0615385	in	0.0824259	0.0270588	0.124352	0.0803109	in	-0.0185323	-0.0187724
chr11	75895187	Rph3al	DMR37	NA	0.137529	0.779332	0.531089	0.57356	-0.0424707	0.246753	0.92351	0.525385	0.48016	0.601325	0.559608	in	0.567756	0.429343	0.650583	0.608382	in	-0.0423707	-0.0487747
chr11	98837590	Rapgefl1	DMR48	NA	0.137529	0.779332	0.0319204	0.0249906	0.00692985	0.246753	0.92351	0.0325444	0.0261976	0.0382681	0.0288004	in	0.0260434	0.0144308	0.0341962	0.0186739	in	0.00650106	0.0101266
chr11	101165638	Plekhh3	DMR50	NA	0.137529	0.779332	0.890364	0.871324	0.0190393	0.246753	0.92351	0.891169	0.865504	0.90371	0.886337	in	0.868922	0.836134	0.905172	0.885737	in	0.0222467	0.000600066
chr12	20197085	AC165157.2	DMR62	NA	0.137529	0.779332	0.0303353	0.0157349	0.0146005	0.246753	0.92351	0.0326465	0.00430866	0.0493047	0.0187793	in	0.0178408	0.00584036	0.041498	0.00309917	out	0.0148057	0.0156802
chr12	111442904	Tnfaip2	DMR72	NA	0.137529	0.779332	0.105367	0.087839	0.0175281	0.246753	0.92351	0.107995	0.079562	0.141568	0.092226	in	0.0898009	0.0701961	0.125769	0.0760676	in	0.0181945	0.0161584
chr14	27066106	Il17rd	DMR83	NA	0.137529	0.779332	0.449519	0.424413	0.0251059	0.246753	0.92351	0.448713	0.417038	0.491997	0.453552	in	0.424376	0.382658	0.475455	0.424635	in	0.0243364	0.0289166
chr15	84756677	Arhgap8	DMR99	NA	0.137529	0.779332	0.0530006	0.089455	-0.0364544	0.246753	0.92351	0.0546119	0.0271186	0.114007	0.0449438	in	0.0892126	0.0180505	0.136364	0.0909091	in	-0.0346007	-0.0459653
chr16	72678627	Robo1	DMR122	NA	0.137529	0.779332	0.586643	0.606074	-0.0194314	0.246753	0.92351	0.587752	0.546111	0.673339	0.581098	in	0.608587	0.567429	0.654144	0.590999	in	-0.020835	-0.009901
chr16	90087480	Tiam1	DMR124	NA	0.137529	0.779332	0.785246	0.805602	-0.0203557	0.246753	0.92351	0.789493	0.76104	0.833362	0.764014	in	0.805387	0.694533	0.850008	0.806892	in	-0.0158943	-0.0428779
chr17	45601664	Mymx	DMR133	NA	0.137529	0.779332	0.530507	0.503231	0.0272751	0.246753	0.92351	0.533832	0.519298	0.553957	0.513878	out	0.511964	0.461024	0.567568	0.450835	out	0.0218681	0.063043
chr17	66417807	Mtcl1	DMR140	cg35131327	0.137529	0.779332	0.735276	0.709438	0.0258378	0.246753	0.92351	0.735273	0.711712	0.756616	0.735294	in	0.711594	0.666439	0.764101	0.696504	in	0.0236785	0.0387901
chr18	11048481	1010001N08Rik	DMR141	NA	0.137529	0.779332	0.14114	0.120326	0.0208138	0.246753	0.92351	0.138662	0.12025	0.15588	0.15353	in	0.119532	0.0857467	0.162028	0.125093	in	0.0191302	0.0284373
chr19	45741556	Fgf8	DMR152	NA	0.137529	0.779332	0.115305	0.100064	0.0152416	0.246753	0.92351	0.111828	0.0849377	0.12931	0.13269	out	0.0973612	0.0712435	0.117647	0.116279	in	0.0144672	0.0164109
chr19	45816720	NA	DMR153	NA	0.137529	0.779332	0.138681	0.123424	0.0152567	0.246753	0.92351	0.134638	0.113185	0.153426	0.158897	out	0.121031	0.096757	0.13587	0.137784	out	0.0136068	0.0211128
chr2	146959366	Kiz	DMR170	NA	0.137529	0.779332	0.006325	0.00481813	0.00150687	0.246753	0.92351	0.00616562	0.00238001	0.00846702	0.00712191	in	0.0046363	0.0024888	0.00628931	0.00590909	in	0.00152932	0.00121282
chr2	180702746	Dido1	DMR175	NA	0.137529	0.779332	0.0475671	0.056668	-0.00910096	0.246753	0.92351	0.0476472	0.0388481	0.0615774	0.0471664	in	0.0560984	0.039823	0.068323	0.0600858	in	-0.00845119	-0.0129195
chr3	55782956	Nbea	DMR179	NA	0.137529	0.779332	0.663488	0.696157	-0.0326688	0.246753	0.92351	0.663648	0.620175	0.70794	0.662689	in	0.693188	0.635097	0.745073	0.713972	in	-0.0295397	-0.0512833
chr3	55783144	Nbea	DMR179	NA	0.137529	0.779332	0.594871	0.615879	-0.0210079	0.246753	0.92351	0.593468	0.563636	0.62229	0.601886	in	0.611185	0.596664	0.623757	0.644046	out	-0.0177164	-0.0421597
chr4	88641017	NA	DMR195	cg41115587	0.137529	0.779332	0.31477	0.268198	0.0465719	0.246753	0.92351	0.313658	0.219715	0.363718	0.32033	in	0.266214	0.222805	0.333826	0.280099	in	0.0474434	0.0402308
chr4	123202069	Nt5c1a	DMR200	NA	0.137529	0.779332	0.117433	0.103484	0.0139496	0.246753	0.92351	0.119475	0.113223	0.132879	0.107227	out	0.103454	0.0691122	0.126863	0.103661	in	0.0160204	0.00356627
chr6	5297657	Pon2	DMR227	NA	0.137529	0.779332	0.0514566	0.0599181	-0.00846146	0.246753	0.92351	0.051507	0.038565	0.0714866	0.0512048	in	0.0603274	0.0246011	0.0756664	0.0574621	in	-0.00882043	-0.00625727
chr6	31218977	Lncpint	DMR229	cg43269471	0.137529	0.779332	0.134143	0.164991	-0.030848	0.246753	0.92351	0.137644	0.0920354	0.162872	0.116635	in	0.166692	0.130233	0.204934	0.154786	in	-0.0290472	-0.0381514
chr6	122609508	Gdf3	DMR242	NA	0.137529	0.779332	0.674132	0.716775	-0.0426426	0.246753	0.92351	0.671185	0.612676	0.722997	0.68887	in	0.70487	0.664754	0.772786	0.788201	out	-0.0336859	-0.099331
chr7	127363768	NA	DMR264	NA	0.137529	0.779332	0.115068	0.0715613	0.0435064	0.246753	0.92351	0.112054	0.0564516	0.147887	0.130137	in	0.069221	0.0217391	0.166667	0.0856031	in	0.0428329	0.0445339
chr8	99416054	Cdh8	DMR277	NA	0.137529	0.779332	0.0115125	0.00740117	0.00411133	0.246753	0.92351	0.0113638	0.00567045	0.0165422	0.012256	in	0.00754893	0.00291667	0.0123014	0.00651466	in	0.00381488	0.00574136
chr8	105271038	Hsf4	DMR279	NA	0.137529	0.779332	0.198144	0.180933	0.0172111	0.246753	0.92351	0.199585	0.178796	0.223249	0.190937	in	0.182182	0.151552	0.203628	0.173435	in	0.0174027	0.0175026
chr9	61877722	NA	DMR294	NA	0.137529	0.779332	0.511126	0.46092	0.0502062	0.246753	0.92351	0.504043	0.433962	0.613663	0.546543	in	0.459711	0.409382	0.50304	0.468175	in	0.0443321	0.0783672
chr10	80347710	Adamtsl5	DMR16	NA	0.137529	0.779332	0.0774647	0.0952563	-0.0177915	0.329004	0.942302	0.0791646	0.0450331	0.142373	0.0689655	in	0.0828469	0.0505882	0.109531	0.169713	out	-0.00368228	-0.100747
chr11	45980860	Sox30	DMR27	NA	0.137529	0.779332	0.107259	0.0767	0.0305587	0.329004	0.942302	0.0970635	0.059861	0.129379	0.158235	out	0.0794366	0.0576237	0.112523	0.0602808	in	0.0176269	0.0979539
chr11	82929305	Unc45b	DMR39	NA	0.137529	0.779332	0.721838	0.700734	0.0211038	0.329004	0.942302	0.718152	0.649317	0.778623	0.74027	in	0.70273	0.668822	0.736065	0.688757	in	0.0154212	0.0515131
chr11	98361072	Stard3	DMR47	NA	0.137529	0.779332	0.330731	0.352509	-0.0217787	0.329004	0.942302	0.333135	0.308498	0.34958	0.31871	in	0.345832	0.302579	0.366581	0.392577	out	-0.0126967	-0.0738667
chr12	111442911	Tnfaip2	DMR72	cg31145892	0.137529	0.779332	0.148162	0.128405	0.0197565	0.329004	0.942302	0.147649	0.109176	0.190024	0.150725	in	0.131568	0.106898	0.149784	0.109431	in	0.0160814	0.041294
chr13	60687110	Dapk1	DMR78	NA	0.137529	0.779332	0.133098	0.153421	-0.0203226	0.329004	0.942302	0.134111	0.101877	0.158069	0.128033	in	0.15345	0.130435	0.17946	0.153246	in	-0.0193388	-0.0252127
chr15	98606817	Adcy6	DMR106	cg33776661	0.137529	0.779332	0.828813	0.849095	-0.0202821	0.329004	0.942302	0.834264	0.806878	0.865405	0.80156	out	0.84854	0.823654	0.867193	0.852429	in	-0.0142758	-0.0508692
chr16	92455244	Rcan1	DMR125	NA	0.137529	0.779332	0.900515	0.91362	-0.013105	0.329004	0.942302	0.900835	0.877865	0.91392	0.898917	in	0.913132	0.893437	0.940514	0.916546	in	-0.0122978	-0.0176287
chr18	11048422	1010001N08Rik	DMR141	NA	0.137529	0.779332	0.129348	0.119366	0.00998223	0.329004	0.942302	0.127527	0.114144	0.142206	0.138451	in	0.121606	0.103774	0.164983	0.105926	in	0.00592166	0.0325251
chr2	29250226	Ntng2	DMR158	NA	0.137529	0.779332	0.225973	0.19455	0.0314228	0.329004	0.942302	0.222491	0.170306	0.27459	0.243386	in	0.200856	0.1625	0.245763	0.156716	out	0.0216345	0.0866698
chr2	74655782	Evx2	DMR162	NA	0.137529	0.779332	0.0133973	0.0238677	-0.0104704	0.329004	0.942302	0.0160768	0.00278552	0.0424528	0	out	0.0239876	0.0044843	0.0465839	0.0231481	in	-0.00791081	-0.0231481
chr4	147738750	NA	DMR207	NA	0.137529	0.779332	0.288707	0.372463	-0.0837555	0.329004	0.942302	0.289214	0.121622	0.4075	0.286174	in	0.370068	0.308411	0.5	0.386831	in	-0.080854	-0.100658
chr5	115479775	Sirt4	DMR219	NA	0.137529	0.779332	0.526917	0.491519	0.0353984	0.329004	0.942302	0.51329	0.445459	0.560991	0.595055	out	0.490596	0.457424	0.505087	0.497057	in	0.0226939	0.0979977
chr7	80876221	Zscan2	DMR259	NA	0.137529	0.779332	0.754038	0.72208	0.0319579	0.329004	0.942302	0.750858	0.704082	0.785953	0.769936	in	0.726537	0.679887	0.773429	0.695337	in	0.0243211	0.0745991
chr8	125669978	Map10	DMR288	NA	0.137529	0.779332	0.0131062	0.00885914	0.00424704	0.329004	0.942302	0.0106294	0.0058651	0.0134328	0.0254902	out	0.00892473	0	0.0248062	0.00846561	in	0.00170465	0.0170246
chr9	65631316	Rbpms2	DMR295	NA	0.137529	0.779332	0.0854962	0.0727812	0.012715	0.329004	0.942302	0.0846196	0.0685811	0.104313	0.0898792	in	0.0752505	0.0549635	0.0949692	0.0579657	in	0.00936912	0.0319134
chr11	98837554	Rapgefl1	DMR48	NA	0.137529	0.779332	0.0688526	0.0579076	0.010945	0.428571	0.942302	0.0679684	0.0529319	0.080833	0.0732735	in	0.0588511	0.0335563	0.0713885	0.0522469	in	0.00911731	0.0210266
chr16	44825805	Cd200r4	DMR121	NA	0.137529	0.779332	0.972835	0.96555	0.00728517	0.428571	0.942302	0.9702	0.965674	0.978142	0.986008	out	0.966475	0.955752	0.985276	0.96	in	0.00372555	0.0260082
chr5	146461659	Wasf3	DMR226	NA	0.137529	0.779332	0.718153	0.749148	-0.0309947	0.428571	0.942302	0.722058	0.677068	0.741187	0.698625	in	0.745161	0.710751	0.784185	0.773064	in	-0.0231031	-0.0744391
chr6	31266259	2210408F21Rik	DMR230	NA	0.137529	0.779332	0.852061	0.808045	0.0440168	0.428571	0.942302	0.840655	0.772358	0.88551	0.909091	out	0.816052	0.723301	0.850187	0.76	in	0.0246035	0.149091
chr6	82127945	NA	DMR235	NA	0.137529	0.779332	0.534937	0.582541	-0.0476034	0.428571	0.942302	0.554782	0.476355	0.587171	0.435714	out	0.575221	0.497569	0.610101	0.626459	out	-0.0204391	-0.190745
chr7	44960082	Cpt1c	DMR254	cg44511296	0.137529	0.779332	0.663	0.720026	-0.0570255	0.428571	0.942302	0.67487	0.581522	0.747858	0.603652	in	0.713487	0.604575	0.795107	0.759259	in	-0.0386169	-0.155607
chr7	127363749	NA	DMR264	NA	0.137529	0.779332	0.0668456	0.0355605	0.0312851	0.428571	0.942302	0.0631499	0.0281124	0.147887	0.0853242	in	0.0375962	0	0.0796813	0.0233463	in	0.0255537	0.0619779
chr7	140923372	Nlrp6	DMR266	NA	0.137529	0.779332	0.102399	0.0819983	0.0204002	0.428571	0.942302	0.0912993	0.0559701	0.110169	0.157895	out	0.0868151	0.0654292	0.140268	0.0530973	out	0.00448413	0.104797
chr7	141269501	Cdhr5	DMR267	NA	0.137529	0.779332	0.897034	0.861426	0.0356081	0.428571	0.942302	0.881521	0.846797	0.928571	0.974596	out	0.865116	0.821951	0.947075	0.839286	in	0.0164057	0.13531
chr7	57509491	Gabra5	DMR255	NA	0.139854	0.785249	0.00207329	0	0.00207329	0.13638	0.901167	0.00248795	0	0.00655738	0	in	0	0	0	0	in	0.00248795	0
chr8	110168263	NA	DMR284	NA	0.139854	0.785249	0.00448901	0	0.00448901	0.13638	0.901167	0.00538681	0	0.0218579	0	in	0	0	0	0	in	0.00538681	0
chr8	125670018	Map10	DMR288	NA	0.140113	0.785249	0.0239792	0.00768138	0.0162978	0.169289	0.901167	0.0189095	0	0.0607735	0.0493274	in	0.00443262	0	0.0265957	0.0271739	out	0.0144769	0.0221534
chr9	47531480	Cadm1	DMR292	NA	0.140113	0.785249	0.00135135	0.00336114	-0.00200979	0.273502	0.942302	0.00162162	0	0.00810811	0	in	0.00365033	0	0.00945626	0.00162602	in	-0.00202871	-0.00162602
chr9	72111302	Tcf12	DMR296	NA	0.142665	0.792541	0.00233427	0.0183761	-0.0160418	0.135378	0.901167	0.00280112	0	0.0140056	0	in	0.0214388	0	0.0694444	0	in	-0.0186376	0
chr4	73790772	Rasef	DMR192	NA	0.142665	0.792541	0.00117371	0.0118801	-0.0107064	0.244817	0.92351	0.00140845	0	0.00704225	0	in	0.0129783	0	0.0482759	0.00529101	in	-0.0115699	-0.00529101
chr17	36083823	H2-Bl	DMR132	NA	0.147447	0.792541	0.00154647	0.00482031	-0.00327384	0.190841	0.92351	0.00105384	0	0.00286533	0.00400962	out	0.00473919	0	0.0115556	0.00530705	in	-0.00368535	-0.00129743
chr1	16657175	NA	DMR1	NA	0.152563	0.792541	0.00463193	0.0017261	0.00290584	0.272229	0.942302	0.0045472	0	0.00879397	0.00505561	in	0.00184736	0	0.00791434	0.000998502	in	0.00269983	0.00405711
chr11	80209479	Rhot1	DMR38	NA	0.152563	0.792541	0.00240689	0.00441214	-0.00200525	0.272229	0.942302	0.00243718	0	0.00494109	0.00225543	in	0.0041545	0	0.00764656	0.00595798	in	-0.00171732	-0.00370255
chr12	78749720	Mpp5	DMR66	NA	0.152563	0.792541	0.00391751	0.0017167	0.00220081	0.272229	0.942302	0.00374014	0	0.0063234	0.00480439	in	0.00194361	0	0.00632311	0.00035524	in	0.00179653	0.00444915
chr9	47531415	Cadm1	DMR292	NA	0.162703	0.792541	0.00323038	0.00788822	-0.00465784	0.0616637	0.863212	0.0018664	0	0.00734394	0.0100503	out	0.00920292	0	0.0180412	0	in	-0.00733652	0.0100503
chr2	74655827	Evx2	DMR162	NA	0.162703	0.792541	0.00484584	0.0111926	-0.00634679	0.117306	0.901167	0.00581501	0	0.0145631	0	in	0.0130581	0	0.02	0	in	-0.00724306	0
chr8	125669957	Map10	DMR288	NA	0.166206	0.792541	0.00617436	0.00244898	0.00372538	0.341314	0.942302	0.00561551	0	0.0165746	0.00896861	in	0.00285714	0	0.0171429	0	in	0.00275837	0.00896861
chr8	71591815	NA	DMR272	NA	0.172359	0.792541	0.00440148	0.00158625	0.00281523	0.0546812	0.863212	0.00528177	0.00271985	0.011178	0	out	0.00123968	0	0.00475436	0.00366569	in	0.0040421	-0.00366569
chr6	133105244	Smim10l1	DMR243	NA	0.172359	0.792541	0.000826559	0.00202544	-0.00119888	0.231045	0.92351	0.000882342	0	0.00202566	0.000547645	in	0.00206016	0	0.00479744	0.00181708	in	-0.00117782	-0.00126944
chr6	120492521	Tmem121b	DMR241	NA	0.172359	0.792541	0.00359147	0.00944566	-0.00585418	0.310863	0.942302	0.00395704	0	0.0146252	0.00176367	in	0.00987994	0	0.0226629	0.00683995	in	-0.00592291	-0.00507628
chr8	71591908	NA	DMR272	cg45827821	0.172359	0.792541	0.0048364	0.00238909	0.00244732	0.310863	0.942302	0.0042345	0.000912409	0.00859107	0.00784593	in	0.00217677	0	0.0063593	0.003663	in	0.00205773	0.00418293
chr19	56548421	Nhlrc2	DMR155	NA	0.172359	0.792541	0.00223335	0.00441171	-0.00217836	0.360216	0.942302	0.00268002	0	0.00639269	0	in	0.00430737	0	0.00791855	0.00503778	in	-0.00162734	-0.00503778
chr7	19332843	NA	DMR245	NA	0.172359	0.792541	0.00645776	0.00314859	0.00330917	0.464192	0.964623	0.00579332	0	0.0100503	0.00977995	in	0.00367335	0	0.00939597	0	in	0.00211996	0.00977995
chr11	119056060	NA	DMR60	NA	0.174143	0.792541	0.00722398	0.0133674	-0.00614346	0.0546812	0.863212	0.0043677	0	0.0115207	0.0215054	out	0.0152032	0.00273224	0.0274841	0.00235294	out	-0.0108355	0.0191524
chr6	87384450	Gkn3	DMR237	NA	0.174143	0.792541	0.0165633	0.00715621	0.00940709	0.16993	0.901167	0.0170853	0.00185874	0.0334855	0.0139535	in	0.00667387	0	0.0236364	0.0100503	in	0.0104114	0.00390324
chr14	32600050	Prrxl1	DMR85	NA	0.180653	0.792541	0.122507	0.108821	0.0136861	0.0519481	0.863212	0.126623	0.108258	0.139159	0.101924	out	0.108602	0.0755281	0.122564	0.110134	in	0.0180215	-0.00821024
chr16	13448595	Gm15738	DMR113	NA	0.180653	0.792541	0.00590085	0.00250438	0.00339647	0.0519481	0.863212	0.00694715	0.000902527	0.0129231	0.000669344	out	0.00235197	0	0.00527108	0.0034188	in	0.00459517	-0.00274946
chr7	30973436	Lsr	DMR251	NA	0.180653	0.792541	0.00429832	0.00644274	-0.00214442	0.0519481	0.863212	0.00320639	0.00165948	0.00413736	0.009758	out	0.00675895	0.00217155	0.00923077	0.00454545	in	-0.00355257	0.00521255
chr16	17209526	Rimbp3	DMR115	NA	0.180653	0.792541	0.00538214	0.00723612	-0.00185398	0.0822511	0.863212	0.00510096	0.00269958	0.00755845	0.00678803	in	0.00760974	0.0052888	0.0106275	0.00499436	out	-0.00250879	0.00179367
chr2	164678866	NA	DMR172	cg39248443	0.180653	0.792541	0.543515	0.592134	-0.0486188	0.0822511	0.863212	0.531781	0.477949	0.613815	0.602185	in	0.593833	0.519254	0.668103	0.581942	in	-0.0620514	0.0202428
chr6	54310282	9130019P16Rik	DMR233	NA	0.180653	0.792541	0.976866	0.973292	0.00357428	0.0822511	0.863212	0.976834	0.971429	0.985529	0.977026	in	0.971289	0.967304	0.977843	0.985309	out	0.0055451	-0.00828262
chr6	120492476	Tmem121b	DMR241	NA	0.180653	0.792541	0.0297757	0.0435741	-0.0137985	0.0822511	0.863212	0.0251488	0.0119454	0.0473373	0.0529101	out	0.0442246	0.0250896	0.0650636	0.0396717	in	-0.0190757	0.0132384
chr9	65631262	Rbpms2	DMR295	NA	0.180653	0.792541	0.123256	0.110257	0.0129987	0.0822511	0.863212	0.126771	0.113057	0.133153	0.105679	out	0.107777	0.0706806	0.129083	0.125137	in	0.018994	-0.019458
chr11	59284339	Wnt3a	DMR32	NA	0.180653	0.792541	0.602848	0.563194	0.0396537	0.125541	0.901167	0.60115	0.558768	0.633551	0.611338	in	0.551739	0.50494	0.637671	0.631922	in	0.0494102	-0.0205837
chr11	98837551	Rapgefl1	DMR48	NA	0.180653	0.792541	0.0412822	0.0335528	0.00772934	0.125541	0.901167	0.0430246	0.0253888	0.054278	0.0325702	in	0.0342045	0.0234249	0.0431122	0.0296427	in	0.00882005	0.00292752
chr12	17993370	Gm49329	DMR61	NA	0.180653	0.792541	0.126878	0.0571162	0.0697615	0.125541	0.901167	0.141774	0.0562709	0.25	0.0523952	out	0.0666356	0.0414508	0.103175	0	out	0.0751387	0.0523952
chr12	20197069	AC165157.2	DMR62	NA	0.180653	0.792541	0.0631836	0.037268	0.0259155	0.125541	0.901167	0.0708572	0.0144701	0.128497	0.0248156	in	0.0425319	0.00831025	0.0665236	0.00568475	out	0.0283253	0.0191308
chr14	70079212	Egr3	DMR90	NA	0.180653	0.792541	0.0102505	0.0168207	-0.00657021	0.125541	0.901167	0.00973644	0	0.0239044	0.0128205	in	0.0185433	0.00347222	0.0262346	0.00648508	in	-0.00880682	0.00633543
chr17	35703961	Ddr1	DMR131	cg34883737	0.180653	0.792541	0.287337	0.249057	0.0382798	0.125541	0.901167	0.292981	0.2498	0.383225	0.259114	in	0.243946	0.191983	0.310066	0.27972	in	0.0490349	-0.0206064
chr18	45590053	Kcnn2	DMR143	NA	0.180653	0.792541	0.683151	0.712798	-0.0296469	0.125541	0.901167	0.683038	0.612162	0.736227	0.683716	in	0.728753	0.690476	0.766998	0.61707	out	-0.0457145	0.0666457
chr2	33216804	Ralgps1	DMR161	NA	0.180653	0.792541	0.588763	0.566964	0.0217986	0.125541	0.901167	0.593697	0.526752	0.628099	0.564092	in	0.563185	0.542367	0.596217	0.589641	in	0.0305121	-0.0255483
chr4	56740665	Actl7b	DMR191	NA	0.180653	0.792541	0.967605	0.959672	0.00793281	0.125541	0.901167	0.968836	0.958457	0.978899	0.961449	in	0.958937	0.945559	0.969459	0.964082	in	0.00989881	-0.00263213
chr5	113164812	2900026A02Rik	DMR218	NA	0.180653	0.792541	0.219189	0.232511	-0.0133223	0.125541	0.901167	0.218022	0.200056	0.23844	0.225025	in	0.234393	0.178781	0.253911	0.221218	in	-0.0163717	0.00380669
chr5	115479663	Sirt4	DMR219	NA	0.180653	0.792541	0.843701	0.827284	0.0164176	0.125541	0.901167	0.838801	0.823146	0.849805	0.868204	out	0.82336	0.805604	0.84375	0.850826	out	0.0154407	0.0173785
chr7	19303784	Fosb	DMR244	NA	0.180653	0.792541	0.175374	0.15898	0.0163943	0.125541	0.901167	0.183068	0.162393	0.197222	0.136905	out	0.159298	0.12035	0.24031	0.157068	in	0.0237695	-0.0201633
chr8	22566901	Slc20a2	DMR268	NA	0.180653	0.792541	0.935447	0.939699	-0.00425156	0.125541	0.901167	0.936268	0.92804	0.954436	0.931343	in	0.941213	0.934247	0.953947	0.930615	out	-0.0049447	0.000728119
chr11	102437410	NA	DMR52	NA	0.180653	0.792541	0.244675	0.142355	0.102321	0.177489	0.901167	0.250572	0.118421	0.533333	0.21519	in	0.134599	0.0588235	0.25	0.188889	in	0.115973	0.026301
chr16	17209538	Rimbp3	DMR115	NA	0.180653	0.792541	0.00344626	0.0024067	0.00103957	0.177489	0.901167	0.00345734	0.00140203	0.0050869	0.00339088	in	0.00240466	0.00109012	0.00437045	0.00241896	in	0.00105269	0.000971911
chr16	44825774	Cd200r4	DMR121	NA	0.180653	0.792541	0.958148	0.945213	0.012935	0.177489	0.901167	0.960642	0.950097	0.967338	0.945679	out	0.947278	0.922566	0.965826	0.932823	in	0.0133638	0.0128559
chr17	45601635	Mymx	DMR133	NA	0.180653	0.792541	0.739039	0.704121	0.034918	0.177489	0.901167	0.745577	0.715789	0.793388	0.706349	out	0.707065	0.595768	0.774194	0.686456	in	0.0385119	0.0198928
chr2	180702804	Dido1	DMR175	NA	0.180653	0.792541	0.317928	0.290115	0.027813	0.177489	0.901167	0.312142	0.282513	0.366288	0.346857	in	0.284557	0.237379	0.325294	0.323461	in	0.0275849	0.0233961
chr4	99653886	Gm12688	DMR196	NA	0.180653	0.792541	0.0750156	0.0601918	0.0148238	0.177489	0.901167	0.075148	0.0491591	0.0932091	0.0743534	in	0.0583635	0.0309051	0.0764331	0.071161	in	0.0167845	0.0031924
chr4	137862008	NA	DMR202	NA	0.180653	0.792541	0.00340369	0.00199111	0.00141258	0.177489	0.901167	0.00314193	0.00189633	0.00595864	0.00471254	in	0.00168214	0	0.00296626	0.00384492	out	0.00145978	0.000867614
chr4	147738692	NA	DMR207	NA	0.180653	0.792541	0.141914	0.202674	-0.0607598	0.177489	0.901167	0.1385	0.0540541	0.265	0.158983	in	0.210047	0.111987	0.333333	0.158436	in	-0.0715465	0.000546298
chr4	147738703	NA	DMR207	NA	0.180653	0.792541	0.198414	0.257399	-0.0589846	0.177489	0.901167	0.193335	0.0953058	0.294621	0.22381	in	0.266005	0.165615	0.325	0.205761	in	-0.0726699	0.0180482
chr4	147738769	NA	DMR207	NA	0.180653	0.792541	0.169831	0.221853	-0.0520227	0.177489	0.901167	0.168559	0.108802	0.2675	0.17619	in	0.22865	0.158986	0.3625	0.18107	in	-0.060092	-0.00487948
chr5	115479777	Sirt4	DMR219	NA	0.180653	0.792541	0.799652	0.779332	0.0203199	0.177489	0.901167	0.798264	0.759609	0.84361	0.806593	in	0.772777	0.751969	0.794399	0.818667	out	0.0254874	-0.0120733
chr7	19303730	Fosb	DMR244	NA	0.180653	0.792541	0.586752	0.621203	-0.0344515	0.177489	0.901167	0.593983	0.543124	0.661836	0.550595	in	0.632678	0.586563	0.693654	0.552356	out	-0.0386948	-0.00176078
chr7	30973356	Lsr	DMR251	NA	0.180653	0.792541	0.0164445	0.0109474	0.00549713	0.177489	0.901167	0.017248	0.00653358	0.0266548	0.0124272	in	0.0106544	0.00755124	0.0156979	0.0127049	in	0.00659352	-0.000277734
chr7	98871008	NA	DMR260	NA	0.180653	0.792541	0.681303	0.70056	-0.0192565	0.177489	0.901167	0.682399	0.639039	0.718735	0.675822	in	0.704667	0.6827	0.74707	0.675913	out	-0.022268	-9.09755e-05
chr7	105554449	Smpd1	DMR262	cg44951859	0.180653	0.792541	0.00280249	0.0042095	-0.00140701	0.177489	0.901167	0.00255401	0.000681767	0.00438025	0.0040449	in	0.00421014	0.00318387	0.00643237	0.00420566	in	-0.00165613	-0.000160758
chr8	105271024	Hsf4	DMR279	NA	0.180653	0.792541	0.446453	0.419413	0.0270397	0.177489	0.901167	0.451524	0.40993	0.499325	0.421096	in	0.422778	0.369876	0.456415	0.399222	in	0.0287459	0.0218743
chr9	91364758	Zic1	DMR297	NA	0.180653	0.792541	0.018406	0.0127189	0.0056871	0.177489	0.901167	0.0196708	0.00930233	0.0298201	0.0120822	in	0.0130134	0.00624675	0.0203744	0.010952	in	0.00665739	0.00113018
chr10	80347628	Adamtsl5	DMR16	NA	0.180653	0.792541	0.101886	0.125262	-0.0233761	0.246753	0.92351	0.0978044	0.0568182	0.120787	0.122293	out	0.125414	0.0705882	0.180046	0.124352	in	-0.0276092	-0.00205934
chr11	97067540	Osbpl7	DMR42	NA	0.180653	0.792541	0.752806	0.732714	0.020092	0.246753	0.92351	0.747099	0.686208	0.789	0.781344	in	0.727936	0.713919	0.757363	0.761386	out	0.0191632	0.0199575
chr11	102437397	NA	DMR52	NA	0.180653	0.792541	0.604573	0.494883	0.10969	0.246753	0.92351	0.593842	0.355263	0.722222	0.658228	in	0.473659	0.22	0.686275	0.622222	in	0.120183	0.0360056
chr12	20615453	Gm48693	DMR63	NA	0.180653	0.792541	0.168577	0.115554	0.0530232	0.246753	0.92351	0.181603	0.095679	0.28518	0.103448	in	0.123289	0.0595768	0.244973	0.069145	in	0.0583141	0.0343033
chr17	45601624	Mymx	DMR133	NA	0.180653	0.792541	0.775556	0.736793	0.038763	0.246753	0.92351	0.784953	0.752508	0.84654	0.728571	out	0.73911	0.67706	0.785206	0.722892	in	0.045843	0.00567986
chr3	55782976	Nbea	DMR179	NA	0.180653	0.792541	0.564947	0.598441	-0.0334937	0.246753	0.92351	0.564651	0.528072	0.620166	0.566428	in	0.595383	0.532759	0.636768	0.616788	in	-0.0307319	-0.0503603
chr3	97767071	Pde4dip	DMR183	NA	0.180653	0.792541	0.0980118	0.077132	0.0208798	0.246753	0.92351	0.0957623	0.0681363	0.115546	0.109259	in	0.0750426	0.0457038	0.119093	0.0896686	in	0.0207197	0.0195906
chr4	56740685	Actl7b	DMR191	NA	0.180653	0.792541	0.961224	0.952106	0.00911803	0.246753	0.92351	0.961867	0.955739	0.968105	0.958012	in	0.95534	0.942429	0.965529	0.932708	out	0.00652738	0.0253043
chr4	137862040	NA	DMR202	NA	0.180653	0.792541	0.00596382	0.00983944	-0.00387562	0.246753	0.92351	0.00540439	0.00377953	0.00997258	0.00876095	in	0.00925854	0.00133085	0.0162246	0.0133249	in	-0.00385414	-0.00456392
chr5	24552732	4931409K22Rik	DMR212	NA	0.180653	0.792541	0.896679	0.873776	0.0229031	0.246753	0.92351	0.898943	0.833102	0.939364	0.885362	in	0.87262	0.825319	0.914585	0.880716	in	0.0263232	0.00464585
chr7	80876305	Zscan2	DMR259	NA	0.180653	0.792541	0.806308	0.771794	0.0345143	0.246753	0.92351	0.809764	0.728814	0.875158	0.78903	in	0.771394	0.709154	0.83871	0.774194	in	0.03837	0.014836
chr7	105554521	Smpd1	DMR262	cg44951863	0.180653	0.792541	0.00268934	0.00378819	-0.00109885	0.246753	0.92351	0.00282243	0.00117878	0.00479651	0.00202388	in	0.00401706	0.00265738	0.00574963	0.00241495	out	-0.00119463	-0.00039107
chr8	91872725	Gm28511	DMR276	cg46000026	0.180653	0.792541	0.0314218	0.0381068	-0.00668493	0.246753	0.92351	0.0300099	0.0170455	0.0417372	0.0384813	in	0.0372115	0.0195589	0.0480192	0.0434783	in	-0.00720157	-0.00499699
chr9	98952301	Foxl2os	DMR298	NA	0.180653	0.792541	0.0167323	0.012393	0.00433928	0.246753	0.92351	0.0160511	0.00876095	0.0271454	0.0201385	in	0.0118247	0.00561167	0.026017	0.0158028	in	0.00422634	0.00433567
chr10	79888720	Gm19810	DMR13	NA	0.180653	0.792541	0.93371	0.915265	0.0184449	0.329004	0.942302	0.934121	0.911589	0.954128	0.931655	in	0.915456	0.859691	0.939048	0.914119	in	0.018665	0.0175353
chr11	97626436	NA	DMR44	NA	0.180653	0.792541	0.560851	0.536219	0.024632	0.329004	0.942302	0.561003	0.533411	0.604675	0.560092	in	0.536037	0.482019	0.589266	0.537313	in	0.0249661	0.022779
chr11	98837596	Rapgefl1	DMR48	NA	0.180653	0.792541	0.0430397	0.0364489	0.00659074	0.329004	0.942302	0.0426643	0.0321661	0.05211	0.0449163	in	0.0359599	0.0213281	0.0433954	0.0393829	in	0.00670441	0.00553343
chr11	114639967	NA	DMR55	NA	0.180653	0.792541	0.485604	0.467438	0.018166	0.329004	0.942302	0.487742	0.471874	0.538509	0.474916	in	0.468105	0.396302	0.508549	0.463437	in	0.0196367	0.0114793
chr13	60687061	Dapk1	DMR78	NA	0.180653	0.792541	0.242302	0.263527	-0.0212252	0.329004	0.942302	0.238414	0.220869	0.249936	0.261741	out	0.263239	0.195985	0.301634	0.265259	in	-0.0248243	-0.00351853
chr14	31641104	Hacl1	DMR84	NA	0.180653	0.792541	0.00501663	0.00299146	0.00202516	0.329004	0.942302	0.005135	0.00049975	0.0123195	0.00442478	in	0.00298397	0.000579374	0.0103181	0.00303644	in	0.00215103	0.00138834
chr15	3996552	Gm2093	DMR93	NA	0.180653	0.792541	0.0331212	0.0440772	-0.010956	0.329004	0.942302	0.0336523	0.0245546	0.0434783	0.0304659	in	0.0430192	0.028481	0.0543326	0.0504253	in	-0.00936691	-0.0199593
chr16	10502161	Ciita	DMR111	cg33905007	0.180653	0.792541	0.268259	0.329556	-0.0612971	0.329004	0.942302	0.26789	0.202555	0.338369	0.270103	in	0.306261	0.223819	0.389286	0.469325	out	-0.0383711	-0.199222
chr16	17209529	Rimbp3	DMR115	NA	0.180653	0.792541	0.00455663	0.00588611	-0.00132948	0.329004	0.942302	0.00463526	0.00298298	0.00775012	0.00416345	in	0.00597931	0.00263521	0.00802079	0.00532688	in	-0.00134405	-0.00116342
chr17	7158290	NA	DMR128	NA	0.180653	0.792541	0.787118	0.834471	-0.0473526	0.329004	0.942302	0.793113	0.754678	0.879195	0.757143	in	0.830929	0.715556	0.917355	0.855721	in	-0.0378158	-0.0985785
chr17	36083873	H2-Bl	DMR132	NA	0.180653	0.792541	0.00360781	0.00784663	-0.00423882	0.329004	0.942302	0.00337091	0	0.00557769	0.00479233	in	0.0061218	0.00163934	0.0142222	0.0181956	out	-0.00275089	-0.0134033
chr18	60750630	NA	DMR144	NA	0.180653	0.792541	0.263755	0.295602	-0.0318473	0.329004	0.942302	0.261738	0.229719	0.298867	0.273842	in	0.289658	0.198939	0.371467	0.331269	in	-0.0279202	-0.0574274
chr2	30798754	1700001O22Rik	DMR160	NA	0.180653	0.792541	0.95226	0.954488	-0.00222791	0.329004	0.942302	0.9523	0.942478	0.964691	0.95206	in	0.954298	0.946316	0.957398	0.955626	in	-0.00199812	-0.00356663
chr4	88641065	NA	DMR195	cg41115589	0.180653	0.792541	0.0529147	0.0395706	0.0133441	0.329004	0.942302	0.0539846	0.0255572	0.0729401	0.0475655	in	0.04258	0.029632	0.0563063	0.0215143	out	0.0114046	0.0260513
chr4	147738739	NA	DMR207	NA	0.180653	0.792541	0.292514	0.352777	-0.0602625	0.329004	0.942302	0.299271	0.216216	0.3925	0.25873	in	0.354989	0.227129	0.525641	0.339506	in	-0.0557174	-0.080776
chr6	133105282	Smim10l1	DMR243	NA	0.180653	0.792541	0.00428483	0.0023785	0.00190632	0.329004	0.942302	0.00394158	0.00126422	0.00634146	0.00600109	in	0.0024706	0	0.00819672	0.00182593	in	0.00147098	0.00417516
chr7	19698539	Apoe	DMR247	cg44295232	0.180653	0.792541	0.0260872	0.0311278	-0.00504054	0.329004	0.942302	0.0266441	0.0205594	0.0368442	0.0233029	in	0.031028	0.017199	0.0391061	0.0317267	in	-0.00438387	-0.00842372
chr8	26976522	NA	DMR269	NA	0.180653	0.792541	0.00473305	0.00778133	-0.00304829	0.329004	0.942302	0.00543365	0.000304878	0.014454	0.00123001	in	0.0083539	0.00319489	0.0126002	0.00434594	in	-0.00292024	-0.00311592
chr8	70139817	Borcs8	DMR270	NA	0.180653	0.792541	0.00544376	0.00214119	0.00330257	0.329004	0.942302	0.00422304	0.00073692	0.00854271	0.0115473	out	0.00211667	0	0.00449102	0.00228833	in	0.00210637	0.00925901
chr11	45980849	Sox30	DMR27	NA	0.180653	0.792541	0.062347	0.0503475	0.0119995	0.428571	0.942302	0.0575466	0.0429677	0.0798201	0.086349	out	0.0502922	0.0351861	0.0737377	0.0506799	in	0.00725448	0.0356691
chr11	45980882	Sox30	DMR27	NA	0.180653	0.792541	0.200531	0.170505	0.0300256	0.428571	0.942302	0.191772	0.127671	0.239123	0.244324	out	0.17415	0.143441	0.216964	0.148637	in	0.0176222	0.0956868
chr11	45980891	Sox30	DMR27	NA	0.180653	0.792541	0.160634	0.134828	0.0258063	0.428571	0.942302	0.15322	0.132389	0.188098	0.197704	out	0.134687	0.106427	0.1695	0.13567	in	0.0185328	0.0620335
chr15	98606810	Adcy6	DMR106	cg33776660	0.180653	0.792541	0.656355	0.679399	-0.0230443	0.428571	0.942302	0.657548	0.608761	0.701681	0.650389	in	0.67281	0.631784	0.715035	0.718936	out	-0.0152616	-0.0685473
chr18	11048438	1010001N08Rik	DMR141	NA	0.180653	0.792541	0.16059	0.133706	0.0268833	0.428571	0.942302	0.158026	0.124088	0.206265	0.173406	in	0.136129	0.0919463	0.173442	0.119171	in	0.0218974	0.0542355
chr2	74655770	Evx2	DMR162	NA	0.180653	0.792541	0.023335	0.0444811	-0.0211461	0.428571	0.942302	0.0237163	0.00835655	0.0469484	0.0214286	in	0.0364625	0	0.0823529	0.0925926	out	-0.0127462	-0.071164
chr4	46345391	Gm12446	DMR189	NA	0.180653	0.792541	0.00661387	0.00402716	0.00258671	0.428571	0.942302	0.00600077	0.0030426	0.00968523	0.00967937	in	0.00469836	0.00159236	0.0104167	0	out	0.00130241	0.00967937
chr4	88641080	NA	DMR195	NA	0.180653	0.792541	0.0432909	0.0334578	0.00983308	0.428571	0.942302	0.0423754	0.029997	0.0531859	0.0478684	in	0.0353764	0.013329	0.0500982	0.0219462	in	0.00699898	0.0259222
chr4	147738730	NA	DMR207	NA	0.180653	0.792541	0.201143	0.244015	-0.0428719	0.428571	0.942302	0.202324	0.154728	0.2375	0.195238	in	0.243189	0.15142	0.358974	0.248971	in	-0.0408649	-0.0537331
chr6	30959030	Klf14	DMR228	NA	0.180653	0.792541	0.035853	0.028635	0.00721794	0.428571	0.942302	0.0358738	0.0241309	0.0509626	0.0357488	in	0.0301587	0.0202883	0.0409323	0.0194932	out	0.00571514	0.0162556
chr8	126422334	NA	DMR289	NA	0.180653	0.792541	0.00418541	0.0049832	-0.000797785	0.428571	0.942302	0.00440048	0.00220264	0.00776898	0.00311007	in	0.00490298	0.00368732	0.00680699	0.00546448	in	-0.000502503	-0.00235441
chr5	111418947	Mn1	DMR217	cg42585980	0.180653	0.792541	0.208604	0.179029	0.0295759	0.536797	0.964623	0.201524	0.175021	0.243505	0.244009	out	0.186319	0.137721	0.217772	0.135283	out	0.0152042	0.108725
chr5	111418952	Mn1	DMR217	NA	0.180653	0.792541	0.215569	0.19072	0.0248489	0.536797	0.964623	0.211126	0.198466	0.222843	0.237784	out	0.199054	0.159664	0.220581	0.140716	out	0.0120719	0.0970676
chr13	34876255	Prpf4b	DMR75	NA	0.186812	0.817805	0.00535658	0.00214406	0.00321251	0.370287	0.942302	0.00507654	0	0.0134128	0.00675676	in	0.00250141	0	0.00831947	0	in	0.00257513	0.00675676
chr10	81431223	Nfic	DMR17	NA	0.190658	0.831071	0.00159905	0.000443656	0.00115539	0.169289	0.901167	0.00191886	0	0.00341297	0	in	0.000517598	0	0.00310559	0	in	0.00140126	0
chr8	125669993	Map10	DMR288	NA	0.190658	0.831071	0.0129246	0.00187149	0.0110531	0.486034	0.964623	0.00920325	0	0.0426829	0.0315315	in	0.00218341	0	0.0131004	0	in	0.00701985	0.0315315
chr2	128436646	Gm14005	DMR169	NA	0.197926	0.857993	0.90474	0.986184	-0.0814439	0.360216	0.942302	0.891726	0.538462	1	0.969808	in	0.987391	0.973952	1	0.978942	in	-0.0956645	-0.00913382
chr4	138453845	NA	DMR203	NA	0.201516	0.857993	0.00503731	0.01331	-0.00827273	0.190841	0.92351	0.00604477	0	0.0224719	0	in	0.0155284	0	0.0402685	0	in	-0.00948361	0
chr10	81431184	Nfic	DMR17	NA	0.21159	0.857993	0	0.00488721	-0.00488721	0.222994	0.92351	0	0	0	0	in	0.00570175	0	0.0310559	0	in	-0.00570175	0
chr4	73790821	Rasef	DMR192	NA	0.21159	0.857993	0	0.00178361	-0.00178361	0.465209	0.964623	0	0	0	0	in	0.00119904	0	0.00719424	0.00529101	in	-0.00119904	-0.00529101
chr4	73790831	Rasef	DMR192	NA	0.21159	0.857993	0	0.00329743	-0.00329743	0.465209	0.964623	0	0	0	0	in	0.00208333	0	0.0125	0.010582	in	-0.00208333	-0.010582
chr9	47531400	Cadm1	DMR292	NA	0.21159	0.857993	0	0.00147775	-0.00147775	0.465209	0.964623	0	0	0	0	in	0.00118203	0	0.0070922	0.00325203	in	-0.00118203	-0.00325203
chr4	73790777	Rasef	DMR192	NA	0.211634	0.857993	0.0239298	0.0123199	0.01161	0.150962	0.901167	0.0261352	0	0.0522876	0.0129032	in	0.0108459	0	0.0512821	0.021164	in	0.0152893	-0.0082608
chr9	111311612	NA	DMR299	NA	0.211634	0.857993	0.0130757	0.0372592	-0.0241835	0.213259	0.92351	0.00769081	0	0.0280374	0.04	out	0.0308108	0	0.08	0.0759494	in	-0.02312	-0.0359494
chr2	164168125	Kcns1	DMR171	NA	0.222081	0.857993	0.00784624	0.0158509	-0.00800467	0.3142	0.942302	0.00941549	0	0.0168269	0	in	0.0171804	0.00178891	0.0377358	0.00787402	in	-0.0077649	-0.00787402
chr11	119056055	NA	DMR60	NA	0.224001	0.857993	0.00805853	0.0165294	-0.00847091	0.0821386	0.863212	0.00375626	0	0.0112994	0.0295699	out	0.0150208	0.0021978	0.0280112	0.0255814	in	-0.0112645	0.0039885
chr9	111311578	NA	DMR299	NA	0.22932	0.857993	0.0154762	0.0088304	0.00664581	0.163414	0.901167	0.0169715	0	0.03125	0.008	in	0.00608273	0	0.0364964	0.0253165	in	0.0108887	-0.0173165
chr16	16303538	Yars2	DMR114	NA	0.234266	0.857993	0.00514862	0.00293609	0.00221253	0.0519481	0.863212	0.00602505	0.00237023	0.00766144	0.000766479	out	0.00266543	0.00104756	0.0037831	0.00456009	out	0.00335962	-0.00379361
chr17	45601558	Mymx	DMR133	NA	0.234266	0.857993	0.674066	0.638386	0.0356809	0.0519481	0.863212	0.686851	0.643508	0.744233	0.610143	out	0.629553	0.593548	0.681592	0.691381	out	0.0572982	-0.0812383
chr17	47138152	NA	DMR134	cg34976419	0.234266	0.857993	0.963927	0.94656	0.0173663	0.0519481	0.863212	0.970045	0.959596	0.984286	0.933333	out	0.942377	0.907787	0.967791	0.97166	out	0.0276682	-0.0383266
chr3	86547140	Lrba	DMR180	NA	0.234266	0.857993	0.245882	0.231591	0.0142911	0.0519481	0.863212	0.25424	0.243454	0.27381	0.204092	out	0.228212	0.196012	0.261943	0.251869	in	0.0260287	-0.0477766
chr15	102144346	Igfbp6	DMR109	NA	0.234266	0.857993	0.343672	0.287441	0.0562308	0.0822511	0.863212	0.356696	0.317757	0.419263	0.278552	out	0.279993	0.161017	0.396226	0.33213	in	0.076703	-0.0535784
chr17	36083890	H2-Bl	DMR132	NA	0.234266	0.857993	0.0031733	0.00547979	-0.00230648	0.0822511	0.863212	0.00204514	0.000869565	0.00323887	0.0088141	out	0.00601401	0.00184162	0.0154849	0.00227445	in	-0.00396887	0.00653965
chr2	181460429	NA	DMR176	cg39435666	0.234266	0.857993	0.14269	0.12573	0.0169599	0.0822511	0.863212	0.149467	0.120134	0.171094	0.108804	out	0.123228	0.103405	0.149367	0.140737	in	0.0262384	-0.0319338
chr4	46345412	Gm12446	DMR189	NA	0.234266	0.857993	0.0106342	0.0158419	-0.00520766	0.0822511	0.863212	0.0088893	0.00203046	0.017785	0.0193587	out	0.0155854	0.0103503	0.0227704	0.0173805	in	-0.00669612	0.00197823
chr17	12508147	NA	DMR129	NA	0.234266	0.857993	0.251505	0.276842	-0.0253369	0.125541	0.901167	0.252345	0.22667	0.265764	0.247304	in	0.282556	0.196034	0.365793	0.242557	in	-0.0302109	0.00474753
chr2	168894051	Zfp64	DMR173	NA	0.234266	0.857993	0.754293	0.699629	0.0546639	0.125541	0.901167	0.749104	0.644478	0.835784	0.780239	in	0.668898	0.609143	0.733441	0.884017	out	0.0802061	-0.103778
chr7	127109087	Qprt	DMR263	NA	0.234266	0.857993	0.771815	0.78788	-0.016065	0.125541	0.901167	0.764642	0.733296	0.785611	0.807678	out	0.785052	0.759218	0.815266	0.804844	in	-0.0204102	0.00283357
chr10	127326556	Arhgap9	DMR22	NA	0.234266	0.857993	0.032878	0.0484052	-0.0155272	0.177489	0.901167	0.0317401	0.0119048	0.0484581	0.0385675	in	0.0502369	0.0208845	0.0844037	0.037415	in	-0.0184969	0.00115253
chr11	62629418	Lrrc75a	DMR33	NA	0.234266	0.857993	0.553508	0.491331	0.0621773	0.177489	0.901167	0.568883	0.435223	0.634573	0.476636	in	0.485893	0.343478	0.625	0.523962	in	0.0829903	-0.0473261
chr11	97626484	NA	DMR44	NA	0.234266	0.857993	0.297083	0.25601	0.0410732	0.177489	0.901167	0.303454	0.248139	0.360936	0.265227	in	0.255302	0.199653	0.330778	0.260261	in	0.0481529	0.00496625
chr12	20197169	AC165157.2	DMR62	NA	0.234266	0.857993	0.0473557	0.0231144	0.0242413	0.177489	0.901167	0.0540266	0.00950629	0.10241	0.0140011	in	0.0258644	0.00387764	0.0517241	0.0066143	in	0.0281622	0.00738677
chr12	86307774	NA	DMR68	NA	0.234266	0.857993	0.532719	0.516741	0.0159775	0.177489	0.901167	0.535301	0.488309	0.571779	0.51981	in	0.512445	0.482545	0.53978	0.542518	out	0.0228555	-0.0227086
chr17	12507933	NA	DMR129	NA	0.234266	0.857993	0.276215	0.295678	-0.0194631	0.177489	0.901167	0.274035	0.250244	0.303641	0.287113	in	0.298876	0.259165	0.327427	0.276487	in	-0.0248412	0.0106258
chr19	5783946	NA	DMR148	NA	0.234266	0.857993	0.911288	0.903473	0.00781502	0.177489	0.901167	0.912145	0.897191	0.927435	0.907005	in	0.901782	0.892927	0.915469	0.91362	in	0.0103627	-0.00661465
chr4	140750764	Padi4	DMR206	NA	0.234266	0.857993	0.444477	0.43158	0.0128974	0.177489	0.901167	0.44922	0.419339	0.470716	0.420763	in	0.429489	0.407186	0.465694	0.444124	in	0.0197309	-0.023361
chr6	133105328	Smim10l1	DMR243	NA	0.234266	0.857993	0.00292784	0.00568964	-0.0027618	0.177489	0.901167	0.00318589	0	0.00630915	0.00163755	in	0.00633543	0.000435161	0.012366	0.00181488	in	-0.00314953	-0.000177327
chr9	65631233	Rbpms2	DMR295	NA	0.234266	0.857993	0.101285	0.0924653	0.00882014	0.177489	0.901167	0.103265	0.094238	0.122561	0.0913877	out	0.0931613	0.0650327	0.11373	0.0882889	in	0.0101036	0.00309879
chr10	121150427	NA	DMR21	NA	0.234266	0.857993	0.927712	0.913987	0.0137245	0.246753	0.92351	0.928685	0.904006	0.954097	0.922844	in	0.913472	0.895092	0.934436	0.91708	in	0.0152135	0.00576374
chr11	45980798	Sox30	DMR27	NA	0.234266	0.857993	0.0084728	0.0050447	0.00342809	0.246753	0.92351	0.0071566	0.00146556	0.0132767	0.0150538	out	0.00451205	0.000507872	0.00870196	0.00824063	in	0.00264456	0.00681314
chr11	54961691	Tnip1	DMR30	NA	0.234266	0.857993	0.600901	0.575578	0.0253233	0.246753	0.92351	0.598748	0.558545	0.63908	0.611667	in	0.57086	0.52231	0.618895	0.603885	in	0.0278881	0.00778125
chr16	22573069	Dgkg	DMR116	NA	0.234266	0.857993	0.368238	0.331459	0.0367789	0.246753	0.92351	0.363824	0.322714	0.412182	0.390305	in	0.325555	0.248428	0.399817	0.366881	in	0.038269	0.0234247
chr4	43382661	Rusc2	DMR188	NA	0.234266	0.857993	0.00852449	0.0110213	-0.00249679	0.246753	0.92351	0.00767864	0.00444554	0.0101266	0.0127538	out	0.0105275	0.00566084	0.0151937	0.0139837	in	-0.0028489	-0.00122997
chr4	99653884	Gm12688	DMR196	NA	0.234266	0.857993	0.0334782	0.0469034	-0.0134251	0.246753	0.92351	0.0341394	0.0155239	0.0559254	0.0301724	in	0.0503511	0.0304709	0.0741811	0.0262172	out	-0.0162116	0.00395519
chr4	123202131	Nt5c1a	DMR200	cg41379226	0.234266	0.857993	0.103555	0.0917748	0.0117797	0.246753	0.92351	0.104286	0.0921584	0.118516	0.0998991	in	0.0916173	0.0506363	0.104705	0.0927198	in	0.0126683	0.00717931
chr5	135022267	NA	DMR225	NA	0.234266	0.857993	0.203688	0.173847	0.0298408	0.246753	0.92351	0.209312	0.173317	0.240097	0.175567	in	0.174616	0.0890659	0.222301	0.169231	in	0.0346956	0.00633617
chr10	121150426	NA	DMR21	NA	0.234266	0.857993	0.933664	0.922265	0.0113983	0.329004	0.942302	0.930765	0.900996	0.959221	0.948158	in	0.919837	0.900838	0.937605	0.936837	in	0.0109281	0.0113206
chr11	57832797	Hand1	DMR31	cg29584361	0.234266	0.857993	0.454587	0.443826	0.0107611	0.329004	0.942302	0.460957	0.425905	0.507276	0.422735	out	0.447463	0.412225	0.499508	0.422001	in	0.0134939	0.000734703
chr11	75895200	Rph3al	DMR37	NA	0.234266	0.857993	0.276883	0.288507	-0.0116241	0.329004	0.942302	0.269917	0.240501	0.310869	0.311716	out	0.282548	0.17027	0.335184	0.324262	in	-0.0126316	-0.0125462
chr11	80209445	Rhot1	DMR38	NA	0.234266	0.857993	0.00211245	0.00333018	-0.00121773	0.329004	0.942302	0.00219681	0.000379579	0.00520625	0.00169062	in	0.00351959	0.00070159	0.00654762	0.00219367	in	-0.00132278	-0.000503053
chr12	20197125	AC165157.2	DMR62	NA	0.234266	0.857993	0.0614228	0.03828	0.0231428	0.329004	0.942302	0.0666068	0.019542	0.110638	0.035503	in	0.0425286	0.00945423	0.0778816	0.0127888	in	0.0240782	0.0227142
chr15	74751304	Lynx1	DMR95	NA	0.234266	0.857993	0.21592	0.222533	-0.00661264	0.329004	0.942302	0.216741	0.195471	0.243274	0.211818	in	0.222645	0.158052	0.255969	0.221861	in	-0.00590411	-0.0100433
chr18	66022769	NA	DMR145	NA	0.234266	0.857993	0.404205	0.34944	0.0547647	0.329004	0.942302	0.392232	0.309748	0.478261	0.464072	in	0.341897	0.262411	0.41652	0.394704	in	0.0503352	0.0693682
chr2	18800615	Carlr	DMR156	NA	0.234266	0.857993	0.0765913	0.0671295	0.00946181	0.329004	0.942302	0.0768084	0.0630179	0.0908822	0.0755062	in	0.0668113	0.0531488	0.0846427	0.0690387	in	0.00999704	0.00646748
chr4	83284658	Ttc39b	DMR194	NA	0.234266	0.857993	0.0242737	0.0304275	-0.00615382	0.329004	0.942302	0.0235595	0.0104487	0.0360991	0.0278445	in	0.029766	0.00702875	0.0423775	0.0343965	in	-0.00620648	-0.00655204
chr4	88641042	NA	DMR195	NA	0.234266	0.857993	0.110569	0.0893406	0.0212284	0.329004	0.942302	0.108937	0.0758317	0.138164	0.118727	in	0.0903819	0.0636984	0.126595	0.0830922	in	0.0185555	0.0356344
chr4	147738726	NA	DMR207	NA	0.234266	0.857993	0.207993	0.246022	-0.0380296	0.329004	0.942302	0.205147	0.121622	0.2775	0.222222	in	0.245874	0.141956	0.304147	0.246914	in	-0.0407269	-0.0246914
chr6	88190243	Gm38708	DMR238	NA	0.234266	0.857993	0.455042	0.432148	0.022894	0.329004	0.942302	0.456949	0.432888	0.483011	0.445504	in	0.43778	0.403792	0.478526	0.398357	out	0.0191697	0.0471473
chr8	99416087	Cdh8	DMR277	NA	0.234266	0.857993	0.00653333	0.00418082	0.00235251	0.329004	0.942302	0.00657016	0.00106724	0.0112641	0.00634921	in	0.00394826	0	0.00707744	0.00557621	in	0.0026219	0.000772998
chr9	40685865	NA	DMR291	NA	0.234266	0.857993	0.00630528	0.00446179	0.00184349	0.329004	0.942302	0.00634329	0.00410878	0.0110887	0.00611522	in	0.00442971	0.00136893	0.00719027	0.00465426	in	0.00191358	0.00146097
chr9	98952377	Foxl2os	DMR298	NA	0.234266	0.857993	0.0154451	0.00768924	0.00775586	0.329004	0.942302	0.0170304	0.00206398	0.0440529	0.0075188	in	0.00780971	0.00189394	0.0166667	0.00696643	in	0.00922066	0.000552363
chr9	98952397	Foxl2os	DMR298	NA	0.234266	0.857993	0.0406837	0.0284824	0.0122012	0.329004	0.942302	0.0427827	0.0154321	0.0646204	0.0301887	in	0.0294344	0.0234043	0.0429636	0.0227704	out	0.0133482	0.00741828
chr1	32172766	Khdrbs2	DMR2	NA	0.234266	0.857993	0.00322406	0.00466394	-0.00143987	0.428571	0.942302	0.00347106	0.000408998	0.00849093	0.00198906	in	0.00475041	0.000801282	0.00966184	0.00414508	in	-0.00127935	-0.00215602
chr1	186240902	NA	DMR8	NA	0.234266	0.857993	0.723462	0.741986	-0.0185236	0.428571	0.942302	0.729866	0.688956	0.791504	0.691441	in	0.743631	0.710506	0.814836	0.732116	in	-0.0137644	-0.0406742
chr11	45980805	Sox30	DMR27	NA	0.234266	0.857993	0.00769689	0.00546956	0.00222733	0.428571	0.942302	0.00758634	0.00266738	0.0107369	0.00824964	in	0.00596895	0.00157068	0.0111789	0.00247321	in	0.00161739	0.00577643
chr13	60687050	Dapk1	DMR78	NA	0.234266	0.857993	0.169797	0.185077	-0.0152798	0.428571	0.942302	0.168274	0.152749	0.181726	0.177416	in	0.185068	0.145076	0.217368	0.185134	in	-0.016794	-0.00771822
chr13	60687073	Dapk1	DMR78	NA	0.234266	0.857993	0.154004	0.168847	-0.0148435	0.428571	0.942302	0.152936	0.145287	0.157913	0.159342	out	0.168045	0.13323	0.192606	0.173664	in	-0.0151084	-0.0143219
chr14	25456804	Zmiz1os1	DMR82	NA	0.234266	0.857993	0.132938	0.147469	-0.0145316	0.428571	0.942302	0.132001	0.120685	0.150584	0.137621	in	0.145042	0.117464	0.173624	0.162034	in	-0.0130409	-0.0244126
chr14	70079191	Egr3	DMR90	NA	0.234266	0.857993	0.0395119	0.0547533	-0.0152413	0.428571	0.942302	0.0411286	0.0182371	0.0669643	0.0314286	in	0.0558806	0.0315789	0.112676	0.0479896	in	-0.0147519	-0.0165611
chr15	99199897	Spats2	DMR108	NA	0.234266	0.857993	0.898292	0.90291	-0.00461865	0.428571	0.942302	0.899332	0.885691	0.918757	0.893093	in	0.903386	0.894499	0.907639	0.900058	in	-0.00405435	-0.00696468
chr17	56099233	Hdgfl2	DMR138	NA	0.234266	0.857993	0.841612	0.835398	0.00621425	0.428571	0.942302	0.841376	0.801643	0.870583	0.842793	in	0.83487	0.810048	0.886037	0.838563	in	0.00650562	0.0042298
chr18	11048441	1010001N08Rik	DMR141	NA	0.234266	0.857993	0.0629807	0.0501488	0.012832	0.428571	0.942302	0.0598126	0.0414067	0.0743802	0.0788211	out	0.0489795	0.0355705	0.0763132	0.0571641	in	0.0108331	0.021657
chr18	70582499	Mbd2	DMR146	NA	0.234266	0.857993	0.532193	0.564383	-0.0321901	0.428571	0.942302	0.525861	0.462646	0.600477	0.563853	in	0.555799	0.431355	0.647716	0.615888	in	-0.0299379	-0.052035
chr18	70582536	Mbd2	DMR146	NA	0.234266	0.857993	0.553678	0.586969	-0.0332907	0.428571	0.942302	0.552292	0.508909	0.621226	0.560606	in	0.581059	0.432121	0.685279	0.62243	in	-0.0287662	-0.0618238
chr18	82902489	NA	DMR147	NA	0.234266	0.857993	0.0476553	0.056699	-0.0090437	0.428571	0.942302	0.046357	0.0188841	0.061674	0.0541467	in	0.0542929	0.0360892	0.0643097	0.0711359	out	-0.00793582	-0.0169893
chr19	45741573	Fgf8	DMR152	NA	0.234266	0.857993	0.177824	0.159715	0.0181089	0.428571	0.942302	0.172858	0.120181	0.201439	0.202654	out	0.155609	0.126943	0.194328	0.184352	in	0.017249	0.0183022
chr2	29845617	Mir219a-2	DMR159	NA	0.234266	0.857993	0.512237	0.549534	-0.0372966	0.428571	0.942302	0.523851	0.46374	0.576506	0.454168	out	0.550439	0.489821	0.613198	0.544106	in	-0.0265875	-0.0899376
chr2	74655753	Evx2	DMR162	NA	0.234266	0.857993	0.0628325	0.0405045	0.022328	0.428571	0.942302	0.0632561	0.00469484	0.111421	0.0607143	in	0.0464836	0.0227273	0.0745614	0.00462963	out	0.0167725	0.0560847
chr4	46345367	Gm12446	DMR189	NA	0.234266	0.857993	0.0335646	0.0274419	0.00612268	0.428571	0.942302	0.0335987	0.0251046	0.041129	0.033394	in	0.028183	0.0165107	0.0457399	0.0229956	in	0.00541574	0.0103984
chr4	147738708	NA	DMR207	NA	0.234266	0.857993	0.207165	0.237265	-0.0300993	0.428571	0.942302	0.208662	0.135135	0.255	0.199681	in	0.23082	0.115385	0.3	0.275934	in	-0.0221575	-0.0762531
chr5	115479742	Sirt4	DMR219	NA	0.234266	0.857993	0.620342	0.601122	0.01922	0.428571	0.942302	0.612872	0.539527	0.651075	0.657692	out	0.597922	0.555954	0.638233	0.620321	in	0.0149497	0.0373715
chr5	115479781	Sirt4	DMR219	NA	0.234266	0.857993	0.881804	0.869596	0.0122076	0.428571	0.942302	0.87802	0.832448	0.911322	0.900721	in	0.86975	0.858951	0.896599	0.868676	in	0.00827081	0.032045
chr6	32564069	Plxna4	DMR231	NA	0.234266	0.857993	0.708031	0.734014	-0.0259838	0.428571	0.942302	0.70651	0.656934	0.752834	0.715631	in	0.730195	0.647059	0.778963	0.756933	in	-0.0236841	-0.0413022
chr7	44959997	Cpt1c	DMR254	NA	0.234266	0.857993	0.615102	0.657532	-0.0424304	0.428571	0.942302	0.610088	0.527387	0.664865	0.640172	in	0.65134	0.561798	0.724138	0.694685	in	-0.0412523	-0.0545129
chr8	99416060	Cdh8	DMR277	NA	0.234266	0.857993	0.0042297	0.00661762	-0.00238792	0.428571	0.942302	0.0039872	0.000533618	0.00748877	0.00544218	in	0.00609341	0.00166667	0.0111919	0.0097629	in	-0.0021062	-0.00432072
chr8	125669938	Map10	DMR288	cg46354352	0.234266	0.857993	0.0107886	0.0167239	-0.00593531	0.428571	0.942302	0.011771	0.00515464	0.0313433	0.00587659	in	0.0172063	0.00584368	0.0331412	0.0138298	in	-0.00543527	-0.0079532
chr9	91364854	Zic1	DMR297	NA	0.234266	0.857993	0.00679508	0.00621655	0.000578527	0.428571	0.942302	0.00654184	0	0.00883704	0.00806127	in	0.00598949	0.000330907	0.0134811	0.00757895	in	0.000552355	0.000482318
chr11	97627457	Epop	DMR46	NA	0.234266	0.857993	0.510318	0.467581	0.0427374	0.536797	0.964623	0.508956	0.456432	0.593035	0.517129	in	0.477988	0.427431	0.548872	0.405137	out	0.0309679	0.111992
chr15	85538577	Wnt7b	DMR101	NA	0.234266	0.857993	0.743461	0.718425	0.025036	0.536797	0.964623	0.735353	0.710227	0.753008	0.784005	out	0.719713	0.677927	0.762971	0.7107	in	0.0156397	0.0733045
chr16	44812941	Cd200r4	DMR120	NA	0.234266	0.857993	0.879404	0.822206	0.0571984	0.536797	0.964623	0.875285	0.786164	0.959391	0.9	in	0.831846	0.725714	0.915929	0.764368	in	0.0434395	0.135632
chr2	164168174	Kcns1	DMR171	NA	0.234266	0.857993	0.048349	0.0329424	0.0154065	0.536797	0.964623	0.0470677	0.015	0.0673077	0.054755	in	0.0384328	0.013363	0.0675	0	out	0.00863492	0.054755
chr7	80876180	Zscan2	DMR259	NA	0.234266	0.857993	0.583511	0.552581	0.0309303	0.536797	0.964623	0.576901	0.527328	0.622197	0.616562	in	0.552813	0.495413	0.589983	0.551189	in	0.0240882	0.0653724
chr7	80876263	Zscan2	DMR259	NA	0.234266	0.857993	0.850469	0.825353	0.0251152	0.536797	0.964623	0.846032	0.794898	0.887987	0.872653	in	0.830157	0.7967	0.848504	0.796534	out	0.0158749	0.0761195
chr9	40685852	NA	DMR291	NA	0.234266	0.857993	0.00513081	0.00377639	0.00135442	0.536797	0.964623	0.00499942	0.00328864	0.00675105	0.00578778	in	0.00401729	0.00037679	0.00657513	0.002331	in	0.000982133	0.00345678
chr11	80209537	Rhot1	DMR38	NA	0.234266	0.857993	0.00292777	0.00438478	-0.00145701	0.662338	0.98217	0.00334431	0.000233481	0.00600721	0.00084507	in	0.00401908	0.000888889	0.00735294	0.00657895	in	-0.000674775	-0.00573388
chr4	139581246	Iffo2	DMR204	NA	0.241887	0.884317	0.172914	0.0208333	0.15208	0.138641	0.901167	0.25937	0.173913	0.344828	0	out	0.0277778	0	0.0833333	0	in	0.231593	0
chr7	30552743	Hspb6	DMR250	NA	0.244114	0.890863	0.000969674	0.00336377	-0.0023941	0.425806	0.942302	0.00116361	0	0.00335196	0	in	0.00340248	0	0.00761421	0.00313152	in	-0.00223887	-0.00313152
chr7	57509596	Gabra5	DMR255	NA	0.252445	0.912805	0.0142465	0.00682457	0.00742192	0.360216	0.942302	0.015154	0	0.0292553	0.00970874	in	0.00743289	0	0.0205882	0.0031746	in	0.00772114	0.00653413
chr9	47531470	Cadm1	DMR292	NA	0.254213	0.912805	0.00309162	0.00698408	-0.00389245	0.104062	0.901167	0	0	0	0.0185497	out	0.00598007	0	0.0232558	0.0130081	in	-0.00598007	0.00554162
chr10	81431202	Nfic	DMR17	NA	0.254213	0.912805	0.012371	0.00244174	0.00992928	0.11275	0.901167	0.0148452	0	0.0300546	0	in	0.00166667	0	0.01	0.0070922	in	0.0131786	-0.0070922
chr4	73790813	Rasef	DMR192	NA	0.254213	0.912805	0.0144203	0.00157218	0.0128482	0.11275	0.901167	0.0173044	0	0.0582524	0	in	0.000952381	0	0.00571429	0.00529101	in	0.016352	-0.00529101
chr9	72111244	Tcf12	DMR296	NA	0.256731	0.912805	0.00200803	0.0144148	-0.0124067	0.56156	0.98217	0.00240964	0	0.0120482	0	in	0.0099796	0	0.0454545	0.0410256	in	-0.00756997	-0.0410256
chr9	72111252	Tcf12	DMR296	NA	0.256731	0.912805	0.000466853	0.00813318	-0.00766633	0.56156	0.98217	0.000560224	0	0.00280112	0	in	0.00603448	0	0.0275862	0.0207254	in	-0.00547426	-0.0207254
chr12	24252122	Gm21297	DMR64	NA	0.257143	0.912805	0.0409968	0.059275	-0.0182782	0.380952	0.942302	0.0441802	0.0187713	0.0796178	0.0314465	in	0.059275	0.0277778	0.0872483	NA	out	-0.0150948	NA
chr4	73790799	Rasef	DMR192	NA	0.259751	0.912805	0.0215198	0.00692933	0.0145905	0.370287	0.942302	0.0232432	0	0.0784314	0.0129032	in	0.00720238	0	0.0375	0.00529101	in	0.0160408	0.00761222
chr11	97573862	Srcin1	DMR43	NA	0.270403	0.912805	0.0169245	0.0313674	-0.0144429	0.103604	0.901167	0.00833333	0	0.0416667	0.0598802	out	0.034646	0	0.0816327	0.0116959	in	-0.0263127	0.0481843
chr15	85671809	Lncppara	DMR102	NA	0.281317	0.912805	0.00664008	0.00227205	0.00436803	0.117306	0.901167	0.00776709	0.00158479	0.0221893	0.00100503	out	0.00192845	0	0.00775194	0.00433369	in	0.00583864	-0.00332867
chr7	30552760	Hspb6	DMR250	NA	0.281317	0.912805	0.00667383	0.00413964	0.00253419	0.166994	0.901167	0.00693564	0.000911577	0.0155383	0.00536481	in	0.00204891	0	0.00497512	0.016684	out	0.00488673	-0.0113192
chr2	164168154	Kcns1	DMR171	NA	0.281317	0.912805	0.025719	0.0155597	0.0101593	0.310863	0.942302	0.0187415	0.00334448	0.0409836	0.0606061	out	0.0118159	0	0.0299625	0.0380228	out	0.00692569	0.0225832
chr2	109677127	Bdnf	DMR165	NA	0.281317	0.912805	0.0064019	0.0036248	0.00277709	0.407016	0.942302	0.00704736	0.00212314	0.0148778	0.0031746	in	0.00404498	0	0.00971922	0.00110375	in	0.00300238	0.00207085
chr10	127326466	Arhgap9	DMR22	NA	0.281317	0.912805	0.0109009	0.00673164	0.00416931	0.645055	0.98217	0.0103111	0	0.0190896	0.0138504	in	0.00700179	0	0.0128676	0.00511073	in	0.00330926	0.00873968
chr8	99416409	Cdh8	DMR277	NA	0.283314	0.912805	0.00612519	0.0105386	-0.00441339	0.410248	0.942302	0.00603875	0	0.0127389	0.00655738	in	0.00975927	0.00262697	0.0217938	0.0152144	in	-0.00372052	-0.00865701
chr2	164168153	Kcns1	DMR171	NA	0.294872	0.912805	0.0126164	0.0164536	-0.00383724	0.0822511	0.863212	0.00822322	0	0.0305011	0.0345821	out	0.0160342	0.005	0.0308748	0.0189702	in	-0.00781096	0.0156119
chr6	54289656	Chn2	DMR232	cg43447756	0.294872	0.912805	0.4913	0.54112	-0.0498195	0.0822511	0.863212	0.467718	0.416222	0.542304	0.609209	out	0.543316	0.502151	0.607513	0.527943	in	-0.0755973	0.081266
chr11	109011714	NA	DMR54	NA	0.294872	0.912805	0.968829	0.957138	0.0116914	0.125541	0.901167	0.970545	0.963947	0.982387	0.960251	out	0.95354	0.929487	0.972603	0.978723	out	0.0170047	-0.0184724
chr12	20197062	AC165157.2	DMR62	NA	0.294872	0.912805	0.0448001	0.028494	0.0163061	0.125541	0.901167	0.0521504	0.0211268	0.0774112	0.00804829	out	0.03135	0.0138504	0.0536481	0.0113578	out	0.0208004	-0.00330948
chr2	164168128	Kcns1	DMR171	NA	0.294872	0.912805	0.0219334	0.0331597	-0.0112263	0.125541	0.901167	0.0182509	0	0.0413943	0.0403458	in	0.0356242	0.0210325	0.0575	0.0183727	out	-0.0173733	0.0219731
chr4	132532795	Atpif1	DMR201	NA	0.294872	0.912805	0.0210508	0.0146545	0.00639637	0.125541	0.901167	0.0233143	0.0120137	0.031804	0.00973361	out	0.0154544	0.010828	0.0267176	0.00985507	out	0.00785991	-0.000121466
chr11	72412027	NA	DMR36	NA	0.294872	0.912805	0.310872	0.28961	0.0212627	0.177489	0.901167	0.313467	0.283433	0.336084	0.297898	in	0.286969	0.239153	0.31564	0.305452	in	0.0264981	-0.00755439
chr14	74978556	Gm4278	DMR91	NA	0.294872	0.912805	0.971068	0.963456	0.00761245	0.177489	0.901167	0.972468	0.958333	0.989222	0.964072	in	0.963086	0.948473	0.974217	0.965675	in	0.00938162	-0.0016032
chr16	72678622	Robo1	DMR122	NA	0.294872	0.912805	0.709095	0.72471	-0.0156147	0.177489	0.901167	0.714899	0.684548	0.765449	0.680077	out	0.73365	0.704315	0.774194	0.67107	out	-0.018751	0.00900662
chr17	29326177	Pi16	DMR130	NA	0.294872	0.912805	0.708026	0.688467	0.0195581	0.177489	0.901167	0.712542	0.681169	0.740326	0.685446	in	0.682685	0.634566	0.725249	0.72316	in	0.0298561	-0.0377135
chr17	35704000	Ddr1	DMR131	NA	0.294872	0.912805	0.163568	0.13468	0.0288883	0.177489	0.901167	0.1654	0.0939624	0.216353	0.154408	in	0.130582	0.0512207	0.179539	0.159264	in	0.0348178	-0.00485632
chr2	168894088	Zfp64	DMR173	NA	0.294872	0.912805	0.900277	0.861018	0.0392591	0.177489	0.901167	0.891595	0.827004	0.94226	0.943686	out	0.84356	0.757503	0.901602	0.965763	out	0.0480348	-0.0220772
chr5	135022261	NA	DMR225	NA	0.294872	0.912805	0.23202	0.20035	0.0316695	0.177489	0.901167	0.239856	0.209302	0.274194	0.192841	out	0.198455	0.121739	0.254093	0.211722	in	0.0414004	-0.0188801
chr8	91872647	Gm28511	DMR276	NA	0.294872	0.912805	0.242608	0.228277	0.0143313	0.177489	0.901167	0.244881	0.231751	0.265953	0.231244	out	0.224829	0.17131	0.262177	0.248965	in	0.0200522	-0.017721
chr10	33624466	Clvs2	DMR9	NA	0.294872	0.912805	0.00728008	0.0111463	-0.00386625	0.246753	0.92351	0.00830784	0.00341297	0.0146277	0.00214133	out	0.0121185	0.000835422	0.018018	0.0053135	in	-0.00381063	-0.00317217
chr11	114639930	NA	DMR55	NA	0.294872	0.912805	0.32726	0.296937	0.0303224	0.246753	0.92351	0.330559	0.299734	0.377298	0.310761	in	0.293124	0.235563	0.351764	0.319816	in	0.0374354	-0.00905549
chr12	17993376	Gm49329	DMR61	NA	0.294872	0.912805	0.0861763	0.0478615	0.0383148	0.246753	0.92351	0.0890403	0	0.166667	0.0718563	in	0.0419495	0.016317	0.101887	0.0833333	in	0.0470908	-0.011477
chr12	20197159	AC165157.2	DMR62	NA	0.294872	0.912805	0.0451385	0.0294227	0.0157158	0.246753	0.92351	0.0496452	0.0085444	0.0750751	0.022605	in	0.0319849	0.00515685	0.0729412	0.0140496	in	0.0176603	0.00855536
chr13	107846932	Zswim6	DMR81	NA	0.294872	0.912805	0.218884	0.23852	-0.0196362	0.246753	0.92351	0.216192	0.189237	0.268578	0.232345	in	0.241138	0.219367	0.261739	0.222813	in	-0.0249462	0.00953206
chr15	74751361	Lynx1	DMR95	NA	0.294872	0.912805	0.503903	0.517014	-0.0131109	0.246753	0.92351	0.499402	0.468026	0.549708	0.526412	in	0.519069	0.386742	0.569922	0.504685	in	-0.0196676	0.0217273
chr15	98780491	NA	DMR107	NA	0.294872	0.912805	0.167592	0.220998	-0.053406	0.246753	0.92351	0.164073	0.08	0.240506	0.185185	in	0.228591	0.079646	0.431193	0.175439	in	-0.0645179	0.00974659
chr15	102460470	Gm26518	DMR110	NA	0.294872	0.912805	0.84983	0.833348	0.0164821	0.246753	0.92351	0.84286	0.822018	0.85498	0.88468	out	0.826253	0.794885	0.874393	0.875917	out	0.016607	0.00876239
chr2	25579890	Ajm1	DMR157	cg38158221	0.294872	0.912805	0.251477	0.227079	0.0243973	0.246753	0.92351	0.250573	0.230795	0.29686	0.255996	in	0.222281	0.172774	0.27085	0.255868	in	0.0282915	0.000127965
chr2	164168172	Kcns1	DMR171	NA	0.294872	0.912805	0.0345208	0.0216	0.0129209	0.246753	0.92351	0.0340176	0	0.0730769	0.037037	in	0.0176242	0.00810811	0.0239726	0.0454545	out	0.0163934	-0.00841751
chr5	125391587	NA	DMR223	NA	0.294872	0.912805	0.523864	0.549231	-0.0253662	0.246753	0.92351	0.521146	0.465848	0.576515	0.537455	in	0.555915	0.513597	0.582727	0.509124	out	-0.0347688	0.0283313
chr6	133105307	Smim10l1	DMR243	NA	0.294872	0.912805	0.00312361	0.00440678	-0.00128317	0.246753	0.92351	0.00233067	0.000398724	0.00440806	0.00708833	out	0.00433463	0	0.00829563	0.00483969	in	-0.00200396	0.00224865
chr7	73392895	Rgma	DMR258	NA	0.294872	0.912805	0.411402	0.393237	0.0181643	0.246753	0.92351	0.412702	0.381708	0.469189	0.404899	in	0.390094	0.367299	0.433933	0.4121	in	0.0226086	-0.0072014
chr8	70139819	Borcs8	DMR270	NA	0.294872	0.912805	0.00517139	0.00359198	0.00157941	0.246753	0.92351	0.00451336	0.000922509	0.0105348	0.00846154	in	0.0026616	0	0.00838926	0.00917431	out	0.00185176	-0.000712773
chr9	61877770	NA	DMR294	NA	0.294872	0.912805	0.586533	0.542504	0.0440291	0.246753	0.92351	0.585646	0.509901	0.693757	0.590969	in	0.531319	0.496335	0.588855	0.609618	out	0.0543275	-0.0186486
chr11	97067502	Osbpl7	DMR42	NA	0.294872	0.912805	0.879017	0.874629	0.00438708	0.329004	0.942302	0.876823	0.868379	0.884792	0.889986	out	0.872979	0.859764	0.883093	0.884532	out	0.00384357	0.00545431
chr11	102606369	Fzd2	DMR53	NA	0.294872	0.912805	0.103902	0.0881323	0.0157698	0.329004	0.942302	0.110729	0.0777202	0.151111	0.0697674	out	0.0919366	0.0612245	0.149573	0.0653061	in	0.0187924	0.00446132
chr12	86307880	NA	DMR68	NA	0.294872	0.912805	0.594242	0.581053	0.0131891	0.329004	0.942302	0.590293	0.570468	0.607273	0.613987	out	0.577065	0.571093	0.585697	0.604984	out	0.0132287	0.00900291
chr13	107846940	Zswim6	DMR81	NA	0.294872	0.912805	0.151492	0.162746	-0.0112538	0.329004	0.942302	0.148971	0.132048	0.179118	0.164098	in	0.160771	0.142077	0.182133	0.174596	in	-0.0117999	-0.0104986
chr15	99199953	Spats2	DMR108	NA	0.294872	0.912805	0.959714	0.965197	-0.00548261	0.329004	0.942302	0.959793	0.940647	0.969363	0.95932	in	0.965877	0.939667	0.9785	0.961114	in	-0.00608419	-0.00179436
chr16	30308639	Gp5	DMR117	NA	0.294872	0.912805	0.005341	0.00363328	0.00170772	0.329004	0.942302	0.00537069	0.0013587	0.00746667	0.00519256	in	0.00391567	0.0013844	0.00622278	0.00193892	in	0.00145502	0.00325363
chr17	29326279	Pi16	DMR130	NA	0.294872	0.912805	0.622428	0.600633	0.0217957	0.329004	0.942302	0.621146	0.588134	0.66806	0.628842	in	0.598922	0.564407	0.645285	0.610898	in	0.0222239	0.0179437
chr2	119324034	Gm14207	DMR168	NA	0.294872	0.912805	0.338362	0.314536	0.0238265	0.329004	0.942302	0.344403	0.326115	0.365039	0.308162	out	0.319583	0.20678	0.408867	0.284252	in	0.0248194	0.0239097
chr3	97767078	Pde4dip	DMR183	NA	0.294872	0.912805	0.049383	0.0331675	0.0162155	0.329004	0.942302	0.0444448	0.0115385	0.0754717	0.0740741	in	0.0273022	0.00184162	0.0510397	0.0683594	out	0.0171426	0.0057147
chr4	47948010	NA	DMR190	cg40861172	0.294872	0.912805	0.143723	0.149973	-0.00625	0.329004	0.942302	0.140801	0.126476	0.176471	0.158333	in	0.151382	0.0756664	0.180479	0.141518	in	-0.0105812	0.0168151
chr6	5297653	Pon2	DMR227	NA	0.294872	0.912805	0.0471219	0.0575564	-0.0104345	0.329004	0.942302	0.0470726	0.0394265	0.0578397	0.0473684	in	0.058922	0.0279441	0.0807726	0.0493631	in	-0.0118493	-0.00199464
chr6	88190216	Gm38708	DMR238	NA	0.294872	0.912805	0.276004	0.263618	0.0123864	0.329004	0.942302	0.278395	0.252288	0.304404	0.264049	in	0.263736	0.24536	0.274417	0.262911	in	0.0146596	0.00113795
chr7	133776124	Dhx32	DMR265	NA	0.294872	0.912805	0.0178534	0.0195065	-0.00165305	0.329004	0.942302	0.017299	0.013796	0.0254909	0.0206256	in	0.0191653	0.0148686	0.0230738	0.0215535	in	-0.00186633	-0.000927832
chr9	57563826	Scamp2	DMR293	NA	0.294872	0.912805	0.629293	0.615893	0.0133998	0.329004	0.942302	0.627628	0.595471	0.652455	0.637619	in	0.614077	0.56478	0.640376	0.626787	in	0.0135504	0.0108312
chr9	98952306	Foxl2os	DMR298	NA	0.294872	0.912805	0.0242581	0.0186456	0.00561255	0.329004	0.942302	0.0255855	0.0112641	0.0318548	0.0176211	in	0.0202782	0.00587293	0.0369493	0.00884956	in	0.00530728	0.00877159
chr10	81643298	Ankrd24	DMR19	NA	0.294872	0.912805	0.00392584	0.00538495	-0.00145911	0.428571	0.942302	0.00438865	0.0020059	0.00689381	0.00161177	out	0.00572378	0.00379816	0.00767228	0.00335196	out	-0.00133513	-0.00174019
chr11	80209473	Rhot1	DMR38	NA	0.294872	0.912805	0.00554315	0.00348682	0.00205634	0.428571	0.942302	0.00501568	0.000947867	0.0109736	0.00818054	in	0.00297215	0.000409333	0.00709406	0.00657483	in	0.00204353	0.00160571
chr11	97627018	NA	DMR45	NA	0.294872	0.912805	0.665003	0.639756	0.0252464	0.428571	0.942302	0.667669	0.659598	0.675	0.651673	out	0.651477	0.611249	0.684414	0.569434	out	0.016192	0.0822389
chr14	65759556	Scara5	DMR88	NA	0.294872	0.912805	0.554039	0.532599	0.0214404	0.428571	0.942302	0.549294	0.516821	0.598089	0.577766	in	0.529323	0.483012	0.587658	0.552254	in	0.0199708	0.0255123
chr17	56099308	Hdgfl2	DMR138	NA	0.294872	0.912805	0.659001	0.681871	-0.022871	0.428571	0.942302	0.658988	0.632411	0.696644	0.659065	in	0.680894	0.638396	0.73746	0.687737	in	-0.0219065	-0.0286711
chr19	6830390	Rps6ka4	DMR149	NA	0.294872	0.912805	0.608967	0.633766	-0.0247988	0.428571	0.942302	0.610107	0.556937	0.647103	0.60327	in	0.633922	0.600302	0.649123	0.632833	in	-0.0238149	-0.029563
chr2	181460415	NA	DMR176	cg39435665	0.294872	0.912805	0.0433102	0.0325171	0.0107931	0.428571	0.942302	0.0438642	0.0274775	0.0714286	0.0405405	in	0.0332883	0.0162631	0.0493708	0.0278902	in	0.0105759	0.0126503
chr4	123202061	Nt5c1a	DMR200	NA	0.294872	0.912805	0.0591229	0.05223	0.0068928	0.428571	0.942302	0.0595112	0.0408576	0.074514	0.0571813	in	0.0528411	0.0235887	0.066899	0.0485636	in	0.00667004	0.00861769
chr5	113164894	2900026A02Rik	DMR218	NA	0.294872	0.912805	0.158157	0.140937	0.0172196	0.428571	0.942302	0.15762	0.136218	0.198959	0.160839	in	0.139453	0.0959481	0.176648	0.149841	in	0.018167	0.0109986
chr8	105298537	E2f4	DMR280	NA	0.294872	0.912805	0.276909	0.289643	-0.012734	0.428571	0.942302	0.273015	0.266098	0.284328	0.296379	out	0.272487	0.199718	0.31433	0.392584	out	0.000528719	-0.0962044
chr9	21792884	Kank2	DMR290	NA	0.294872	0.912805	0.0536934	0.066388	-0.0126946	0.428571	0.942302	0.0545014	0.0290758	0.116779	0.0496536	in	0.067762	0.0297922	0.114874	0.0581442	in	-0.0132606	-0.00849059
chr9	21792960	Kank2	DMR290	NA	0.294872	0.912805	0.120675	0.155517	-0.0348423	0.428571	0.942302	0.117426	0.0782435	0.210197	0.136923	in	0.157087	0.0773763	0.226685	0.146099	in	-0.0396616	-0.00917565
chr11	57832763	Hand1	DMR31	NA	0.294872	0.912805	0.249943	0.26429	-0.0143466	0.536797	0.964623	0.252029	0.20239	0.299868	0.239516	in	0.266591	0.242806	0.287195	0.250482	in	-0.0145623	-0.0109667
chr11	97627435	Epop	DMR46	NA	0.294872	0.912805	0.525401	0.498594	0.0268075	0.536797	0.964623	0.521924	0.419133	0.623377	0.542787	in	0.504026	0.478305	0.552113	0.466003	out	0.0178986	0.076784
chr11	101165611	Plekhh3	DMR50	NA	0.294872	0.912805	0.869866	0.883243	-0.0133771	0.536797	0.964623	0.870373	0.828859	0.908139	0.867335	in	0.880031	0.804439	0.907365	0.902516	in	-0.00965878	-0.0351808
chr14	27066042	Il17rd	DMR83	NA	0.294872	0.912805	0.595185	0.621981	-0.0267962	0.536797	0.964623	0.600232	0.553073	0.645533	0.569948	in	0.622494	0.587871	0.681332	0.618902	in	-0.022262	-0.0489543
chr14	61690061	NA	DMR87	NA	0.294872	0.912805	0.925386	0.911088	0.0142974	0.536797	0.964623	0.925775	0.85812	0.967525	0.923438	in	0.912334	0.875	0.946221	0.903614	in	0.0134414	0.019823
chr15	98780482	NA	DMR107	NA	0.294872	0.912805	0.277982	0.351193	-0.0732112	0.536797	0.964623	0.303949	0.247312	0.4125	0.148148	out	0.342474	0.12	0.513761	0.403509	in	-0.0385252	-0.255361
chr17	7158243	NA	DMR128	NA	0.294872	0.912805	0.833755	0.866391	-0.0326357	0.536797	0.964623	0.838363	0.8	0.912752	0.810714	in	0.860706	0.797521	0.939759	0.900498	in	-0.0223431	-0.0897832
chr17	12508104	NA	DMR129	NA	0.294872	0.912805	0.269507	0.28754	-0.0180332	0.536797	0.964623	0.270746	0.230733	0.296825	0.263309	in	0.285113	0.214844	0.334156	0.302104	in	-0.0143664	-0.0387947
chr17	45601594	Mymx	DMR133	NA	0.294872	0.912805	0.516992	0.475656	0.0413368	0.536797	0.964623	0.519518	0.490884	0.587873	0.504362	in	0.481715	0.408065	0.547264	0.439296	in	0.0378029	0.065066
chr2	30798801	1700001O22Rik	DMR160	NA	0.294872	0.912805	0.765686	0.768355	-0.00266898	0.536797	0.964623	0.763294	0.722369	0.783784	0.777644	in	0.765777	0.728281	0.783983	0.783824	in	-0.00248243	-0.00617988
chr2	164168201	Kcns1	DMR171	NA	0.294872	0.912805	0.0410883	0.0218759	0.0192124	0.536797	0.964623	0.0302858	0.0087146	0.0574713	0.0951009	out	0.0228972	0.004329	0.0478011	0.015748	in	0.00738858	0.0793528
chr3	97767064	Pde4dip	DMR183	NA	0.294872	0.912805	0.0639879	0.0531207	0.0108671	0.536797	0.964623	0.0567854	0.0220441	0.0819328	0.1	out	0.0528774	0.0276753	0.078727	0.0545809	in	0.00390803	0.0454191
chr5	32132926	Gm10463	DMR214	NA	0.294872	0.912805	0.114424	0.100723	0.0137008	0.536797	0.964623	0.117532	0.0825472	0.153555	0.0988858	in	0.106101	0.0736698	0.167031	0.0684564	out	0.0114307	0.0304294
chr5	146461630	Wasf3	DMR226	NA	0.294872	0.912805	0.724778	0.74294	-0.018162	0.536797	0.964623	0.731056	0.686606	0.770355	0.693391	in	0.741506	0.706121	0.781684	0.751545	in	-0.0104504	-0.058154
chr7	25133177	Pou2f2	DMR248	NA	0.294872	0.912805	0.00456362	0.00326202	0.00130159	0.536797	0.964623	0.0035883	0.0020957	0.00498629	0.00944018	out	0.00322592	0.00157922	0.00563539	0.00347866	in	0.000362387	0.00596151
chr9	40685836	NA	DMR291	NA	0.294872	0.912805	0.00587846	0.00454956	0.00132891	0.536797	0.964623	0.00583777	0.00277078	0.0086072	0.00608195	in	0.00475392	0.00165792	0.0106804	0.00332336	in	0.00108384	0.00275858
chr9	98952299	Foxl2os	DMR298	NA	0.294872	0.912805	0.0149453	0.00994033	0.00500496	0.536797	0.964623	0.0142866	0.00308325	0.0297357	0.018239	in	0.00927931	0.00478978	0.0154867	0.0139064	in	0.00500724	0.00433255
chr9	98952375	Foxl2os	DMR298	NA	0.294872	0.912805	0.029273	0.0225755	0.00669743	0.536797	0.964623	0.0272476	0.0143885	0.0365239	0.0393996	out	0.0235868	0.0104265	0.0420354	0.0165079	in	0.00366084	0.0228917
chr11	22004762	NA	DMR24	NA	0.294872	0.912805	0.248162	0.267508	-0.0193453	0.662338	0.98217	0.262284	0.200542	0.327293	0.177553	out	0.262901	0.19341	0.28509	0.295149	out	-0.000616673	-0.117596
chr11	85457874	Bcas3	DMR40	NA	0.294872	0.912805	0.817652	0.800191	0.0174611	0.662338	0.98217	0.81355	0.777307	0.87584	0.83816	in	0.801136	0.772695	0.831017	0.794521	in	0.0124144	0.0436396
chr15	83527398	Bik	DMR97	NA	0.294872	0.912805	0.0516463	0.0421453	0.00950099	0.662338	0.98217	0.0480581	0.0283353	0.0709413	0.0695876	in	0.0433029	0.0248619	0.0641774	0.0352	in	0.00475517	0.0343876
chr16	87766091	NA	DMR123	NA	0.294872	0.912805	0.680194	0.695903	-0.0157096	0.662338	0.98217	0.681513	0.652985	0.69648	0.673597	in	0.694829	0.653975	0.752016	0.702345	in	-0.0133167	-0.0287477
chr2	29250311	Ntng2	DMR158	cg38200437	0.294872	0.912805	0.257565	0.225069	0.0324953	0.662338	0.98217	0.247173	0.10917	0.389344	0.309524	in	0.235218	0.197674	0.28125	0.164179	out	0.0119551	0.145345
chr3	55783113	Nbea	DMR179	NA	0.294872	0.912805	0.563634	0.576506	-0.0128719	0.662338	0.98217	0.564591	0.552841	0.57903	0.558849	in	0.571921	0.555737	0.592461	0.604015	out	-0.00733011	-0.045166
chr4	46345344	Gm12446	DMR189	NA	0.294872	0.912805	0.0261988	0.0202226	0.00597626	0.662338	0.98217	0.0262138	0.0177563	0.0381799	0.0261239	in	0.0222472	0.00889587	0.0417755	0.00807453	out	0.00396656	0.0180494
chr6	82127997	NA	DMR235	NA	0.294872	0.912805	0.351115	0.398646	-0.0475311	0.662338	0.98217	0.365266	0.290173	0.438326	0.280357	out	0.386942	0.179903	0.572581	0.468872	in	-0.0216753	-0.188514
chr7	98871033	NA	DMR260	NA	0.294872	0.912805	0.437294	0.462492	-0.0251981	0.662338	0.98217	0.444522	0.408097	0.473734	0.40115	out	0.464241	0.421475	0.540164	0.451995	in	-0.0197189	-0.0508448
chr2	164168171	Kcns1	DMR171	NA	0.294872	0.912805	0.0310952	0.0186029	0.0124923	0.792208	0.983497	0.0211759	0.0125	0.0344828	0.0806916	out	0.0212659	0.0107335	0.0428816	0.00262467	out	-8.99826e-05	0.078067
chr4	137862019	NA	DMR202	NA	0.294872	0.912805	0.00462205	0.00808689	-0.00346484	0.792208	0.983497	0.00529615	0.00195771	0.0108165	0.00125156	out	0.00705753	0.00182593	0.0141844	0.0142631	out	-0.00176138	-0.0130115
chr15	85671807	Lncppara	DMR102	NA	0.31057	0.918295	0.00483255	0.00757468	-0.00274213	0.0800423	0.863212	0.00378901	0	0.0173502	0.0100503	in	0.00883713	0.00266667	0.0227273	0	out	-0.00504812	0.0100503
chr11	119056039	NA	DMR60	NA	0.31057	0.918295	0.0136643	0.00723767	0.00642661	0.190841	0.92351	0.0115454	0	0.0200669	0.0242588	out	0.00377105	0	0.0175824	0.0280374	out	0.00777433	-0.00377862
chr7	57509580	Gabra5	DMR255	NA	0.31057	0.918295	0.0129028	0.00637797	0.00652482	0.575062	0.98217	0.0109526	0	0.029703	0.0226537	in	0.00585366	0	0.0147929	0.00952381	in	0.00509894	0.0131299
chr4	148952105	NA	DMR209	NA	0.312752	0.918295	0.011933	0.0543999	-0.042467	0.292263	0.942302	0.0143196	0	0.0540541	0	in	0.0634666	0	0.227273	0	in	-0.049147	0
chr15	85671906	Lncppara	DMR102	NA	0.316645	0.918295	0.0119358	0.00679517	0.00514062	0.0822511	0.863212	0.0143229	0.00589971	0.0271132	0	out	0.00630256	0	0.0207373	0.00975081	in	0.00802039	-0.00975081
chr16	33382347	Zfp148	DMR118	NA	0.316645	0.918295	0.00737773	0.00420367	0.00317407	0.583025	0.98217	0.00620208	0	0.0135135	0.013256	in	0.00411663	0	0.00863931	0.0047259	in	0.00208545	0.00853011
chr8	125670004	Map10	DMR288	NA	0.316645	0.918295	0.00329071	0.00646545	-0.00317474	0.583025	0.98217	0.00355708	0	0.00749625	0.00195886	in	0.0052454	0	0.00979325	0.0137858	out	-0.00168832	-0.0118269
chr14	99099949	Pibf1	DMR92	NA	0.328424	0.918295	0.00581762	0.00213342	0.0036842	0.273502	0.942302	0.00698114	0	0.0162075	0	in	0.00248899	0	0.00945946	0	in	0.00449215	0
chr8	71591871	NA	DMR272	cg45827819	0.328424	0.918295	0.00141243	0.00267471	-0.00126228	0.370287	0.942302	0.00169492	0	0.00847458	0	in	0.0031205	0	0.00623053	0	in	-0.00142558	0
chr4	73790792	Rasef	DMR192	NA	0.328424	0.918295	0.00813194	0.00204785	0.00608409	0.751099	0.983497	0.00717768	0	0.0288462	0.0129032	in	0.00238916	0	0.00862069	0	in	0.00478852	0.0129032
chr7	30552712	Hspb6	DMR250	NA	0.32871	0.918295	0.00507204	0.00515509	-8.30533e-05	0.370287	0.942302	0.00544747	0	0.0272374	0.00319489	in	0.00549344	0	0.0122117	0.003125	in	-4.59718e-05	6.98882e-05
chr4	138453856	NA	DMR203	NA	0.32871	0.918295	0.0113229	0.00528495	0.00603799	0.502731	0.964623	0.0118634	0	0.0283688	0.00862069	in	0.00616577	0	0.0185185	0	in	0.00569761	0.00862069
chr2	74655834	Evx2	DMR162	NA	0.32871	0.918295	0.0127402	0.00629865	0.00644158	0.632142	0.98217	0.0109087	0	0.0242718	0.0218978	in	0.00734843	0	0.0219436	0	in	0.00356029	0.0218978
chr5	30647694	NA	DMR213	NA	0.32871	0.918295	0.0134331	0.00698818	0.00644493	0.632142	0.98217	0.0116588	0	0.0260586	0.0223048	in	0.00815287	0	0.0378151	0	in	0.00350589	0.0223048
chr4	155654481	NA	DMR210	cg41794135	0.329004	0.918295	0.154776	0.27862	-0.123844	0.555556	0.98217	0.162648	0.0526316	0.258427	0.123288	in	0.289183	0.031746	0.549296	0.225806	in	-0.126534	-0.102519
chr4	138453802	NA	DMR203	NA	0.337223	0.918295	0.0111956	0.0058309	0.00536471	0.341314	0.942302	0.0134347	0	0.0298507	0	in	0.00680272	0	0.0408163	0	in	0.00663201	0
chr9	47531490	Cadm1	DMR292	NA	0.337223	0.918295	0.00314446	0.00212902	0.00101544	0.341314	0.942302	0.00377335	0	0.00990099	0	in	0.00248385	0	0.0149031	0	in	0.00128949	0
chr4	73790764	Rasef	DMR192	NA	0.337223	0.918295	0.00974829	0.00687548	0.00287281	0.642347	0.98217	0.00653666	0	0.025641	0.0258065	out	0.00802139	0	0.0481283	0	in	-0.00148473	0.0258065
chr8	70744430	Pde4c	DMR271	NA	0.339485	0.918295	0.0105443	0.0271331	-0.0165888	0.407016	0.942302	0.0126532	0	0.0322581	0	in	0.0316553	0.00934579	0.0927835	0	out	-0.0190021	0
chr8	125669926	Map10	DMR288	NA	0.339485	0.918295	0.0207631	0.0107587	0.0100044	0.454772	0.964623	0.023122	0	0.0607735	0.00896861	in	0.0125518	0	0.03125	0	in	0.0105701	0.00896861
chr8	70139856	Borcs8	DMR270	NA	0.339485	0.918295	0.00270631	0.00327847	-0.000572151	0.502731	0.964623	0.00294012	0	0.0137781	0.00153728	in	0.00255358	0	0.00708661	0.00762777	out	0.00038654	-0.00609049
chr16	13448545	Gm15738	DMR113	NA	0.35045	0.918295	0.00207416	0.00329682	-0.00122266	0.0821386	0.863212	0.00168738	0	0.00676923	0.00400802	in	0.00384629	0.00141044	0.00701754	0	out	-0.00215891	0.00400802
chr7	30552763	Hspb6	DMR250	NA	0.35045	0.918295	0.00603063	0.00287678	0.00315384	0.407016	0.942302	0.00425486	0.00123916	0.00665927	0.0149095	out	0.00248819	0	0.00695134	0.00520833	in	0.00176666	0.00970114
chr8	71591848	NA	DMR272	NA	0.35045	0.918295	0.00507351	0.00276202	0.00231148	0.645055	0.98217	0.00410239	0	0.0104956	0.00992908	in	0.00285606	0	0.00934579	0.0021978	in	0.00124633	0.00773128
chr12	24252013	Gm21297	DMR64	NA	0.352381	0.918295	0.0617573	0.0464726	0.0152847	0.261905	0.942302	0.070606	0.0488941	0.10101	0.0352113	out	0.0464726	0.0102459	0.0894942	NA	out	0.0241334	NA
chr2	164168126	Kcns1	DMR171	NA	0.352449	0.918295	0.014459	0.0095299	0.00492912	0.3142	0.942302	0.0119636	0.00341297	0.0333333	0.026936	in	0.00606771	0	0.0186567	0.030303	out	0.0058959	-0.003367
chr11	80209518	Rhot1	DMR38	NA	0.352449	0.918295	0.00265626	0.00169489	0.000961375	0.428571	0.942302	0.00301845	0.00145666	0.00379327	0.000845309	out	0.00197737	0	0.00377734	0	in	0.00104108	0.000845309
chr10	71344392	Cisd1	DMR12	NA	0.354539	0.918295	0.00188324	0	0.00188324	0.36131	0.942302	0.00225989	0	0.0112994	0	in	0	0	0	0	in	0.00225989	0
chr8	125670003	Map10	DMR288	NA	0.354539	0.918295	0.000900901	0	0.000900901	0.36131	0.942302	0.00108108	0	0.00540541	0	in	0	0	0	0	in	0.00108108	0
chr9	72111304	Tcf12	DMR296	NA	0.354539	0.918295	0.000825083	0	0.000825083	0.36131	0.942302	0.000990099	0	0.0049505	0	in	0	0	0	0	in	0.000990099	0
chr9	72111310	Tcf12	DMR296	NA	0.354539	0.918295	0.00408998	0	0.00408998	0.36131	0.942302	0.00490798	0	0.0245399	0	in	0	0	0	0	in	0.00490798	0
chr10	71344409	Cisd1	DMR12	NA	0.354539	0.918295	0.00574713	0	0.00574713	NA	NA	0	0	0	0.0344828	out	0	0	0	0	in	0	0.0344828
chr9	47531494	Cadm1	DMR292	NA	0.354539	0.918295	0.000837521	0	0.000837521	NA	NA	0	0	0	0.00502513	out	0	0	0	0	in	0	0.00502513
chr9	111311585	NA	DMR299	cg47271579	0.354539	0.918295	0.00133333	0	0.00133333	NA	NA	0	0	0	0.008	out	0	0	0	0	in	0	0.008
chr17	5401613	Gm29050	DMR127	NA	0.365967	0.918295	0.75982	0.771485	-0.0116651	0.0822511	0.863212	0.756656	0.747208	0.781793	0.775641	in	0.776762	0.754803	0.807774	0.739823	out	-0.0201064	0.035818
chr5	21373581	Ccdc146	DMR211	NA	0.365967	0.918295	0.785606	0.757485	0.0281218	0.0822511	0.863212	0.801578	0.76129	0.844444	0.705747	out	0.753315	0.707692	0.808511	0.7825	in	0.0482629	-0.0767529
chr7	133776161	Dhx32	DMR265	NA	0.365967	0.918295	0.107511	0.118037	-0.0105266	0.0822511	0.863212	0.100442	0.0843683	0.112336	0.142857	out	0.12027	0.106364	0.145313	0.104642	out	-0.0198285	0.0382154
chr1	73924919	Tns1	DMR3	NA	0.365967	0.918295	0.929762	0.925402	0.00436004	0.177489	0.901167	0.932823	0.917723	0.941555	0.914456	out	0.925341	0.903106	0.933845	0.925768	in	0.00748208	-0.0113111
chr12	103214577	Prima1	DMR69	cg31044701	0.365967	0.918295	0.450046	0.424501	0.025545	0.177489	0.901167	0.453944	0.413925	0.495417	0.430556	in	0.418561	0.373177	0.481444	0.46014	in	0.0353829	-0.0295843
chr16	36990183	Fbxo40	DMR119	NA	0.365967	0.918295	0.743056	0.704331	0.0387249	0.177489	0.901167	0.749106	0.721362	0.792531	0.712807	out	0.698263	0.642504	0.756803	0.740741	in	0.0508429	-0.0279335
chr17	45601603	Mymx	DMR133	NA	0.365967	0.918295	0.770721	0.745373	0.0253477	0.177489	0.901167	0.783819	0.720178	0.819458	0.70523	out	0.747462	0.680401	0.807117	0.732839	in	0.0363568	-0.0276088
chr17	66417866	Mtcl1	DMR140	NA	0.365967	0.918295	0.650517	0.630315	0.0202022	0.177489	0.901167	0.655133	0.612024	0.692561	0.627438	in	0.62385	0.594384	0.663108	0.669101	out	0.0312823	-0.0416627
chr2	30798785	1700001O22Rik	DMR160	NA	0.365967	0.918295	0.942231	0.933083	0.00914766	0.177489	0.901167	0.942731	0.925877	0.9657	0.93973	in	0.930345	0.922248	0.941007	0.94951	out	0.0123856	-0.00977981
chr5	123141828	Gm26745	DMR221	NA	0.365967	0.918295	0.00839085	0.00498164	0.00340921	0.177489	0.901167	0.00969484	0.00317965	0.015444	0.00187091	out	0.00549834	0.00390244	0.0083682	0.00188147	out	0.0041965	-1.05602e-05
chr6	91942378	4930590J08Rik	DMR239	NA	0.365967	0.918295	0.765853	0.757521	0.00833173	0.177489	0.901167	0.76927	0.748629	0.782788	0.748766	in	0.758813	0.747317	0.775893	0.74977	in	0.0104574	-0.00100468
chr7	141269493	Cdhr5	DMR267	NA	0.365967	0.918295	0.911382	0.935122	-0.0237395	0.177489	0.901167	0.900037	0.875	0.940104	0.968109	out	0.935103	0.865854	0.97486	0.935233	in	-0.0350663	0.0328762
chr8	87660017	NA	DMR274	cg45956101	0.365967	0.918295	0.42942	0.374379	0.0550413	0.177489	0.901167	0.44083	0.398601	0.489221	0.37237	out	0.36392	0.232701	0.48281	0.437132	in	0.0769102	-0.064762
chr10	79888816	Gm19810	DMR13	NA	0.365967	0.918295	0.764669	0.711342	0.0533274	0.246753	0.92351	0.767603	0.723364	0.819594	0.75	in	0.701023	0.5962	0.760952	0.773256	out	0.0665803	-0.0232558
chr11	24233970	NA	DMR25	cg29331878	0.365967	0.918295	0.739211	0.71029	0.028921	0.246753	0.92351	0.744348	0.698552	0.776968	0.713524	in	0.707708	0.685155	0.719096	0.725783	out	0.0366405	-0.0122588
chr11	67668025	Gas7	DMR34	NA	0.365967	0.918295	0.400272	0.411771	-0.0114988	0.246753	0.92351	0.395113	0.366776	0.417659	0.426069	out	0.417241	0.330911	0.479532	0.378947	in	-0.0221287	0.0471217
chr11	94500229	NA	DMR41	NA	0.365967	0.918295	0.307275	0.293989	0.0132864	0.246753	0.92351	0.30492	0.284792	0.333942	0.319049	in	0.288192	0.26118	0.335094	0.328767	in	0.0167281	-0.00971861
chr12	81686521	NA	DMR67	cg30867787	0.365967	0.918295	0.695101	0.582236	0.112865	0.246753	0.92351	0.714008	0.608658	0.923077	0.600563	out	0.565328	0.222222	0.764706	0.68368	in	0.14868	-0.0831169
chr12	105884903	NA	DMR70	cg31074017	0.365967	0.918295	0.15095	0.135614	0.0153355	0.246753	0.92351	0.151071	0.108444	0.185747	0.150347	in	0.131765	0.0950477	0.167275	0.158713	in	0.0193058	-0.00836554
chr12	111442960	Tnfaip2	DMR72	NA	0.365967	0.918295	0.21928	0.19995	0.0193308	0.246753	0.92351	0.229094	0.197063	0.264986	0.170213	out	0.205037	0.175232	0.236343	0.169423	out	0.0240567	0.000789431
chr15	83846929	Mpped1	DMR98	cg33607279	0.365967	0.918295	0.697346	0.715036	-0.0176904	0.246753	0.92351	0.697828	0.656855	0.769366	0.694936	in	0.724336	0.671316	0.788276	0.65924	out	-0.0265078	0.0356959
chr16	16303587	Yars2	DMR114	NA	0.365967	0.918295	0.00225336	0.00333716	-0.0010838	0.246753	0.92351	0.00153652	0	0.00260573	0.00583756	out	0.00335831	0.0013587	0.00754954	0.00321027	in	-0.00182179	0.00262729
chr17	47926165	NA	DMR135	NA	0.365967	0.918295	0.350363	0.375435	-0.0250718	0.246753	0.92351	0.346583	0.286957	0.392079	0.369261	in	0.38604	0.352321	0.416507	0.311804	out	-0.0394566	0.0574575
chr2	18800576	Carlr	DMR156	NA	0.365967	0.918295	0.111396	0.102809	0.00858766	0.246753	0.92351	0.112029	0.0931887	0.126676	0.108231	in	0.100976	0.0808061	0.121583	0.113803	in	0.011053	-0.00557162
chr2	109677172	Bdnf	DMR165	NA	0.365967	0.918295	0.00745313	0.0108972	-0.00344411	0.246753	0.92351	0.00553587	0.0019305	0.0129171	0.0170394	out	0.0115986	0.00127065	0.0204962	0.00668896	in	-0.00606275	0.0103504
chr2	168894072	Zfp64	DMR173	NA	0.365967	0.918295	0.886479	0.835894	0.0505855	0.246753	0.92351	0.88967	0.821629	0.958333	0.870528	in	0.815379	0.72488	0.863487	0.958982	out	0.0742903	-0.0884535
chr4	83284623	Ttc39b	DMR194	cg41074828	0.365967	0.918295	0.0142822	0.0207845	-0.00650222	0.246753	0.92351	0.0124317	0	0.0246781	0.0235351	in	0.0205032	0.0120555	0.0340136	0.0224719	in	-0.00807154	0.00106315
chr5	125270960	Gm32585	DMR222	cg42786850	0.365967	0.918295	0.384748	0.39497	-0.010222	0.246753	0.92351	0.397227	0.366667	0.426587	0.322357	out	0.410941	0.391386	0.444649	0.299145	out	-0.0137146	0.0232117
chr6	115499078	NA	DMR240	NA	0.365967	0.918295	0.933668	0.938745	-0.00507749	0.246753	0.92351	0.932152	0.925972	0.938849	0.941247	out	0.939263	0.926222	0.955958	0.935636	in	-0.00711169	0.00561169
chr6	122609506	Gdf3	DMR242	NA	0.365967	0.918295	0.666364	0.651065	0.0152985	0.246753	0.92351	0.662378	0.635242	0.704605	0.686291	in	0.633333	0.576725	0.677869	0.757459	out	0.0290454	-0.0711681
chr8	110168144	Calb2	DMR284	NA	0.365967	0.918295	0.0108145	0.00911697	0.00169755	0.246753	0.92351	0.0119089	0.00690608	0.0265152	0.00534283	out	0.00933692	0.00446761	0.0238727	0.00779727	in	0.00257193	-0.00245444
chr11	80209476	Rhot1	DMR38	NA	0.365967	0.918295	0.00429218	0.00386862	0.000423562	0.329004	0.942302	0.00447246	0.00152005	0.00713606	0.00339079	in	0.00357295	0.000991277	0.00960412	0.00564263	in	0.00089951	-0.00225184
chr11	109011765	NA	DMR54	cg30140307	0.365967	0.918295	0.965155	0.976016	-0.0108604	0.329004	0.942302	0.96237	0.939655	0.998035	0.979079	in	0.972808	0.958998	0.98594	0.995261	out	-0.0104377	-0.0161812
chr11	115989791	Itgb4	DMR56	NA	0.365967	0.918295	0.62774	0.664649	-0.0369097	0.329004	0.942302	0.610797	0.532294	0.671429	0.712454	out	0.651758	0.564904	0.734043	0.742	out	-0.0409609	-0.0295458
chr12	17993342	Gm49329	DMR61	NA	0.365967	0.918295	0.185126	0.0635358	0.12159	0.329004	0.942302	0.212271	0	0.75	0.0494012	in	0.0671806	0.029361	0.109434	0.0416667	in	0.14509	0.00773453
chr15	85326535	NA	DMR100	NA	0.365967	0.918295	0.742567	0.721366	0.0212016	0.329004	0.942302	0.73938	0.705584	0.774038	0.758503	in	0.719193	0.662469	0.829736	0.734403	in	0.0201873	0.0241005
chr16	30308545	Gp5	DMR117	NA	0.365967	0.918295	0.0290182	0.0226377	0.0063805	0.329004	0.942302	0.0268608	0.0235043	0.0322581	0.0398054	out	0.0205254	0.00994318	0.0339196	0.0353114	out	0.00633535	0.00449397
chr2	25579880	Ajm1	DMR157	NA	0.365967	0.918295	0.211366	0.192235	0.0191306	0.329004	0.942302	0.215375	0.171581	0.254364	0.191318	in	0.19067	0.146271	0.227593	0.201627	in	0.0247055	-0.0103091
chr2	168894015	Zfp64	DMR173	NA	0.365967	0.918295	0.924137	0.90174	0.0223965	0.329004	0.942302	0.919526	0.90309	0.933824	0.947189	out	0.894335	0.848	0.932802	0.946176	out	0.0251919	0.00101346
chr6	31219060	Lncpint	DMR229	NA	0.365967	0.918295	0.0970619	0.117259	-0.0201972	0.329004	0.942302	0.0992658	0.0548673	0.148515	0.0860421	in	0.121527	0.0762887	0.163807	0.0916497	in	-0.0222615	-0.00560763
chr6	56875738	Fkbp9	DMR234	NA	0.365967	0.918295	0.965191	0.959767	0.00542397	0.329004	0.942302	0.967354	0.952565	0.979711	0.954376	in	0.961196	0.949124	0.971344	0.951192	in	0.00615774	0.00318434
chr8	105270999	Hsf4	DMR279	NA	0.365967	0.918295	0.256972	0.240474	0.0164975	0.329004	0.942302	0.259883	0.23748	0.280385	0.242414	in	0.240853	0.202317	0.26481	0.2382	in	0.01903	0.00421434
chr8	110168209	Calb2	DMR284	NA	0.365967	0.918295	0.010504	0.00656182	0.00394217	0.329004	0.942302	0.0117119	0.00137931	0.0224868	0.00446429	in	0.00733057	0.000745156	0.0117253	0.00194932	in	0.00438136	0.00251497
chr9	21792905	Kank2	DMR290	cg46497453	0.365967	0.918295	0.0484692	0.0559768	-0.00750751	0.329004	0.942302	0.0472526	0.0186916	0.100581	0.0545524	in	0.0586024	0.0203842	0.0985335	0.040223	in	-0.0113498	0.0143294
chr1	73924899	Tns1	DMR3	cg37081042	0.365967	0.918295	0.920966	0.917673	0.00329235	0.428571	0.942302	0.922144	0.907243	0.927786	0.915077	in	0.917555	0.905839	0.937445	0.918383	in	0.00458846	-0.00330652
chr10	33624490	Clvs2	DMR9	NA	0.365967	0.918295	0.0156949	0.0113396	0.00435537	0.428571	0.942302	0.0175491	0.00784929	0.0326633	0.00642398	out	0.0130524	0.00166806	0.0269865	0.0010627	out	0.00449675	0.00536128
chr11	3160011	Sfi1	DMR23	NA	0.365967	0.918295	0.871027	0.861902	0.00912567	0.428571	0.942302	0.870393	0.86164	0.882472	0.8742	in	0.860647	0.836349	0.883879	0.869431	in	0.00974587	0.00476982
chr11	80209458	Rhot1	DMR38	NA	0.365967	0.918295	0.00252396	0.0035857	-0.00106174	0.428571	0.942302	0.00280346	0	0.00436102	0.00112644	in	0.00392118	0.00198452	0.00538768	0.00157282	out	-0.00111771	-0.000446378
chr11	97067578	Osbpl7	DMR42	NA	0.365967	0.918295	0.873774	0.862511	0.0112633	0.428571	0.942302	0.871059	0.826473	0.902574	0.887347	in	0.858524	0.832152	0.882453	0.886432	out	0.0125356	0.000914943
chr11	98837621	Rapgefl1	DMR48	NA	0.365967	0.918295	0.0187292	0.0220252	-0.00329596	0.428571	0.942302	0.0192957	0.0158529	0.0234594	0.0158967	in	0.0221023	0.0108594	0.0284254	0.0215622	in	-0.00280662	-0.00566551
chr11	114639935	NA	DMR55	cg30200319	0.365967	0.918295	0.390508	0.361285	0.0292226	0.428571	0.942302	0.395299	0.371666	0.435521	0.366555	out	0.359691	0.289909	0.413974	0.370851	in	0.0356075	-0.00429611
chr11	115989858	Itgb4	DMR56	NA	0.365967	0.918295	0.663881	0.695413	-0.0315317	0.428571	0.942302	0.650532	0.626391	0.669388	0.730627	out	0.69932	0.607422	0.81117	0.671968	in	-0.0487884	0.0586591
chr12	20197099	AC165157.2	DMR62	NA	0.365967	0.918295	0.0521416	0.0369169	0.0152247	0.428571	0.942302	0.0571907	0.0180373	0.0983837	0.0268962	in	0.0410104	0.00645161	0.0943396	0.0123558	in	0.0161802	0.0145403
chr12	103214652	Prima1	DMR69	NA	0.365967	0.918295	0.226088	0.209644	0.0164435	0.428571	0.942302	0.227767	0.161773	0.285487	0.217693	in	0.20861	0.156418	0.258668	0.215851	in	0.0191568	0.00184256
chr16	90087476	Tiam1	DMR124	NA	0.365967	0.918295	0.745709	0.747869	-0.00215927	0.428571	0.942302	0.746391	0.696838	0.811695	0.742299	in	0.748896	0.572148	0.803273	0.741704	in	-0.00250472	0.000595446
chr17	12508115	NA	DMR129	NA	0.365967	0.918295	0.200884	0.21998	-0.0190964	0.428571	0.942302	0.20217	0.182872	0.222775	0.194454	in	0.2227	0.142393	0.286634	0.20366	in	-0.0205306	-0.00920506
chr19	6830340	Rps6ka4	DMR149	NA	0.365967	0.918295	0.311198	0.287689	0.0235094	0.428571	0.942302	0.313575	0.238874	0.392024	0.299314	in	0.286989	0.266281	0.319965	0.291887	in	0.0265859	0.00742677
chr19	6830420	Rps6ka4	DMR149	NA	0.365967	0.918295	0.443518	0.415119	0.0283998	0.428571	0.942302	0.45322	0.40811	0.553707	0.395009	out	0.418755	0.36686	0.476896	0.393298	in	0.034465	0.00171055
chr2	18800579	Carlr	DMR156	NA	0.365967	0.918295	0.117565	0.106763	0.0108021	0.428571	0.942302	0.116078	0.0991359	0.132943	0.125	in	0.105472	0.0784974	0.126385	0.114509	in	0.0106061	0.0104912
chr2	18800624	Carlr	DMR156	NA	0.365967	0.918295	0.111901	0.103413	0.00848781	0.428571	0.942302	0.110055	0.0875724	0.125022	0.121134	in	0.10099	0.0757866	0.124518	0.117953	in	0.00906449	0.00318114
chr2	119324043	Gm14207	DMR168	NA	0.365967	0.918295	0.449578	0.410656	0.0389218	0.428571	0.942302	0.452259	0.392388	0.518392	0.43617	in	0.412537	0.279322	0.476429	0.399371	in	0.0397225	0.0367991
chr3	96219105	Bola1	DMR182	NA	0.365967	0.918295	0.00711082	0.00875914	-0.00164832	0.428571	0.942302	0.00703587	0.00349325	0.0111732	0.00748554	in	0.00873349	0.00492045	0.0125481	0.008913	in	-0.00169762	-0.00142746
chr4	43382635	Rusc2	DMR188	NA	0.365967	0.918295	0.0236626	0.0272428	-0.00358019	0.428571	0.942302	0.0253206	0.016075	0.0376115	0.0153726	out	0.0281565	0.0152709	0.0418605	0.0217603	in	-0.00283594	-0.00638772
chr5	32132949	Gm10463	DMR214	NA	0.365967	0.918295	0.0168844	0.0196433	-0.00275894	0.428571	0.942302	0.0173262	0.0104676	0.0282723	0.0146751	in	0.0202236	0.00611413	0.024808	0.0161616	in	-0.00289736	-0.00148656
chr6	54310287	9130019P16Rik	DMR233	NA	0.365967	0.918295	0.980579	0.976336	0.00424317	0.428571	0.942302	0.981776	0.979253	0.984548	0.974594	out	0.978752	0.97122	0.986354	0.96184	out	0.00302414	0.0127544
chr6	122609500	Gdf3	DMR242	NA	0.365967	0.918295	0.813849	0.828456	-0.0146065	0.428571	0.942302	0.811468	0.782379	0.852814	0.825758	in	0.828579	0.792601	0.852729	0.827719	in	-0.017111	-0.00196138
chr7	127109020	Qprt	DMR263	NA	0.365967	0.918295	0.687394	0.697991	-0.0105973	0.428571	0.942302	0.687013	0.631417	0.709273	0.689298	in	0.697648	0.622367	0.740397	0.700047	in	-0.0106355	-0.0107485
chr8	105270994	Hsf4	DMR279	cg46095458	0.365967	0.918295	0.41617	0.393959	0.0222108	0.428571	0.942302	0.418104	0.371966	0.454423	0.406501	in	0.393708	0.333513	0.423725	0.395467	in	0.0243958	0.0110345
chr8	106870159	NA	DMR281	NA	0.365967	0.918295	0.13621	0.126093	0.0101164	0.428571	0.942302	0.135328	0.111048	0.171105	0.140617	in	0.124148	0.105583	0.154746	0.137763	in	0.0111799	0.00285425
chr1	75242988	Dnajb2	DMR5	NA	0.365967	0.918295	0.941218	0.946703	-0.00548462	0.536797	0.964623	0.945148	0.934406	0.962989	0.921569	out	0.947785	0.938543	0.962682	0.940207	in	-0.00263727	-0.0186388
chr11	71751597	Wscd1	DMR35	NA	0.365967	0.918295	0.0017076	0.00235111	-0.000643509	0.536797	0.964623	0.00204912	0.000443459	0.00552826	0	out	0.00264084	0.000571102	0.00567108	0.000612745	in	-0.000591717	-0.000612745
chr13	107680956	NA	DMR80	NA	0.365967	0.918295	0.712853	0.714015	-0.00116163	0.536797	0.964623	0.709614	0.659067	0.773486	0.729048	in	0.708124	0.513793	0.781445	0.749358	in	0.00149	-0.0203104
chr15	78889070	Gga1	DMR96	NA	0.365967	0.918295	0.921109	0.93764	-0.0165312	0.536797	0.964623	0.923899	0.88986	0.963554	0.907157	in	0.939501	0.87822	0.974286	0.926471	in	-0.0156024	-0.0193139
chr15	83527333	Bik	DMR97	NA	0.365967	0.918295	0.200232	0.213112	-0.0128802	0.536797	0.964623	0.200695	0.154481	0.253463	0.197917	in	0.214388	0.124309	0.30711	0.205457	in	-0.0136929	-0.0075408
chr15	85326610	NA	DMR100	cg33626604	0.365967	0.918295	0.749097	0.730662	0.0184345	0.536797	0.964623	0.750087	0.682968	0.817372	0.744147	in	0.731821	0.647555	0.830189	0.723708	in	0.0182654	0.0204395
chr18	11048479	1010001N08Rik	DMR141	NA	0.365967	0.918295	0.0397827	0.0340223	0.00576044	0.536797	0.964623	0.0389601	0.0124787	0.053783	0.0438957	in	0.0354982	0.0191119	0.0517711	0.0251665	in	0.00346188	0.0187292
chr2	29845674	Mir219a-2	DMR159	NA	0.365967	0.918295	0.582165	0.618564	-0.0363991	0.536797	0.964623	0.594095	0.514318	0.683246	0.522512	in	0.623544	0.573541	0.698168	0.588684	in	-0.0294486	-0.0661715
chr4	56740749	Actl7b	DMR191	cg40921213	0.365967	0.918295	0.980804	0.976321	0.00448242	0.536797	0.964623	0.980594	0.969903	0.993306	0.981853	in	0.975782	0.964141	0.987274	0.979558	in	0.00481203	0.00229482
chr4	99653888	Gm12688	DMR196	NA	0.365967	0.918295	0.0579791	0.066209	-0.00822986	0.536797	0.964623	0.0590032	0.0362225	0.0906667	0.0528587	in	0.0643433	0.0433944	0.091001	0.0774032	in	-0.00534007	-0.0245446
chr4	137862022	NA	DMR202	NA	0.365967	0.918295	0.00568465	0.00404544	0.00163921	0.536797	0.964623	0.00575842	0.00188976	0.00978857	0.00531582	in	0.00429653	0	0.00969787	0.00253888	in	0.00146189	0.00277695
chr4	147738672	NA	DMR207	NA	0.365967	0.918295	0.236027	0.259232	-0.0232053	0.536797	0.964623	0.230463	0.163585	0.27027	0.263844	in	0.252712	0.159306	0.346154	0.298354	in	-0.0222484	-0.0345103
chr7	44960075	Cpt1c	DMR254	NA	0.365967	0.918295	0.502384	0.554969	-0.0525847	0.536797	0.964623	0.507796	0.480978	0.561012	0.475322	out	0.557751	0.434831	0.699468	0.538272	in	-0.0499552	-0.0629497
chr7	105554463	Smpd1	DMR262	NA	0.365967	0.918295	0.00399029	0.00288846	0.00110183	0.536797	0.964623	0.00428171	0.00212819	0.00522938	0.00253318	in	0.00314161	0.000654573	0.00581553	0.00136957	in	0.00114011	0.00116361
chr8	106870079	NA	DMR281	NA	0.365967	0.918295	0.223798	0.211256	0.0125419	0.536797	0.964623	0.221988	0.178938	0.263851	0.232848	in	0.211327	0.177112	0.237751	0.210835	in	0.0106617	0.0220137
chr9	91364800	Zic1	DMR297	NA	0.365967	0.918295	0.00823195	0.00698631	0.00124564	0.536797	0.964623	0.00818888	0.00359712	0.0109425	0.0084473	in	0.0070293	0.00108538	0.0102445	0.00672834	in	0.00115958	0.00171896
chr10	121150478	NA	DMR21	NA	0.365967	0.918295	0.873736	0.852433	0.0213029	0.662338	0.98217	0.873933	0.8519	0.906383	0.872751	in	0.852336	0.774518	0.889973	0.853012	in	0.0215965	0.0197386
chr10	121150526	NA	DMR21	NA	0.365967	0.918295	0.804915	0.789329	0.0155859	0.662338	0.98217	0.802535	0.778314	0.843769	0.816817	in	0.789673	0.732677	0.834236	0.787265	in	0.0128615	0.029552
chr11	45980877	Sox30	DMR27	NA	0.365967	0.918295	0.0811453	0.067919	0.0132263	0.662338	0.98217	0.0726795	0.0552295	0.0921866	0.123475	out	0.0697465	0.0431937	0.105858	0.0569542	in	0.002933	0.0665203
chr11	71751671	Wscd1	DMR35	cg29732673	0.365967	0.918295	0.0152876	0.011727	0.00356064	0.662338	0.98217	0.0155554	0.00772627	0.0272931	0.0139485	in	0.0130702	0.00688705	0.0222985	0.00366748	out	0.00248522	0.010281
chr13	25850073	NA	DMR74	NA	0.365967	0.918295	0.869232	0.884536	-0.0153041	0.662338	0.98217	0.868241	0.82659	0.898123	0.874187	in	0.88159	0.852273	0.919903	0.902214	in	-0.0133487	-0.0280275
chr16	13448587	Gm15738	DMR113	NA	0.365967	0.918295	0.0059213	0.00812589	-0.00220459	0.662338	0.98217	0.00630395	0.00270758	0.0101563	0.00400802	in	0.00819815	0.00175285	0.0165663	0.00769231	in	-0.0018942	-0.00368429
chr16	17209452	Rimbp3	DMR115	NA	0.365967	0.918295	0.00455261	0.00370509	0.000847527	0.662338	0.98217	0.00428703	0.00219044	0.0057258	0.00588053	out	0.00397303	0.00206825	0.00767778	0.00209745	in	0.000314004	0.00378308
chr17	56829934	Rfx2	DMR139	NA	0.365967	0.918295	0.0130974	0.00940868	0.00368872	0.662338	0.98217	0.0119955	0.000408497	0.0186969	0.0186069	in	0.0107081	0.00564617	0.0210647	0.00161204	out	0.00128738	0.0169948
chr19	6830397	Rps6ka4	DMR149	NA	0.365967	0.918295	0.647966	0.665798	-0.0178321	0.662338	0.98217	0.651487	0.595814	0.722892	0.63036	in	0.667711	0.630631	0.708333	0.654321	in	-0.0162238	-0.0239608
chr2	164168202	Kcns1	DMR171	NA	0.365967	0.918295	0.0418368	0.0251122	0.0167246	0.662338	0.98217	0.034716	0.00378788	0.0790378	0.0774411	in	0.0255097	0	0.0597015	0.0227273	in	0.0092063	0.0547138
chr2	173184265	NA	DMR174	NA	0.365967	0.918295	0.0057767	0.00845492	-0.00267822	0.662338	0.98217	0.00598716	0	0.0127436	0.00472441	in	0.00817269	0.00492958	0.00992654	0.0101483	out	-0.00218553	-0.00542391
chr4	43382586	Rusc2	DMR188	NA	0.365967	0.918295	0.00472388	0.00660085	-0.00187698	0.662338	0.98217	0.00530293	0.00134093	0.00889548	0.00182863	in	0.00645641	0.00119095	0.0104556	0.00746753	in	-0.00115348	-0.0056389
chr4	88640984	NA	DMR195	cg41115586	0.365967	0.918295	0.39535	0.346396	0.0489539	0.662338	0.98217	0.393775	0.298694	0.468919	0.403226	in	0.349285	0.318204	0.391539	0.329062	in	0.0444897	0.0741642
chr4	99653882	Gm12688	DMR196	NA	0.365967	0.918295	0.0609754	0.0507873	0.0101881	0.662338	0.98217	0.0595489	0.0271845	0.0866753	0.0681081	in	0.053842	0.0319001	0.0773956	0.0324594	in	0.0057069	0.0356487
chr5	21373513	Ccdc146	DMR211	NA	0.365967	0.918295	0.678965	0.705516	-0.026551	0.662338	0.98217	0.680965	0.627863	0.741636	0.668966	in	0.694352	0.591647	0.775701	0.7725	in	-0.0133871	-0.103534
chr6	54289687	Chn2	DMR232	cg43447757	0.365967	0.918295	0.664141	0.656483	0.00765837	0.662338	0.98217	0.657253	0.590181	0.707497	0.698582	in	0.655314	0.617516	0.691162	0.663496	in	0.00193913	0.0350857
chr6	54310301	9130019P16Rik	DMR233	NA	0.365967	0.918295	0.968539	0.973703	-0.00516369	0.662338	0.98217	0.968661	0.962152	0.979124	0.96793	in	0.97136	0.962924	0.979949	0.987763	out	-0.00269848	-0.0198331
chr6	91942419	4930590J08Rik	DMR239	NA	0.365967	0.918295	0.606049	0.612437	-0.00638743	0.662338	0.98217	0.612655	0.582065	0.657768	0.573019	out	0.611943	0.563389	0.643236	0.615396	in	0.000711888	-0.0423773
chr7	127363722	NA	DMR264	NA	0.365967	0.918295	0.0396792	0.0341982	0.00548092	0.662338	0.98217	0.0394239	0.00401606	0.0619469	0.0409556	in	0.0379524	0.00416667	0.107143	0.0116732	in	0.00147144	0.0292825
chr8	88664331	Nod2	DMR275	NA	0.365967	0.918295	0.913733	0.91876	-0.00502758	0.662338	0.98217	0.913812	0.889228	0.927339	0.913333	in	0.915475	0.893582	0.930405	0.938473	out	-0.00166226	-0.0251396
chr8	99416313	Cdh8	DMR277	NA	0.365967	0.918295	0.00262954	0.00221307	0.00041647	0.662338	0.98217	0.0024357	0.000559597	0.00427168	0.00359874	in	0.00258191	0.000496032	0.00691443	0	out	-0.000146216	0.00359874
chr8	99416415	Cdh8	DMR277	NA	0.365967	0.918295	0.00570889	0.00685954	-0.00115065	0.662338	0.98217	0.00619364	0.00258065	0.0103093	0.00328515	in	0.00685019	0.00465983	0.00892857	0.00691563	in	-0.000656554	-0.00363048
chr1	75242947	Dnajb2	DMR5	NA	0.365967	0.918295	0.562269	0.339402	0.222867	0.792208	0.983497	0.483076	0.0025641	0.960543	0.95823	in	0.395766	0.0020475	0.959745	0.00121877	out	0.0873105	0.957011
chr11	48845469	Trim7	DMR28	NA	0.365967	0.918295	0.887375	0.875014	0.0123609	0.792208	0.983497	0.882954	0.853155	0.904354	0.909479	out	0.882621	0.855701	0.916106	0.829371	out	0.000332916	0.080108
chr11	62629460	Lrrc75a	DMR33	NA	0.365967	0.918295	0.160356	0.133975	0.0263807	0.792208	0.983497	0.148813	0.12753	0.191111	0.218069	out	0.144096	0.0778816	0.229213	0.0732484	out	0.00471706	0.14482
chr14	74978575	Gm4278	DMR91	NA	0.365967	0.918295	0.974231	0.979963	-0.00573178	0.792208	0.983497	0.973469	0.959281	0.994366	0.978044	in	0.977399	0.949324	0.991848	0.995349	out	-0.00393001	-0.0173049
chr16	33382296	Zfp148	DMR118	cg34098190	0.365967	0.918295	0.00803914	0.00408316	0.00395599	0.792208	0.983497	0.00665942	0.000823045	0.0202429	0.0149378	in	0.00460615	0	0.00967742	0.00094518	in	0.00205327	0.0139926
chr19	47265679	Sh3pxd2a	DMR154	NA	0.365967	0.918295	0.69336	0.712631	-0.0192712	0.792208	0.983497	0.702815	0.662173	0.805765	0.646085	out	0.712031	0.659839	0.771345	0.716229	in	-0.00921656	-0.0701443
chr2	29250232	Ntng2	DMR158	NA	0.365967	0.918295	0.237604	0.213915	0.0236884	0.792208	0.983497	0.230627	0.104803	0.32377	0.272487	in	0.225314	0.182171	0.257235	0.145522	out	0.00531292	0.126964
chr2	29250247	Ntng2	DMR158	NA	0.365967	0.918295	0.218405	0.187869	0.0305357	0.792208	0.983497	0.217112	0.122271	0.340164	0.224868	in	0.204877	0.143411	0.303125	0.0858209	out	0.0122351	0.139047
chr2	173184339	NA	DMR174	NA	0.365967	0.918295	0.036567	0.0410156	-0.00444857	0.792208	0.983497	0.0378151	0.032492	0.0414269	0.0303268	out	0.039662	0.0289683	0.0501559	0.0491375	in	-0.00184687	-0.0188107
chr7	30973341	Lsr	DMR251	cg44400374	0.365967	0.918295	0.0171167	0.0212753	-0.00415852	0.792208	0.983497	0.0182	0.0123046	0.0228311	0.0117005	out	0.0204207	0.00612613	0.0364851	0.0264026	in	-0.00222071	-0.0147022
chr9	98952409	Foxl2os	DMR298	NA	0.365967	0.918295	0.0155625	0.0119221	0.00364045	0.792208	0.983497	0.0141524	0.0037594	0.02	0.0226131	out	0.0127473	0.0028342	0.0223214	0.00697085	in	0.00140513	0.0156422
chr11	97626441	NA	DMR44	NA	0.365967	0.918295	0.602812	0.573972	0.0288403	0.930736	1	0.594099	0.554642	0.664634	0.646379	in	0.58288	0.506574	0.622125	0.520522	in	0.0112187	0.125857
chr16	16303531	Yars2	DMR114	NA	0.365967	0.918295	0.00326036	0.00445837	-0.00119801	0.930736	1	0.00355611	0.00255288	0.00501404	0.00178162	out	0.00399467	0.00220334	0.00653278	0.00724055	out	-0.000438561	-0.00545892
chr9	111311633	NA	DMR299	NA	0.367278	0.920451	0.0139975	0.0411305	-0.027133	0.425806	0.942302	0.00719697	0	0.0208333	0.048	out	0.0437662	0	0.125984	0.0253165	in	-0.0365692	0.0226835
chr4	139581128	Iffo2	DMR204	NA	0.372456	0.932282	0.249139	0.127404	0.121735	0.138641	0.901167	0.242129	0.173913	0.310345	0.263158	in	0.0416667	0	0.125	0.384615	out	0.200462	-0.121457
chr8	70744420	Pde4c	DMR271	NA	0.384608	0.941194	0.0144203	0.00333778	0.0110825	0.352972	0.942302	0.0173043	0	0.0542636	0	in	0.00389408	0	0.0233645	0	in	0.0134102	0
chr9	72111220	Tcf12	DMR296	NA	0.384608	0.941194	0.00760304	0.00281492	0.00478812	0.892295	1	0.00504202	0	0.0252101	0.0204082	in	0.00328407	0	0.0197044	0	in	0.00175794	0.0204082
chr8	125669948	Map10	DMR288	NA	0.384757	0.941194	0.0127665	0.00914223	0.00362428	0.350122	0.942302	0.014423	0	0.0233333	0.0044843	in	0.00794855	0	0.0319149	0.0163043	in	0.00647441	-0.01182
chr11	119056008	NA	DMR60	NA	0.384757	0.941194	0.0117565	0.0149791	-0.0032226	0.645055	0.98217	0.0141078	0	0.0423729	0	in	0.0163182	0	0.0519126	0.00694444	in	-0.00221041	-0.00694444
chr11	97573865	Srcin1	DMR43	NA	0.384757	0.941194	0.0188347	0.0369437	-0.0181089	0.782252	0.983497	0.0226017	0	0.0576923	0	in	0.0362783	0	0.112245	0.0409357	in	-0.0136767	-0.0409357
chr7	19332805	NA	DMR245	NA	0.384757	0.941194	0.00605195	0.00308333	0.00296861	0.926596	1	0.00530634	0	0.0171717	0.00977995	in	0.00359722	0	0.00818713	0	in	0.00170912	0.00977995
chr11	97573824	Srcin1	DMR43	NA	0.390714	0.941194	0.032473	0.0460881	-0.0136151	0.329004	0.942302	0.0365724	0	0.0842105	0.011976	in	0.0537694	0.0204082	0.0952381	0	out	-0.0171971	0.011976
chr8	26976536	NA	DMR269	NA	0.390714	0.941194	0.00205846	0.0040296	-0.00197114	0.360216	0.942302	0.00197814	0	0.00642055	0.00246002	in	0.00441185	0	0.0079778	0.00173611	in	-0.0024337	0.000723913
chr11	97573853	Srcin1	DMR43	NA	0.390714	0.941194	0.046814	0.0379062	0.00890785	0.714379	0.983497	0.040608	0	0.0694444	0.0778443	out	0.0432492	0	0.0969697	0.00584795	in	-0.00264124	0.0719964
chr4	73790779	Rasef	DMR192	NA	0.393016	0.941194	0.00691244	0.0172861	-0.0103736	0.341314	0.942302	0.00571429	0	0.0285714	0.0129032	in	0.0184034	0	0.0538922	0.010582	in	-0.0126891	0.00232122
chr19	10720451	Cd5	DMR150	NA	0.393939	0.941194	0.748516	0.780108	-0.031592	1	1	0.76822	0.71875	0.806037	0.65	out	0.77198	0.727273	0.805786	0.82075	out	-0.00376046	-0.17075
chr8	125669977	Map10	DMR288	NA	0.41541	0.941194	0.00751103	0.00412461	0.00338642	0.486034	0.964623	0.00721951	0	0.03	0.00896861	in	0.00390625	0	0.0234375	0.00543478	in	0.00331326	0.00353383
chr7	57509563	Gabra5	DMR255	NA	0.418957	0.941194	0.00506058	0.00632573	-0.00126515	0.407016	0.942302	0.0060727	0.00227273	0.0132979	0	out	0.00738002	0	0.0264706	0	in	-0.00130732	0
chr5	123141796	Gm26745	DMR221	NA	0.418957	0.941194	0.00527267	0.00259006	0.00268262	0.640374	0.98217	0.00539175	0	0.011988	0.00467727	in	0.00302173	0	0.00794552	0	in	0.00237002	0.00467727
chr19	56548455	Nhlrc2	DMR155	NA	0.418957	0.941194	0.00538131	0.00271882	0.00266249	0.925558	1	0.00389621	0	0.00747065	0.0128068	out	0.00317196	0	0.00756859	0	in	0.000724251	0.0128068
chr17	36083825	H2-Bl	DMR132	NA	0.425605	0.941194	0.00108784	0.00305474	-0.0019669	0.231045	0.92351	0.000985918	0	0.00332502	0.00159744	in	0.00356387	0	0.0144068	0	in	-0.00257795	0.00159744
chr8	110168230	Calb2	DMR284	NA	0.429488	0.941194	0.0103693	0.0388815	-0.0285122	0.16993	0.901167	0.00818787	0	0.0213904	0.0212766	in	0.0453618	0.00398406	0.177305	0	out	-0.0371739	0.0212766
chr15	84756707	Arhgap8	DMR99	NA	0.429488	0.941194	0.0199285	0.0318843	-0.0119557	0.310863	0.942302	0.0164236	0	0.0553746	0.0374532	in	0.0366589	0	0.0627178	0.00323625	in	-0.0202353	0.0342169
chr15	85671837	Lncppara	DMR102	NA	0.429488	0.941194	0.0035909	0.00684716	-0.00325626	0.583025	0.98217	0.00430908	0	0.0102443	0	in	0.00762642	0	0.0177778	0.00217155	in	-0.00331735	-0.00217155
chr2	74655779	Evx2	DMR162	NA	0.431401	0.941194	0.0237064	0.0186123	0.00509412	0.16993	0.901167	0.0262816	0.00943396	0.0561798	0.0108303	in	0.0124551	0	0.027451	0.0555556	out	0.0138266	-0.0447252
chr2	164168149	Kcns1	DMR171	NA	0.431401	0.941194	0.0399386	0.0247669	0.0151717	0.536797	0.964623	0.0317647	0.010989	0.0682594	0.0808081	out	0.0225816	0.00342466	0.0378788	0.0378788	in	0.00918312	0.0429293
chr9	111311565	NA	DMR299	NA	0.432347	0.941194	0.004	0.00837247	-0.00437247	0.222994	0.92351	0	0	0	0.024	out	0.00343877	0	0.0133333	0.0379747	out	-0.00343877	-0.0139747
chr9	47531488	Cadm1	DMR292	NA	0.432347	0.941194	0.00346771	0.00753736	-0.00406965	0.459233	0.964623	0.00416125	0	0.0208062	0	in	0.00879358	0	0.03125	0	in	-0.00463233	0
chr9	72111295	Tcf12	DMR296	NA	0.432347	0.941194	0.00306748	0.00752202	-0.00445453	0.459233	0.964623	0.00368098	0	0.0184049	0	in	0.00877569	0	0.0373832	0	in	-0.0050947	0
chr8	70744399	Pde4c	DMR271	NA	0.432347	0.941194	0.00672043	0.0141085	-0.00738811	0.727603	0.983497	0.00806452	0	0.0403226	0	in	0.0152068	0	0.0616114	0.0075188	in	-0.00714232	-0.0075188
chr9	72111236	Tcf12	DMR296	NA	0.440401	0.941194	0	0.000492611	-0.000492611	0.465209	0.964623	0	0	0	0	in	0.000574713	0	0.00344828	0	in	-0.000574713	0
chr7	133776176	Dhx32	DMR265	cg45198618	0.445221	0.941194	0.0563446	0.0585491	-0.00220445	0.0519481	0.863212	0.0496005	0.043329	0.0538721	0.0900653	out	0.0605648	0.0433503	0.0686189	0.0464548	in	-0.0109643	0.0436105
chr11	22004679	NA	DMR24	NA	0.445221	0.941194	0.5475	0.537249	0.0102513	0.0822511	0.863212	0.561062	0.542612	0.573613	0.479694	out	0.53357	0.483968	0.567384	0.559322	in	0.0274914	-0.0796281
chr17	36083819	H2-Bl	DMR132	NA	0.445221	0.941194	0.0161457	0.012689	0.00345665	0.0822511	0.863212	0.0182557	0.0129241	0.0322019	0.00559552	out	0.012024	0.00876339	0.0169492	0.0166793	in	0.00623173	-0.0110838
chr11	117233137	44448	DMR58	cg30241731	0.445221	0.941194	0.37625	0.404574	-0.0283236	0.125541	0.901167	0.360284	0.303191	0.446154	0.456081	out	0.410147	0.364764	0.450687	0.371134	in	-0.0498631	0.0849471
chr17	5401513	Gm29050	DMR127	NA	0.445221	0.941194	0.839171	0.84381	-0.00463935	0.125541	0.901167	0.837706	0.818075	0.856207	0.846493	in	0.852133	0.834921	0.87161	0.793875	out	-0.0144263	0.0526178
chr6	30958990	Klf14	DMR228	NA	0.445221	0.941194	0.0325307	0.0297646	0.00276608	0.125541	0.901167	0.034173	0.0226171	0.0433538	0.0243191	in	0.0269154	0.018143	0.0397326	0.0468597	out	0.00725759	-0.0225407
chr10	79888747	Gm19810	DMR13	NA	0.445221	0.941194	0.941823	0.925894	0.0159291	0.177489	0.901167	0.945498	0.913514	0.979688	0.923445	in	0.9208	0.875297	0.947431	0.956459	out	0.0246988	-0.0330137
chr11	62629533	Lrrc75a	DMR33	NA	0.445221	0.941194	0.474514	0.43784	0.0366748	0.177489	0.901167	0.497766	0.410931	0.547794	0.358255	out	0.42801	0.338395	0.560606	0.496815	in	0.0697559	-0.13856
chr12	20615416	Gm48693	DMR63	NA	0.445221	0.941194	0.0869833	0.0616901	0.0252931	0.177489	0.901167	0.0992517	0.0390947	0.147455	0.025641	out	0.0631738	0.02951	0.0989011	0.0527881	in	0.0360779	-0.0271471
chr14	61689954	NA	DMR87	NA	0.445221	0.941194	0.830528	0.818539	0.0119895	0.177489	0.901167	0.833509	0.795699	0.891213	0.815625	in	0.804694	0.753086	0.859173	0.901606	out	0.0288148	-0.0859814
chr11	59284289	Wnt3a	DMR32	NA	0.445221	0.941194	0.440023	0.413655	0.0263676	0.246753	0.92351	0.439207	0.411653	0.469679	0.444104	in	0.400757	0.258199	0.506849	0.491047	in	0.03845	-0.0469431
chr11	116945503	Mgat5b	DMR57	NA	0.445221	0.941194	0.921612	0.912392	0.00921958	0.246753	0.92351	0.921672	0.884013	0.94697	0.921311	in	0.905931	0.887097	0.928082	0.951157	out	0.0157404	-0.0298453
chr12	20615423	Gm48693	DMR63	NA	0.445221	0.941194	0.0911305	0.065442	0.0256885	0.246753	0.92351	0.101576	0.0416667	0.150713	0.0389036	out	0.0686662	0.0267516	0.0979853	0.0460967	in	0.0329097	-0.00719303
chr4	56740743	Actl7b	DMR191	NA	0.445221	0.941194	0.962009	0.965862	-0.00385229	0.246753	0.92351	0.960117	0.953882	0.965663	0.971473	out	0.966222	0.952222	0.978355	0.963703	in	-0.00610469	0.00776953
chr4	140002596	NA	DMR205	cg41605335	0.445221	0.941194	0.719345	0.705539	0.0138057	0.246753	0.92351	0.723359	0.677843	0.761226	0.699277	in	0.702734	0.65558	0.731241	0.72237	in	0.0206245	-0.0230932
chr4	147738674	NA	DMR207	NA	0.445221	0.941194	0.257933	0.276365	-0.0184326	0.246753	0.92351	0.249837	0.189189	0.39	0.298413	in	0.284017	0.22082	0.371795	0.230453	in	-0.0341807	0.06796
chr5	125391626	NA	DMR223	cg42788685	0.445221	0.941194	0.312825	0.339031	-0.0262062	0.246753	0.92351	0.315223	0.247788	0.363803	0.300832	in	0.34583	0.282051	0.392192	0.298235	in	-0.030607	0.00259741
chr6	115499101	NA	DMR240	NA	0.445221	0.941194	0.921344	0.916245	0.00509992	0.246753	0.92351	0.922858	0.907456	0.93463	0.913779	in	0.915836	0.905473	0.925898	0.918696	in	0.00702155	-0.00491678
chr7	127363777	NA	DMR264	NA	0.445221	0.941194	0.0683307	0.0506716	0.0176591	0.246753	0.92351	0.0744884	0.0530973	0.124424	0.0375427	out	0.0461467	0	0.0952381	0.077821	in	0.0283417	-0.0402783
chr1	32172746	Khdrbs2	DMR2	NA	0.445221	0.941194	0.00530964	0.00409982	0.00120982	0.329004	0.942302	0.00557555	0.00425532	0.00756348	0.0039801	out	0.00383321	0.00120385	0.0102657	0.00569948	in	0.00174233	-0.00171938
chr10	121150446	NA	DMR21	NA	0.445221	0.941194	0.969994	0.962266	0.00772789	0.329004	0.942302	0.969644	0.964972	0.984366	0.971746	in	0.961111	0.946363	0.975427	0.9692	in	0.00853324	0.00254551
chr11	54961685	Tnip1	DMR30	NA	0.445221	0.941194	0.716994	0.707628	0.00936517	0.329004	0.942302	0.71845	0.680291	0.75	0.70971	in	0.701677	0.676669	0.748328	0.743337	in	0.0167733	-0.0336269
chr11	80209449	Rhot1	DMR38	NA	0.445221	0.941194	0.00439222	0.00606296	-0.00167074	0.329004	0.942302	0.00368964	0.000190259	0.00866105	0.00790514	in	0.00639424	0.0010543	0.0110591	0.00407524	in	-0.00270461	0.0038299
chr11	102437385	NA	DMR52	NA	0.445221	0.941194	0.492616	0.440747	0.0518683	0.329004	0.942302	0.512658	0.289474	0.611111	0.392405	in	0.45865	0.16	0.660714	0.333333	in	0.054008	0.0590717
chr11	118442821	C1qtnf1	DMR59	NA	0.445221	0.941194	0.861528	0.838572	0.022956	0.329004	0.942302	0.86424	0.825512	0.890376	0.847968	in	0.835595	0.75249	0.878892	0.856432	in	0.0286447	-0.008464
chr14	67072764	NA	DMR89	NA	0.445221	0.941194	0.118375	0.126496	-0.0081207	0.329004	0.942302	0.110816	0.0978322	0.127665	0.156171	out	0.121415	0.0880941	0.144571	0.156982	out	-0.0105989	-0.000810599
chr14	70079224	Egr3	DMR90	NA	0.445221	0.941194	0.0494953	0.0629775	-0.0134822	0.329004	0.942302	0.0474794	0.0105422	0.0895296	0.0595745	in	0.0685018	0.0454545	0.10296	0.0298314	out	-0.0210224	0.0297431
chr15	83846891	Mpped1	DMR98	NA	0.445221	0.941194	0.645193	0.66131	-0.0161175	0.329004	0.942302	0.6445	0.604038	0.698878	0.648655	in	0.669912	0.60977	0.717401	0.609699	out	-0.025412	0.0389566
chr15	98606767	Adcy6	DMR106	NA	0.445221	0.941194	0.875143	0.863301	0.0118422	0.329004	0.942302	0.875961	0.84139	0.908879	0.871051	in	0.860852	0.83843	0.892355	0.877993	in	0.0151091	-0.00694114
chr16	17209508	Rimbp3	DMR115	NA	0.445221	0.941194	0.00378168	0.0048957	-0.00111403	0.329004	0.942302	0.00367448	0.00126944	0.00561108	0.00431766	in	0.0052281	0.00151019	0.00822368	0.00290135	in	-0.00155361	0.0014163
chr17	36083846	H2-Bl	DMR132	NA	0.445221	0.941194	0.0119201	0.00986143	0.0020587	0.329004	0.942302	0.0138249	0.00762631	0.02	0.00239617	out	0.0112525	0.00489237	0.0144068	0.00151515	out	0.00257244	0.000881015
chr3	86547232	Lrba	DMR180	NA	0.445221	0.941194	0.354858	0.356782	-0.0019245	0.329004	0.942302	0.354623	0.33379	0.376537	0.356029	in	0.358217	0.253122	0.405741	0.348174	in	-0.00359356	0.00785559
chr5	115479696	Sirt4	DMR219	NA	0.445221	0.941194	0.790602	0.753735	0.0368667	0.329004	0.942302	0.789931	0.772431	0.8	0.793956	in	0.746968	0.679504	0.804217	0.794338	in	0.042963	-0.000381563
chr7	25133185	Pou2f2	DMR248	NA	0.445221	0.941194	0.00472134	0.00355649	0.00116485	0.329004	0.942302	0.00505063	0.000997506	0.007695	0.0030749	in	0.003647	0.00140007	0.00486027	0.00301344	in	0.00140363	6.14511e-05
chr7	30973416	Lsr	DMR251	NA	0.445221	0.941194	0.00994498	0.0138966	-0.00395165	0.329004	0.942302	0.00999223	0.00181488	0.0169039	0.00970874	in	0.0152561	0.00754039	0.0283639	0.00574006	out	-0.00526383	0.00396868
chr8	99416101	Cdh8	DMR277	NA	0.445221	0.941194	0.00408797	0.00355627	0.000531696	0.329004	0.942302	0.00327291	0.00187852	0.00466822	0.00816327	out	0.00329706	0	0.0106216	0.00511152	in	-2.41543e-05	0.00305174
chr8	110168224	Calb2	DMR284	NA	0.445221	0.941194	0.0120639	0.0156184	-0.00355447	0.329004	0.942302	0.0128738	0.000882613	0.0202747	0.00801425	in	0.0182214	0.00970874	0.0268007	0	out	-0.0053476	0.00801425
chr10	80347603	Adamtsl5	DMR16	NA	0.445221	0.941194	0.0574179	0.0692825	-0.0118645	0.428571	0.942302	0.054835	0.0328283	0.0800562	0.0703325	in	0.0682263	0.0367965	0.109375	0.0756193	in	-0.0133913	-0.00528682
chr10	127326476	Arhgap9	DMR22	NA	0.445221	0.941194	0.0237107	0.0262783	-0.00256759	0.428571	0.942302	0.0234736	0.004	0.0618557	0.0248963	in	0.0246545	0.0133333	0.0405644	0.0360206	in	-0.00118099	-0.0111243
chr11	75895182	Rph3al	DMR37	NA	0.445221	0.941194	0.281903	0.289493	-0.00759041	0.428571	0.942302	0.277084	0.251783	0.306464	0.305998	in	0.288136	0.197838	0.339896	0.297635	in	-0.0110525	0.00836286
chr11	98837600	Rapgefl1	DMR48	NA	0.445221	0.941194	0.036018	0.0372429	-0.00122496	0.428571	0.942302	0.0359271	0.0299715	0.0412432	0.0364725	in	0.0376703	0.0227247	0.045276	0.0346789	in	-0.0017432	0.00179356
chr11	101165534	Plekhh3	DMR50	NA	0.445221	0.941194	0.73612	0.709283	0.0268361	0.428571	0.942302	0.735221	0.719221	0.776735	0.74061	in	0.704338	0.623423	0.742819	0.738959	in	0.0308839	0.00165134
chr12	20197136	AC165157.2	DMR62	NA	0.445221	0.941194	0.0790474	0.0526918	0.0263555	0.428571	0.942302	0.0864471	0.0164885	0.15678	0.0420485	in	0.059689	0.0133219	0.10315	0.0107084	out	0.0267581	0.0313401
chr14	32600019	Prrxl1	DMR85	NA	0.445221	0.941194	0.0525623	0.045148	0.00741431	0.428571	0.942302	0.0531389	0.0488276	0.0558792	0.0496795	in	0.0442661	0.0283729	0.0591533	0.0504396	in	0.00887281	-0.000760124
chr15	3996517	Gm2093	DMR93	NA	0.445221	0.941194	0.00856039	0.00621869	0.0023417	0.428571	0.942302	0.00772701	0.00289017	0.0116369	0.0127273	out	0.0053266	0	0.0141443	0.0115713	in	0.00240042	0.00115602
chr15	78889082	Gga1	DMR96	NA	0.445221	0.941194	0.831388	0.854142	-0.022754	0.428571	0.942302	0.828007	0.759894	0.891765	0.848291	in	0.853778	0.79065	0.92219	0.856322	in	-0.0257712	-0.00803124
chr15	84756607	Arhgap8	DMR99	NA	0.445221	0.941194	0.0350064	0.0414193	-0.00641292	0.428571	0.942302	0.0345171	0	0.0586319	0.0374532	in	0.0407713	0.0144404	0.0686275	0.0453074	in	-0.00625426	-0.00785426
chr16	72678613	Robo1	DMR122	NA	0.445221	0.941194	0.573265	0.593133	-0.0198679	0.428571	0.942302	0.576424	0.49896	0.629654	0.557471	in	0.603371	0.581714	0.655032	0.531704	out	-0.0269473	0.0257672
chr2	18800635	Carlr	DMR156	NA	0.445221	0.941194	0.0561052	0.0471881	0.00891708	0.428571	0.942302	0.0565794	0.048789	0.0685498	0.0537341	in	0.0458717	0.0291411	0.0601504	0.0550861	in	0.0107076	-0.00135206
chr2	164168187	Kcns1	DMR171	NA	0.445221	0.941194	0.0178313	0.0258114	-0.00798014	0.428571	0.942302	0.0167866	0	0.0305011	0.0230548	in	0.0257389	0.0021645	0.0439771	0.0262467	in	-0.00895229	-0.00319196
chr2	164678892	NA	DMR172	NA	0.445221	0.941194	0.273977	0.317825	-0.0438477	0.428571	0.942302	0.26677	0.212591	0.329937	0.310013	in	0.317089	0.236858	0.428816	0.322239	in	-0.0503191	-0.0122262
chr4	140750721	Padi4	DMR206	NA	0.445221	0.941194	0.400101	0.390712	0.00938946	0.428571	0.942302	0.40318	0.366425	0.425731	0.384707	in	0.388438	0.355402	0.454179	0.404357	in	0.0147425	-0.0196499
chr4	147738687	NA	DMR207	NA	0.445221	0.941194	0.249559	0.259683	-0.0101245	0.428571	0.942302	0.229312	0.0405405	0.3075	0.350794	out	0.247408	0.0512821	0.367315	0.333333	in	-0.0180965	0.0174603
chr4	147738764	NA	DMR207	NA	0.445221	0.941194	0.324177	0.358927	-0.0347498	0.428571	0.942302	0.31747	0.148649	0.421053	0.357711	in	0.357019	0.282828	0.426267	0.37037	in	-0.0395492	-0.0126597
chr6	30959041	Klf14	DMR228	NA	0.445221	0.941194	0.0131243	0.0110861	0.00203828	0.428571	0.942302	0.0140106	0.00594396	0.0177994	0.00869285	in	0.0117409	0.00540541	0.0225277	0.0071568	in	0.0022697	0.00153605
chr8	88664346	Nod2	DMR275	NA	0.445221	0.941194	0.924497	0.919987	0.00451023	0.428571	0.942302	0.921693	0.896907	0.943182	0.938519	in	0.916528	0.904762	0.924153	0.940741	out	0.00516493	-0.00222222
chr8	105271020	Hsf4	DMR279	NA	0.445221	0.941194	0.317272	0.301185	0.0160878	0.428571	0.942302	0.318044	0.295119	0.337308	0.313413	in	0.301447	0.249764	0.336865	0.299611	in	0.0165973	0.0138023
chr10	33624508	Clvs2	DMR9	NA	0.445221	0.941194	0.0151899	0.0127692	0.0024207	0.536797	0.964623	0.0160865	0.00787402	0.0268007	0.0107066	in	0.0134804	0.00413223	0.0325271	0.00850159	in	0.00260609	0.00220504
chr10	33624549	Clvs2	DMR9	NA	0.445221	0.941194	0.0130587	0.0110989	0.00195983	0.536797	0.964623	0.0145998	0.00930851	0.0196078	0.00535332	out	0.0129487	0.00333611	0.0284858	0	out	0.00165109	0.00535332
chr11	33201018	Tlx3	DMR26	NA	0.445221	0.941194	0.0289557	0.0219715	0.00698429	0.536797	0.964623	0.0235224	0.0119522	0.0448598	0.0561224	out	0.0185375	0.0104384	0.0269397	0.0425753	out	0.00498492	0.0135472
chr11	45980794	Sox30	DMR27	NA	0.445221	0.941194	0.0119132	0.0087624	0.00315076	0.536797	0.964623	0.0113472	0.00723667	0.0192445	0.0147429	in	0.00849174	0.00306279	0.0152284	0.0103864	in	0.00285547	0.00435653
chr11	75895167	Rph3al	DMR37	NA	0.445221	0.941194	0.461757	0.464983	-0.00322616	0.536797	0.964623	0.4561	0.41221	0.500974	0.490046	in	0.460486	0.300756	0.534031	0.49197	in	-0.00438616	-0.0019239
chr11	109011786	NA	DMR54	NA	0.445221	0.941194	0.959888	0.946133	0.0137546	0.536797	0.964623	0.953546	0.927894	0.998035	0.991597	in	0.942672	0.920128	0.99	0.966903	in	0.0108745	0.0246936
chr11	118442902	C1qtnf1	DMR59	NA	0.445221	0.941194	0.375166	0.388699	-0.0135331	0.536797	0.964623	0.375655	0.292769	0.466239	0.37272	in	0.388979	0.24364	0.47584	0.387017	in	-0.0133243	-0.0142964
chr12	20197153	AC165157.2	DMR62	NA	0.445221	0.941194	0.0683312	0.0519592	0.016372	0.536797	0.964623	0.0732737	0.017094	0.122968	0.0436187	in	0.0581458	0.0262253	0.10514	0.0148392	out	0.0151278	0.0287795
chr12	20615471	Gm48693	DMR63	NA	0.445221	0.941194	0.0533431	0.0430278	0.0103153	0.536797	0.964623	0.0579993	0.0231481	0.0793413	0.0300619	in	0.0467295	0.0232558	0.0804388	0.0208178	out	0.0112698	0.00924405
chr12	103214558	Prima1	DMR69	NA	0.445221	0.941194	0.232414	0.217804	0.0146106	0.536797	0.964623	0.22936	0.167941	0.267327	0.247685	in	0.213585	0.146986	0.25136	0.243117	in	0.0157753	0.00456806
chr15	83527360	Bik	DMR97	NA	0.445221	0.941194	0.0991681	0.0886861	0.0104819	0.536797	0.964623	0.0988727	0.068477	0.109756	0.100645	in	0.0890672	0.0622407	0.119423	0.0864	in	0.00980551	0.0142452
chr16	36990108	Fbxo40	DMR119	cg34134220	0.445221	0.941194	0.677944	0.662222	0.0157219	0.536797	0.964623	0.672447	0.596715	0.727273	0.705426	in	0.655232	0.616071	0.715266	0.70416	in	0.0172152	0.00126611
chr17	56829853	Rfx2	DMR139	NA	0.445221	0.941194	0.0250355	0.0191554	0.00588016	0.536797	0.964623	0.0224054	0.0138431	0.0325866	0.0381862	out	0.0170782	0.00564617	0.0252583	0.0316184	out	0.00532721	0.00656772
chr2	33216721	Ralgps1	DMR161	NA	0.445221	0.941194	0.23126	0.215549	0.015711	0.536797	0.964623	0.236901	0.197672	0.274458	0.203054	in	0.219468	0.186428	0.243951	0.192035	in	0.0174332	0.011019
chr2	164678963	NA	DMR172	NA	0.445221	0.941194	0.068362	0.0730226	-0.00466061	0.536797	0.964623	0.0729847	0.0325607	0.135499	0.0452489	in	0.0771	0.0491905	0.117102	0.0485584	out	-0.00411535	-0.00330955
chr3	86547235	Lrba	DMR180	NA	0.445221	0.941194	0.208518	0.189527	0.0189907	0.536797	0.964623	0.214396	0.169838	0.24617	0.179128	in	0.196381	0.119827	0.254489	0.148402	in	0.0180145	0.0307259
chr3	97767118	Pde4dip	DMR183	NA	0.445221	0.941194	0.0349471	0.0241711	0.010776	0.536797	0.964623	0.0315662	0.00581395	0.0654008	0.0518519	in	0.0212963	0	0.0400763	0.0414201	out	0.0102699	0.0104317
chr5	113164887	2900026A02Rik	DMR218	NA	0.445221	0.941194	0.181536	0.165742	0.0157939	0.536797	0.964623	0.180112	0.137483	0.222711	0.188659	in	0.162314	0.0992243	0.240376	0.186316	in	0.0177981	0.00234364
chr5	123141781	Gm26745	DMR221	NA	0.445221	0.941194	0.00563465	0.00403691	0.00159774	0.536797	0.964623	0.00600544	0	0.0136054	0.00378072	in	0.00423847	0.00223714	0.00753769	0.00282752	in	0.00176697	0.000953197
chr6	30959067	Klf14	DMR228	NA	0.445221	0.941194	0.00837476	0.00910664	-0.00073188	0.536797	0.964623	0.00876105	0.00539007	0.0117266	0.0064433	in	0.00911024	0.00160128	0.0139075	0.00908501	in	-0.000349193	-0.00264171
chr8	110168192	Calb2	DMR284	NA	0.445221	0.941194	0.014157	0.0177042	-0.00354723	0.536797	0.964623	0.0136046	0.00275862	0.0291262	0.016919	in	0.0161021	0.0059657	0.0251256	0.0273171	out	-0.00249748	-0.0103981
chr11	75895130	Rph3al	DMR37	NA	0.445221	0.941194	0.407269	0.409227	-0.00195793	0.662338	0.98217	0.403865	0.341375	0.467108	0.424289	in	0.403648	0.238572	0.47854	0.442698	in	0.000216641	-0.0184093
chr11	98361109	Stard3	DMR47	NA	0.445221	0.941194	0.277488	0.28862	-0.0111319	0.662338	0.98217	0.279849	0.232671	0.328291	0.265683	in	0.287985	0.262326	0.313648	0.292428	in	-0.00813616	-0.0267455
chr12	111028833	NA	DMR71	NA	0.445221	0.941194	0.671576	0.648869	0.0227067	0.662338	0.98217	0.664715	0.61	0.700108	0.705882	out	0.645606	0.574111	0.709717	0.668449	in	0.0191087	0.0374332
chr13	107680967	NA	DMR80	NA	0.445221	0.941194	0.686534	0.695183	-0.00864915	0.662338	0.98217	0.684265	0.613604	0.760526	0.697883	in	0.686973	0.485517	0.773619	0.744444	in	-0.00270867	-0.0465617
chr13	107680976	NA	DMR80	NA	0.445221	0.941194	0.676714	0.67054	0.00617322	0.662338	0.98217	0.675197	0.618899	0.735965	0.684296	in	0.662291	0.446207	0.764025	0.720034	in	0.0129057	-0.0357381
chr14	32600085	Prrxl1	DMR85	cg32349588	0.445221	0.941194	0.0320322	0.0336393	-0.00160711	0.662338	0.98217	0.0330741	0.0273179	0.0435283	0.0268226	out	0.0339008	0.0252083	0.0406895	0.0320706	in	-0.000826627	-0.00524809
chr16	17209522	Rimbp3	DMR115	NA	0.445221	0.941194	0.00551484	0.00474708	0.00076776	0.662338	0.98217	0.00550756	0.00231392	0.007034	0.00555127	in	0.00516253	0.00175769	0.00739827	0.00225443	in	0.000345032	0.00329684
chr17	12507958	NA	DMR129	NA	0.445221	0.941194	0.126714	0.132106	-0.00539256	0.662338	0.98217	0.127008	0.112414	0.161933	0.125245	in	0.131843	0.104548	0.152381	0.133687	in	-0.00483535	-0.00844195
chr19	6830335	Rps6ka4	DMR149	NA	0.445221	0.941194	0.297313	0.273319	0.0239939	0.662338	0.98217	0.30123	0.224195	0.387739	0.27773	in	0.276652	0.240378	0.338783	0.253322	in	0.0245775	0.0244085
chr2	18800565	Carlr	DMR156	NA	0.445221	0.941194	0.0543049	0.049402	0.00490292	0.662338	0.98217	0.0522832	0.0417976	0.0629525	0.0644135	out	0.0492278	0.0337617	0.0664653	0.0504475	in	0.00305547	0.0139659
chr2	29845608	Mir219a-2	DMR159	NA	0.445221	0.941194	0.543799	0.565978	-0.0221795	0.662338	0.98217	0.55486	0.488947	0.641227	0.488495	out	0.569144	0.516023	0.648532	0.546988	in	-0.0142838	-0.058493
chr2	30798739	1700001O22Rik	DMR160	NA	0.445221	0.941194	0.777126	0.763532	0.0135936	0.662338	0.98217	0.77179	0.731633	0.798146	0.803808	out	0.761731	0.724178	0.786123	0.774344	in	0.010059	0.0294643
chr2	30798775	1700001O22Rik	DMR160	cg38220609	0.445221	0.941194	0.951194	0.946178	0.00501626	0.662338	0.98217	0.948374	0.938951	0.957881	0.965293	out	0.945623	0.935144	0.952518	0.94951	in	0.00275183	0.015783
chr2	30798810	1700001O22Rik	DMR160	NA	0.445221	0.941194	0.786629	0.774246	0.0123824	0.662338	0.98217	0.784948	0.737835	0.810919	0.795033	in	0.775793	0.741074	0.804424	0.764966	in	0.00915487	0.0300669
chr2	74691501	Gm28309	DMR163	NA	0.445221	0.941194	0.0112711	0.0107932	0.000477842	0.662338	0.98217	0.011224	0.00594059	0.0137966	0.0115063	in	0.010856	0.00686401	0.0186916	0.0104167	in	0.000368041	0.00108961
chr4	3939406	NA	DMR186	NA	0.445221	0.941194	0.0208356	0.0157423	0.00509327	0.662338	0.98217	0.0202408	0.00347222	0.0371287	0.0238095	in	0.0148625	0.00269542	0.0378251	0.021021	in	0.00537826	0.0027885
chr4	147738728	NA	DMR207	NA	0.445221	0.941194	0.154502	0.19751	-0.0430084	0.662338	0.98217	0.157783	0.105263	0.21	0.138095	in	0.196478	0.1125	0.320513	0.203704	in	-0.0386949	-0.0656085
chr4	148317274	NA	DMR208	NA	0.445221	0.941194	0.922919	0.914324	0.00859498	0.662338	0.98217	0.921967	0.888889	0.95358	0.927677	in	0.914501	0.85396	1	0.913262	in	0.00746625	0.0144157
chr5	24552739	4931409K22Rik	DMR212	cg41936996	0.445221	0.941194	0.906501	0.898046	0.00845498	0.662338	0.98217	0.90263	0.870654	0.925373	0.925861	out	0.894985	0.871878	0.910501	0.916418	out	0.00764507	0.00944264
chr6	31219059	Lncpint	DMR229	NA	0.445221	0.941194	0.0990014	0.1114	-0.0123991	0.662338	0.98217	0.100006	0.0727884	0.144526	0.0939759	in	0.11271	0.0585242	0.137376	0.103542	in	-0.0127037	-0.00956633
chr6	82127908	NA	DMR235	cg43610097	0.445221	0.941194	0.802895	0.822775	-0.0198807	0.662338	0.98217	0.818283	0.766063	0.864516	0.725953	out	0.827933	0.793103	0.870918	0.791829	out	-0.00965012	-0.065876
chr7	30973384	Lsr	DMR251	NA	0.445221	0.941194	0.0117716	0.0090271	0.00274448	0.662338	0.98217	0.00977469	0.00638507	0.0148564	0.021756	out	0.0091655	0.00107875	0.0240143	0.00819672	in	0.000609193	0.0135593
chr8	126422279	NA	DMR289	NA	0.445221	0.941194	0.00277821	0.00230743	0.000470787	0.662338	0.98217	0.00231322	0.00135232	0.00329489	0.00510317	out	0.00229459	0.00100865	0.00473934	0.00238447	in	1.86348e-05	0.00271871
chr9	91364843	Zic1	DMR297	NA	0.445221	0.941194	0.0102706	0.00865462	0.00161595	0.662338	0.98217	0.0100712	0.00318359	0.0134721	0.0112676	in	0.00854798	0.00464846	0.0148766	0.00929447	in	0.00152318	0.00197314
chr1	32172789	Khdrbs2	DMR2	NA	0.445221	0.941194	0.00509799	0.0075705	-0.00247251	0.792208	0.983497	0.00562032	0.00102145	0.0118598	0.00248633	in	0.00710424	0.000808734	0.01207	0.0103681	in	-0.00148392	-0.00788174
chr11	22004742	NA	DMR24	NA	0.445221	0.941194	0.503278	0.501034	0.00224334	0.792208	0.983497	0.507462	0.480349	0.580882	0.482353	in	0.498088	0.467066	0.524132	0.518713	in	0.0093748	-0.0363605
chr11	45980871	Sox30	DMR27	NA	0.445221	0.941194	0.085464	0.068901	0.016563	0.792208	0.983497	0.0758518	0.0494944	0.100618	0.133525	out	0.0683669	0.0405892	0.0902439	0.0721055	in	0.00748492	0.0614193
chr14	70079248	Egr3	DMR90	NA	0.445221	0.941194	0.0915367	0.0837897	0.00774707	0.792208	0.983497	0.0880311	0.0505952	0.112732	0.109065	in	0.0869461	0.0632716	0.136842	0.0648508	in	0.00108492	0.0442143
chr16	13448609	Gm15738	DMR113	NA	0.445221	0.941194	0.00416869	0.00519526	-0.00102657	0.792208	0.983497	0.00460083	0.00123229	0.0141176	0.00200803	in	0.00520277	0	0.0135542	0.00515021	in	-0.000601942	-0.00314218
chr17	45601570	Mymx	DMR133	NA	0.445221	0.941194	0.840619	0.819288	0.0213313	0.792208	0.983497	0.835547	0.77592	0.907723	0.865979	in	0.81759	0.785206	0.855645	0.829472	in	0.0179565	0.0365076
chr19	45741606	Fgf8	DMR152	NA	0.445221	0.941194	0.29119	0.278285	0.0129058	0.792208	0.983497	0.285169	0.241379	0.323995	0.3213	in	0.279098	0.252128	0.323308	0.273404	in	0.00607053	0.0478954
chr2	119324064	Gm14207	DMR168	NA	0.445221	0.941194	0.171511	0.173302	-0.00179116	0.792208	0.983497	0.17474	0.142857	0.237522	0.155369	in	0.169932	0.105763	0.201514	0.193523	in	0.00480729	-0.0381535
chr2	164168120	Kcns1	DMR171	NA	0.445221	0.941194	0.0262145	0.0184725	0.007742	0.792208	0.983497	0.024541	0.00240964	0.0492611	0.0345821	in	0.0211092	0.00191205	0.0411664	0.00265252	in	0.00343181	0.0319296
chr3	86547250	Lrba	DMR180	NA	0.445221	0.941194	0.275226	0.25422	0.021006	0.792208	0.983497	0.269867	0.231853	0.321575	0.302024	in	0.254448	0.1625	0.301118	0.252854	in	0.0154187	0.04917
chr4	47948056	NA	DMR190	NA	0.445221	0.941194	0.0725292	0.0613693	0.0111599	0.792208	0.983497	0.0688869	0.0208333	0.0960784	0.0907407	in	0.0634903	0.0283505	0.0943775	0.0486436	in	0.00539664	0.0420971
chr6	85186896	NA	DMR236	NA	0.445221	0.941194	0.125218	0.116369	0.0088495	0.792208	0.983497	0.122996	0.0916791	0.152426	0.136328	in	0.119089	0.102767	0.140293	0.100043	out	0.00390661	0.0362849
chr7	58837286	Gm6226	DMR256	NA	0.445221	0.941194	0.933225	0.925301	0.00792435	0.792208	0.983497	0.93056	0.914256	0.942247	0.946553	out	0.928932	0.905649	0.950318	0.903513	out	0.00162762	0.0430393
chr8	110168125	Calb2	DMR284	NA	0.445221	0.941194	0.00940628	0.00599556	0.00341072	0.792208	0.983497	0.00825723	0.00275862	0.0189394	0.0151515	in	0.00585214	0.00286123	0.00926999	0.00685602	in	0.00240508	0.00829549
chr8	126422358	NA	DMR289	NA	0.445221	0.941194	0.00295641	0.00362458	-0.000668167	0.792208	0.983497	0.00297036	0.000878863	0.00473866	0.00288664	in	0.00348928	0.000168124	0.00572809	0.00443636	in	-0.000518917	-0.00154971
chr10	79888765	Gm19810	DMR13	NA	0.445221	0.941194	0.969688	0.97578	-0.00609237	0.930736	1	0.971281	0.938859	0.992523	0.961722	in	0.97513	0.965229	0.98549	0.979681	in	-0.00384922	-0.0179582
chr14	61690008	NA	DMR87	NA	0.445221	0.941194	0.847555	0.861108	-0.0135531	0.930736	1	0.856754	0.827443	0.887295	0.801562	out	0.85737	0.814255	0.885174	0.883534	in	-0.000616977	-0.0819716
chr4	78212443	B230208B08Rik	DMR193	NA	0.445221	0.941194	0.176646	0.167941	0.00870477	0.930736	1	0.17006	0.157632	0.191225	0.209573	out	0.170328	0.133026	0.210221	0.153619	in	-0.000267711	0.0559542
chr6	85186917	NA	DMR236	NA	0.445221	0.941194	0.100354	0.0956919	0.00466239	0.930736	1	0.0977612	0.0901352	0.109415	0.11332	out	0.0989185	0.0864382	0.121468	0.0763326	out	-0.00115732	0.0369875
chr9	91364819	Zic1	DMR297	NA	0.445221	0.941194	0.00502923	0.00602156	-0.000992331	0.930736	1	0.00547237	0.000353107	0.0108125	0.0028135	in	0.00590234	0.00326087	0.00985958	0.00673684	in	-0.000429972	-0.00392334
chr10	79888726	Gm19810	DMR13	NA	0.445221	0.941194	0.945394	0.940411	0.00498245	1	1	0.942128	0.929504	0.964158	0.961722	in	0.942834	0.929245	0.950382	0.925872	out	-0.000706504	0.0358504
chr17	56829892	Rfx2	DMR139	cg35061383	0.445221	0.941194	0.0261002	0.0290778	-0.0029776	1	1	0.0276025	0.0171165	0.0362812	0.0185891	in	0.0266816	0.0193216	0.045559	0.0434549	in	0.000920804	-0.0248658
chr2	74655773	Evx2	DMR162	NA	0.45246	0.95188	0.00748549	0.0155412	-0.00805575	0.923725	1	0.00898259	0	0.0224719	0	in	0.0104154	0	0.0248447	0.0462963	out	-0.00143281	-0.0462963
chr12	78749631	Mpp5	DMR66	NA	0.474443	0.95188	0.00182933	0.00108428	0.000745045	0.536797	0.964623	0.00212644	0	0.00571247	0.000343761	in	0.00126499	0.000257931	0.00320807	0	out	0.000861444	0.000343761
chr11	97573889	Srcin1	DMR43	NA	0.474443	0.95188	0.0838868	0.0773238	0.00656305	0.583025	0.98217	0.0934785	0.03	0.180556	0.0359281	in	0.086146	0.0182927	0.174603	0.0243902	in	0.00733254	0.0115379
chr7	30973424	Lsr	DMR251	NA	0.474443	0.95188	0.00378681	0.00491073	-0.00112392	0.583025	0.98217	0.00352336	0	0.00583333	0.00510404	in	0.00476738	0	0.00867365	0.00577082	in	-0.00124402	-0.000666772
chr12	69196905	Gm49383	DMR65	NA	0.474443	0.95188	0.00422211	0.0029074	0.0013147	0.714379	0.983497	0.00437243	0.00176274	0.0100621	0.0034705	in	0.00304895	0.00207101	0.00465116	0.00205814	out	0.00132348	0.00141236
chr8	125669927	Map10	DMR288	NA	0.474443	0.95188	0.00736399	0.00980929	-0.00244529	0.714379	0.983497	0.00864052	0	0.0192901	0.000981354	in	0.0102096	0	0.0199693	0.00740741	in	-0.00156908	-0.00642605
chr12	17993340	Gm49329	DMR61	NA	0.474443	0.95188	0.0919781	0.060535	0.031443	0.792208	0.983497	0.091699	0	0.163295	0.0933735	in	0.0706242	0.0120898	0.135849	0	out	0.0210748	0.0933735
chr12	24252002	Gm21297	DMR64	NA	0.47619	0.95188	0.0640836	0.0515566	0.012527	0.261905	0.942302	0.0677916	0.0498392	0.0799159	0.0529595	in	0.0515566	0.0278638	0.0710059	NA	out	0.016235	NA
chr12	24252098	Gm21297	DMR64	NA	0.47619	0.95188	0.0321827	0.0442219	-0.0120392	0.904762	1	0.0408138	0.00846561	0.0764331	0.00628931	out	0.0442219	0.0154321	0.0918728	NA	out	-0.00340809	NA
chr4	73790819	Rasef	DMR192	NA	0.48464	0.95188	0.0205236	0.00920286	0.0113207	0.273502	0.942302	0.0246283	0	0.0571429	0	in	0.00809117	0	0.04	0.015873	in	0.0165371	-0.015873
chr8	110168261	NA	DMR284	NA	0.498895	0.95188	0.00636538	0.00405268	0.0023127	0.486034	0.964623	0.00763846	0	0.0327869	0	in	0.00472813	0	0.0283688	0	in	0.00291033	0
chr9	72111270	Tcf12	DMR296	NA	0.498895	0.95188	0.002547	0.000492611	0.00205439	0.486034	0.964623	0.0030564	0	0.0122699	0	in	0.000574713	0	0.00344828	0	in	0.00248168	0
chr9	47531455	Cadm1	DMR292	NA	0.498922	0.95188	0.0058691	0.00353934	0.00232976	0.150962	0.901167	0.00704292	0	0.0146879	0	in	0.00223221	0	0.00945626	0.0113821	out	0.00481071	-0.0113821
chr7	19332876	NA	DMR245	NA	0.498922	0.95188	0.0035458	0.00216507	0.00138073	0.618665	0.98217	0.00327336	0	0.00711744	0.00490798	in	0.00209414	0	0.00720288	0.00259067	in	0.00117923	0.0023173
chr19	56548400	Nhlrc2	DMR155	NA	0.508432	0.95188	0.00107903	0.00254072	-0.00146169	0.304049	0.942302	0.00108207	0	0.0032538	0.00106383	in	0.00296418	0	0.00757576	0	in	-0.00188211	0.00106383
chr2	74655799	Evx2	DMR162	NA	0.508432	0.95188	0.00555684	0.00793594	-0.0023791	0.518992	0.964623	0.00666821	0	0.0188679	0	in	0.00925859	0	0.0219298	0	in	-0.00259039	0
chr2	74655837	Evx2	DMR162	NA	0.508432	0.95188	0.0131358	0.0191641	-0.0060283	0.640374	0.98217	0.015763	0	0.0555556	0	in	0.021572	0	0.0462963	0.00471698	in	-0.00580899	-0.00471698
chr4	148952138	NA	DMR209	NA	0.508432	0.95188	0.0545585	0.0648406	-0.0102821	0.779243	0.983497	0.0562394	0	0.12	0.0461538	in	0.0756474	0	0.333333	0	in	-0.019408	0.0461538
chr19	56548457	Nhlrc2	DMR155	NA	0.508432	0.95188	0.00325689	0.00297963	0.000277259	0.925558	1	0.00263438	0	0.00534188	0.00636943	out	0.00347623	0	0.0129717	0	in	-0.000841854	0.00636943
chr9	47531408	Cadm1	DMR292	NA	0.508432	0.95188	0.00824664	0.00386943	0.00437721	0.925558	1	0.00821812	0	0.0295359	0.00838926	in	0.00451433	0	0.0154639	0	in	0.00370379	0.00838926
chr16	13448556	Gm15738	DMR113	cg33928443	0.514483	0.95188	0.00174042	0.00226031	-0.000519889	0.464192	0.964623	0.0020885	0	0.00369231	0	in	0.00263703	0	0.00438212	0	in	-0.000548523	0
chr6	133105322	Smim10l1	DMR243	NA	0.514483	0.95188	0.00394858	0.0021736	0.00177499	0.640374	0.98217	0.00397536	0	0.0107317	0.00381471	in	0.00213256	0	0.00533049	0.00241984	in	0.0018428	0.00139487
chr7	19332893	NA	DMR245	NA	0.514483	0.95188	0.00176542	0.00309899	-0.00133356	1	1	0.00211851	0	0.00473934	0	in	0.0027463	0	0.00870647	0.00521512	in	-0.000627789	-0.00521512
chr10	81431237	Nfic	DMR17	NA	0.514705	0.95188	0.00824919	0.00500956	0.00323963	0.169289	0.901167	0.00989903	0	0.0271493	0	in	0.00182149	0	0.010929	0.0241379	out	0.00807754	-0.0241379
chr8	125669937	Map10	DMR288	cg46354352	0.514705	0.95188	0.00973464	0.010173	-0.000438381	0.352972	0.942302	0.00899099	0	0.0233333	0.0134529	in	0.00190476	0	0.0114286	0.0597826	out	0.00708623	-0.0463297
chr9	111311670	NA	DMR299	NA	0.514705	0.95188	0.0130354	0.0103872	0.00264829	0.352972	0.942302	0.0124425	0	0.0413793	0.016	in	0.00262467	0	0.015748	0.056962	out	0.00981786	-0.040962
chr9	72111280	Tcf12	DMR296	NA	0.514705	0.95188	0.00681735	0.00298789	0.00382946	1	1	0.00273864	0	0.00928793	0.0272109	out	0.00348587	0	0.0140187	0	in	-0.000747231	0.0272109
chr7	19332833	NA	DMR245	cg44288529	0.518008	0.95188	0.00819409	0.0057495	0.00244459	0.410248	0.942302	0.0098329	0.00506586	0.0206074	0	out	0.00649158	0	0.0180072	0.00129702	in	0.00334133	-0.00129702
chr14	31641127	Hacl1	DMR84	cg32339845	0.518008	0.95188	0.00156708	0.00362981	-0.00206274	0.536797	0.964623	0.00188049	0	0.00502344	0	in	0.00423478	0.000431034	0.01509	0	out	-0.00235429	0
chr6	133105291	Smim10l1	DMR243	NA	0.518008	0.95188	0.00511271	0.0031945	0.00191821	0.583025	0.98217	0.00569762	0	0.0108328	0.00218818	in	0.00372692	0	0.00695894	0	in	0.00197069	0.00218818
chr7	30552694	Hspb6	DMR250	NA	0.518008	0.95188	0.00514259	0.00278149	0.00236111	0.782252	0.983497	0.00468017	0	0.0140078	0.00745474	in	0.00289784	0	0.00788782	0.00208333	in	0.00178232	0.00537141
chr2	164168155	Kcns1	DMR171	NA	0.519743	0.95188	0.0191178	0.0142939	0.00482386	0.647329	0.98217	0.0160249	0.00821018	0.0305011	0.0345821	out	0.0131767	0	0.0275	0.0209974	in	0.00284823	0.0135848
chr16	16303601	Yars2	DMR114	NA	0.519743	0.95188	0.00241259	0.00330379	-0.000891201	0.792208	0.983497	0.00289511	0	0.00546448	0	in	0.00336304	0.000418936	0.00503461	0.00294827	in	-0.000467937	-0.00294827
chr11	59284275	Wnt3a	DMR32	NA	0.5338	0.95188	0.478765	0.456873	0.0218919	0.177489	0.901167	0.486298	0.45894	0.503039	0.441101	out	0.44955	0.352054	0.526027	0.500814	in	0.036748	-0.0597124
chr10	81643243	Ankrd24	DMR19	cg28744678	0.5338	0.95188	0.00356496	0.0041915	-0.000626533	0.246753	0.92351	0.00312818	0.00104315	0.00526849	0.00574887	out	0.00425644	0.00314436	0.00665375	0.00380186	in	-0.00112825	0.00194701
chr12	69196943	Gm49383	DMR65	NA	0.5338	0.95188	0.00521267	0.00408058	0.00113209	0.246753	0.92351	0.00600687	0.00301287	0.00845815	0.00124162	out	0.00424601	0.00180796	0.00709639	0.00308801	in	0.00176087	-0.00184639
chr17	29326239	Pi16	DMR130	NA	0.5338	0.95188	0.496109	0.484332	0.0117765	0.246753	0.92351	0.494391	0.464587	0.517155	0.504695	in	0.47475	0.430739	0.51137	0.541827	out	0.0196417	-0.0371317
chr2	181460506	NA	DMR176	NA	0.5338	0.95188	0.162311	0.152521	0.00979053	0.246753	0.92351	0.168354	0.143574	0.200595	0.132101	out	0.150651	0.12395	0.196154	0.163743	in	0.0177029	-0.0316417
chr6	85186935	NA	DMR236	NA	0.5338	0.95188	0.0956916	0.101139	-0.0054475	0.246753	0.92351	0.0926432	0.0733899	0.121201	0.110934	in	0.103141	0.085536	0.116947	0.0891258	in	-0.0104982	0.021808
chr10	79888754	Gm19810	DMR13	NA	0.5338	0.95188	0.965001	0.957337	0.00766386	0.329004	0.942302	0.963982	0.949533	0.976562	0.970096	in	0.953855	0.933009	0.976415	0.978229	out	0.010127	-0.00813362
chr11	24234048	NA	DMR25	NA	0.5338	0.95188	0.60894	0.592479	0.0164605	0.329004	0.942302	0.611727	0.525743	0.659474	0.595004	in	0.584924	0.545222	0.62061	0.637814	out	0.0268034	-0.0428099
chr11	109011818	NA	DMR54	NA	0.5338	0.95188	0.910909	0.885245	0.0256639	0.329004	0.942302	0.909057	0.843602	0.988072	0.920168	in	0.869674	0.805556	0.96092	0.978673	out	0.0393835	-0.0585049
chr11	115989761	Itgb4	DMR56	cg30220624	0.5338	0.95188	0.46224	0.482263	-0.0200227	0.329004	0.942302	0.43259	0.361364	0.475248	0.610487	out	0.480993	0.403285	0.576602	0.489879	in	-0.0484027	0.120608
chr11	115989782	Itgb4	DMR56	NA	0.5338	0.95188	0.325179	0.3587	-0.0335216	0.329004	0.942302	0.310814	0.199324	0.465347	0.397004	in	0.358646	0.259109	0.403315	0.359026	in	-0.0478322	0.0379774
chr12	111028882	NA	DMR71	NA	0.5338	0.95188	0.777971	0.76728	0.0106908	0.329004	0.942302	0.782275	0.755263	0.813517	0.75645	in	0.765481	0.731757	0.838778	0.778075	in	0.0167942	-0.0216249
chr13	43559455	Mcur1	DMR76	NA	0.5338	0.95188	0.0304345	0.0388394	-0.00840494	0.329004	0.942302	0.0272687	0.00996264	0.0391924	0.0462633	out	0.0403643	0.0192024	0.0623529	0.0296896	in	-0.0130957	0.0165737
chr13	97071053	Fam169a	DMR79	cg31945496	0.5338	0.95188	0.118906	0.102964	0.0159415	0.329004	0.942302	0.118654	0.0866808	0.146237	0.120166	in	0.0975173	0.0480447	0.171975	0.135647	in	0.0211365	-0.0154809
chr14	32600074	Prrxl1	DMR85	NA	0.5338	0.95188	0.112216	0.104664	0.00755235	0.329004	0.942302	0.115566	0.0982069	0.128133	0.095467	out	0.103053	0.0726962	0.127923	0.114325	in	0.0125124	-0.0188584
chr15	74751367	Lynx1	DMR95	NA	0.5338	0.95188	0.365882	0.376798	-0.0109163	0.329004	0.942302	0.360081	0.324736	0.401451	0.394888	in	0.378799	0.28783	0.41636	0.364795	in	-0.0187181	0.0300935
chr15	85673573	Lncppara	DMR103	cg33631363	0.5338	0.95188	0.0707226	0.0731917	-0.00246911	0.329004	0.942302	0.0692068	0.0603585	0.076087	0.0783015	out	0.0751905	0.0506304	0.0927017	0.0611992	in	-0.00598365	0.0171023
chr15	85709609	NA	DMR105	cg33631900	0.5338	0.95188	0.0213434	0.0232915	-0.00194814	0.329004	0.942302	0.0206874	0.0116331	0.0386768	0.024623	in	0.0247192	0.01663	0.0359351	0.0147256	out	-0.00403173	0.00989748
chr17	50192710	NA	DMR136	cg35012528	0.5338	0.95188	0.383227	0.369498	0.0137293	0.329004	0.942302	0.374247	0.344459	0.413813	0.428127	out	0.353268	0.276817	0.429926	0.466877	out	0.0209791	-0.0387495
chr2	93176788	NA	DMR164	NA	0.5338	0.95188	0.576872	0.58611	-0.00923796	0.329004	0.942302	0.571794	0.50974	0.626565	0.60226	in	0.587108	0.519541	0.63531	0.580122	in	-0.0153136	0.0221382
chr4	99653954	Gm12688	DMR196	NA	0.5338	0.95188	0.128222	0.109546	0.018676	0.329004	0.942302	0.131022	0.084788	0.19112	0.114224	in	0.100828	0.0795594	0.120424	0.161857	out	0.030194	-0.0476328
chr6	54289701	Chn2	DMR232	NA	0.5338	0.95188	0.591849	0.61242	-0.0205704	0.329004	0.942302	0.579722	0.512273	0.632135	0.652482	out	0.610199	0.559756	0.670241	0.625745	in	-0.0304762	0.0267373
chr8	108714424	Zfhx3	DMR282	NA	0.5338	0.95188	0.285652	0.273656	0.0119959	0.329004	0.942302	0.293094	0.252632	0.312102	0.248442	out	0.269346	0.233692	0.316447	0.299517	in	0.023748	-0.0510745
chr1	32172826	Khdrbs2	DMR2	NA	0.5338	0.95188	0.0115627	0.0143998	-0.00283713	0.428571	0.942302	0.0117878	0.00347088	0.0237219	0.0104374	in	0.0159358	0.00728155	0.0336	0.00518403	out	-0.00414803	0.00525334
chr11	48845486	Trim7	DMR28	NA	0.5338	0.95188	0.548424	0.56355	-0.0151254	0.428571	0.942302	0.543377	0.500957	0.594229	0.573662	in	0.567576	0.499716	0.622495	0.539394	in	-0.0241989	0.0342678
chr11	59284350	Wnt3a	DMR32	NA	0.5338	0.95188	0.251787	0.233111	0.0186765	0.428571	0.942302	0.254312	0.222643	0.28164	0.239164	in	0.230183	0.160686	0.28542	0.250678	in	0.0241291	-0.0115146
chr11	85457844	Bcas3	DMR40	NA	0.5338	0.95188	0.869887	0.874961	-0.0050742	0.428571	0.942302	0.866238	0.829392	0.918798	0.888132	in	0.876112	0.829817	0.919911	0.868061	in	-0.00987325	0.0200712
chr12	69196893	Gm49383	DMR65	NA	0.5338	0.95188	0.0024571	0.00334998	-0.000892885	0.428571	0.942302	0.00225355	0	0.00493556	0.00347481	in	0.0032196	0.000431779	0.00572144	0.00413223	in	-0.000966052	-0.000657424
chr12	105884838	NA	DMR70	NA	0.5338	0.95188	0.199591	0.189535	0.0100562	0.428571	0.942302	0.203687	0.151037	0.254361	0.179113	in	0.189647	0.132438	0.245806	0.188863	in	0.0140398	-0.00974981
chr14	70079194	Egr3	DMR90	NA	0.5338	0.95188	0.044371	0.0398651	0.00450595	0.428571	0.942302	0.0446492	0.00595238	0.065625	0.0429799	in	0.0365655	0.0192982	0.0795053	0.0596628	in	0.00808378	-0.0166828
chr2	164168156	Kcns1	DMR171	NA	0.5338	0.95188	0.0303579	0.0268785	0.0034794	0.428571	0.942302	0.0234158	0.00409836	0.0546075	0.0650685	out	0.0143128	0	0.0459459	0.102273	out	0.00910299	-0.0372042
chr2	168894063	Zfp64	DMR173	NA	0.5338	0.95188	0.912594	0.893475	0.0191188	0.428571	0.942302	0.906015	0.815431	0.953642	0.945486	in	0.878078	0.762813	0.928246	0.985856	out	0.0279373	-0.0403702
chr3	97767127	Pde4dip	DMR183	NA	0.5338	0.95188	0.030349	0.0242953	0.00605374	0.428571	0.942302	0.0323448	0.0140281	0.0504202	0.0203704	in	0.0237961	0	0.0551331	0.0272904	in	0.00854867	-0.00692008
chr3	105052107	Cttnbp2nl	DMR184	NA	0.5338	0.95188	0.0331645	0.0250497	0.00811483	0.428571	0.942302	0.031872	0.0188976	0.0623377	0.039627	in	0.0214907	0.00350877	0.0506706	0.0464037	in	0.0103813	-0.00677667
chr4	56740740	Actl7b	DMR191	NA	0.5338	0.95188	0.973781	0.971596	0.00218444	0.428571	0.942302	0.976041	0.969577	0.982074	0.962476	out	0.972045	0.958375	0.98092	0.968903	in	0.00399661	-0.00642761
chr4	99653849	Gm12688	DMR196	NA	0.5338	0.95188	0.0517215	0.0647909	-0.0130694	0.428571	0.942302	0.048042	0.0206986	0.0785536	0.0701187	in	0.0649776	0.0305132	0.112825	0.0636704	in	-0.0169356	0.00644825
chr4	140750714	Padi4	DMR206	NA	0.5338	0.95188	0.366457	0.347895	0.0185622	0.428571	0.942302	0.368294	0.322903	0.407006	0.357271	in	0.343917	0.296595	0.411122	0.371758	in	0.0243767	-0.0144874
chr4	140750797	Padi4	DMR206	cg41616930	0.5338	0.95188	0.44979	0.43707	0.0127205	0.428571	0.942302	0.451863	0.439363	0.466355	0.43943	in	0.43646	0.401632	0.454471	0.440732	in	0.0154029	-0.00130174
chr6	31219061	Lncpint	DMR229	NA	0.5338	0.95188	0.121819	0.134306	-0.0124875	0.428571	0.942302	0.11558	0.07287	0.192701	0.153012	in	0.134892	0.0687023	0.174033	0.13079	in	-0.0193121	0.0222219
chr6	54310249	9130019P16Rik	DMR233	NA	0.5338	0.95188	0.564379	0.351667	0.212712	0.428571	0.942302	0.677087	0.462009	0.988052	0.000838223	out	0.335388	0	0.527946	0.449339	in	0.341699	-0.448501
chr6	88190220	Gm38708	DMR238	cg43671500	0.5338	0.95188	0.380793	0.385302	-0.00450908	0.428571	0.942302	0.381184	0.352214	0.394791	0.378836	in	0.388614	0.354311	0.402959	0.36543	in	-0.0074297	0.013406
chr6	133105265	Smim10l1	DMR243	NA	0.5338	0.95188	0.00425281	0.00664302	-0.00239021	0.428571	0.942302	0.00422425	0.000860585	0.011563	0.0043956	in	0.00714266	0.00226415	0.0150376	0.0036452	in	-0.00291841	0.000750404
chr8	26976544	NA	DMR269	NA	0.5338	0.95188	0.00449337	0.00243041	0.00206297	0.428571	0.942302	0.00531005	0.00091659	0.011236	0.000410004	out	0.00269123	0	0.00558882	0.000865426	in	0.00261881	-0.000455422
chr8	99416256	Cdh8	DMR277	NA	0.5338	0.95188	0.0107534	0.00905794	0.00169543	0.428571	0.942302	0.0110998	0.00759734	0.0174989	0.0090212	in	0.00901073	0.00258621	0.0161606	0.0093412	in	0.00208907	-0.00032
chr8	102783969	Cdh11	DMR278	NA	0.5338	0.95188	0.0121069	0.0108149	0.00129201	0.428571	0.942302	0.0126743	0.00752222	0.0165792	0.00926999	in	0.0110708	0.00673459	0.017209	0.00927937	in	0.00160347	-9.3798e-06
chr9	65631271	Rbpms2	DMR295	NA	0.5338	0.95188	0.310975	0.294624	0.0163511	0.428571	0.942302	0.316361	0.304558	0.327828	0.284048	out	0.296031	0.221352	0.330921	0.286183	in	0.0203296	-0.00213485
chr1	32172796	Khdrbs2	DMR2	NA	0.5338	0.95188	0.0118784	0.00991681	0.00196159	0.536797	0.964623	0.012763	0.00694444	0.0192229	0.00745527	in	0.0101879	0.00219877	0.0211915	0.00829016	in	0.00257511	-0.000834887
chr11	101165647	Plekhh3	DMR50	NA	0.5338	0.95188	0.933319	0.938142	-0.004823	0.536797	0.964623	0.930552	0.9165	0.956522	0.947152	in	0.935569	0.907563	0.959411	0.95358	in	-0.00501665	-0.00642777
chr12	20197083	AC165157.2	DMR62	NA	0.5338	0.95188	0.031973	0.0196474	0.0123256	0.536797	0.964623	0.0360703	0.0132968	0.0594185	0.0114865	out	0.0213732	0.00110803	0.0335135	0.00929272	in	0.0146971	0.00219377
chr12	20615447	Gm48693	DMR63	NA	0.5338	0.95188	0.134488	0.104983	0.0295054	0.536797	0.964623	0.14883	0.0720524	0.271707	0.0627763	out	0.113062	0.0611465	0.159867	0.0565056	out	0.0357682	0.00627073
chr12	20615511	Gm48693	DMR63	NA	0.5338	0.95188	0.0778761	0.0598962	0.0179799	0.536797	0.964623	0.0832307	0.0266889	0.138614	0.0511027	in	0.0666558	0.0464079	0.094162	0.0193384	out	0.0165749	0.0317643
chr12	20615513	Gm48693	DMR63	NA	0.5338	0.95188	0.0700221	0.0551267	0.0148955	0.536797	0.964623	0.0778843	0.0337781	0.132882	0.0307112	out	0.0596566	0.0242608	0.0860013	0.0279472	in	0.0182277	0.00276405
chr16	33382331	Zfp148	DMR118	cg34098192	0.5338	0.95188	0.0102394	0.0124234	-0.002184	0.536797	0.964623	0.00931453	0	0.022742	0.0148637	in	0.0115037	0.00518135	0.0237069	0.0179415	in	-0.00218919	-0.00307771
chr17	56829905	Rfx2	DMR139	NA	0.5338	0.95188	0.0191779	0.0168515	0.0023264	0.536797	0.964623	0.0192956	0.00854701	0.0335037	0.0185891	in	0.0163429	0.0122465	0.0244668	0.0199032	in	0.00295276	-0.00131404
chr19	6830379	Rps6ka4	DMR149	NA	0.5338	0.95188	0.651469	0.667293	-0.0158239	0.536797	0.964623	0.651402	0.601046	0.703536	0.651801	in	0.670189	0.627255	0.714674	0.649912	in	-0.0187872	0.00188921
chr2	18800584	Carlr	DMR156	NA	0.5338	0.95188	0.0847828	0.0765299	0.00825288	0.536797	0.964623	0.0828691	0.0658018	0.106724	0.0943511	in	0.0728755	0.053116	0.0907125	0.0984565	out	0.00999367	-0.00410549
chr2	30798718	1700001O22Rik	DMR160	NA	0.5338	0.95188	0.912941	0.910316	0.00262502	0.536797	0.964623	0.912107	0.893046	0.923035	0.917108	in	0.90893	0.892379	0.925561	0.918627	in	0.00317676	-0.00151902
chr2	181460487	NA	DMR176	NA	0.5338	0.95188	0.0753147	0.0798185	-0.00450384	0.536797	0.964623	0.0745289	0.0576441	0.102625	0.0792436	in	0.0783584	0.0613445	0.0927112	0.0885791	in	-0.00382951	-0.00933555
chr3	53477720	Proser1	DMR178	NA	0.5338	0.95188	0.270684	0.305047	-0.0343627	0.536797	0.964623	0.262808	0.209967	0.335124	0.310063	in	0.307799	0.170996	0.454545	0.288534	in	-0.0449907	0.0215296
chr4	114666134	NA	DMR197	NA	0.5338	0.95188	0.0577179	0.0535133	0.00420457	0.536797	0.964623	0.0559137	0.0382868	0.0718912	0.066739	in	0.0507395	0.0367287	0.0845392	0.0701565	in	0.00517421	-0.00341749
chr4	119415028	Ccdc30	DMR199	NA	0.5338	0.95188	0.0572256	0.0509331	0.00629251	0.536797	0.964623	0.0588016	0.0513775	0.0669643	0.0493454	out	0.0523045	0.0289548	0.0670882	0.0427046	in	0.00649714	0.00664079
chr4	119415072	Ccdc30	DMR199	NA	0.5338	0.95188	0.0194273	0.0158588	0.00356847	0.536797	0.964623	0.0193872	0.00692259	0.0298285	0.0196276	in	0.0150421	0.00354359	0.0298329	0.0207592	in	0.00434513	-0.00113161
chr4	123202128	Nt5c1a	DMR200	NA	0.5338	0.95188	0.128434	0.117126	0.011308	0.536797	0.964623	0.131683	0.105901	0.154483	0.112193	in	0.115151	0.0713907	0.149867	0.128977	in	0.0165313	-0.0167836
chr4	140002620	NA	DMR205	NA	0.5338	0.95188	0.766218	0.75269	0.0135278	0.536797	0.964623	0.764463	0.735155	0.79426	0.77499	in	0.749232	0.714286	0.781542	0.773435	in	0.0152307	0.00155596
chr4	148317289	NA	DMR208	NA	0.5338	0.95188	0.871911	0.859677	0.0122338	0.536797	0.964623	0.871345	0.777778	0.907206	0.874739	in	0.856959	0.666667	1	0.875986	in	0.0143863	-0.00124662
chr4	148317305	NA	DMR208	NA	0.5338	0.95188	0.746767	0.700472	0.0462954	0.536797	0.964623	0.736567	0.555556	0.80935	0.797768	in	0.684723	0.285714	0.833333	0.794964	in	0.0518438	0.00280445
chr5	134946384	Cldn4	DMR224	NA	0.5338	0.95188	0.593513	0.569902	0.0236116	0.536797	0.964623	0.595264	0.5268	0.664661	0.58476	in	0.569287	0.520139	0.613876	0.573589	in	0.0259768	0.0111713
chr7	80876304	Zscan2	DMR259	NA	0.5338	0.95188	0.801955	0.81169	-0.00973506	0.536797	0.964623	0.805122	0.721591	0.881874	0.786122	in	0.817188	0.788119	0.84058	0.778701	out	-0.0120667	0.00742154
chr8	87660004	NA	DMR274	NA	0.5338	0.95188	0.839142	0.829653	0.00948923	0.536797	0.964623	0.837712	0.800139	0.86733	0.846295	in	0.825188	0.763198	0.911695	0.856441	in	0.0125233	-0.0101459
chr8	125669994	Map10	DMR288	NA	0.5338	0.95188	0.00568905	0.00835342	-0.00266437	0.536797	0.964623	0.00603713	0	0.0184049	0.00394867	in	0.00903794	0.000778816	0.0232558	0.00424628	in	-0.00300082	-0.000297617
chr8	125669997	Map10	DMR288	NA	0.5338	0.95188	0.0124718	0.00825474	0.00421704	0.536797	0.964623	0.0104607	0.00385109	0.0306748	0.0225269	in	0.0078499	0	0.0231788	0.0106838	in	0.00261085	0.0118432
chr9	98952342	Foxl2os	DMR298	NA	0.5338	0.95188	0.0163898	0.012172	0.00421779	0.536797	0.964623	0.018164	0.00878735	0.0352423	0.0075188	out	0.0131471	0.00094518	0.0290503	0.00632111	in	0.00501684	0.00119768
chr9	111311631	NA	DMR299	NA	0.5338	0.95188	0.0787192	0.0615053	0.0172139	0.536797	0.964623	0.075263	0.0227273	0.135417	0.096	in	0.0559334	0.00729927	0.125984	0.0949367	in	0.0193296	0.00106329
chr10	54755455	NA	DMR10	NA	0.5338	0.95188	0.823647	0.83111	-0.0074635	0.662338	0.98217	0.827317	0.809879	0.855049	0.805296	out	0.833671	0.790307	0.874172	0.815744	in	-0.00635439	-0.010448
chr11	48845513	Trim7	DMR28	NA	0.5338	0.95188	0.505888	0.486693	0.0191951	0.662338	0.98217	0.509103	0.492908	0.543183	0.489815	out	0.494615	0.443562	0.534046	0.439161	out	0.0144877	0.0506544
chr11	59284325	Wnt3a	DMR32	NA	0.5338	0.95188	0.272311	0.257258	0.0150526	0.662338	0.98217	0.266977	0.184802	0.328906	0.29898	in	0.25311	0.192224	0.413014	0.282149	in	0.0138673	0.0168309
chr11	62629466	Lrrc75a	DMR33	NA	0.5338	0.95188	0.352623	0.344827	0.00779548	0.662338	0.98217	0.361465	0.335849	0.378556	0.308411	out	0.357182	0.28211	0.446759	0.270701	out	0.00428334	0.0377106
chr11	80209525	Rhot1	DMR38	NA	0.5338	0.95188	0.002663	0.00320658	-0.000543575	0.662338	0.98217	0.00291264	0.000728863	0.00514139	0.00141483	in	0.00332277	0	0.00574949	0.00250941	in	-0.000410135	-0.00109458
chr11	116945553	Mgat5b	DMR57	cg30237241	0.5338	0.95188	0.934471	0.927828	0.00664283	0.662338	0.98217	0.931857	0.9	0.962733	0.947541	in	0.925654	0.897143	0.955399	0.940874	in	0.00620315	0.00666695
chr12	20197123	AC165157.2	DMR62	NA	0.5338	0.95188	0.0582619	0.045127	0.0131349	0.662338	0.98217	0.0617887	0.0174205	0.111506	0.0406284	in	0.0496965	0.0240653	0.0853563	0.01771	out	0.0120921	0.0229183
chr12	103214655	Prima1	DMR69	NA	0.5338	0.95188	0.313801	0.305792	0.00800865	0.662338	0.98217	0.308628	0.229142	0.352785	0.339666	in	0.301644	0.264413	0.344994	0.330679	in	0.00698338	0.0089872
chr13	97071063	Fam169a	DMR79	NA	0.5338	0.95188	0.0250638	0.017575	0.00748879	0.662338	0.98217	0.0237229	0.00644468	0.0337553	0.031768	in	0.0163178	0.00759013	0.0376432	0.0251177	in	0.00740508	0.00665022
chr16	44825788	Cd200r4	DMR121	NA	0.5338	0.95188	0.954423	0.949428	0.00499516	0.662338	0.98217	0.95469	0.919214	0.986436	0.953086	in	0.949077	0.934924	0.966814	0.951531	in	0.00561294	0.00155581
chr17	12508167	NA	DMR129	NA	0.5338	0.95188	0.219243	0.210833	0.00840936	0.662338	0.98217	0.222372	0.177641	0.265446	0.203597	in	0.214071	0.188315	0.262976	0.191405	in	0.00830037	0.0121924
chr18	70582511	Mbd2	DMR146	NA	0.5338	0.95188	0.464636	0.481703	-0.0170668	0.662338	0.98217	0.462872	0.416945	0.518756	0.473456	in	0.475226	0.367908	0.584772	0.520561	in	-0.0123545	-0.0471046
chr2	181460471	NA	DMR176	NA	0.5338	0.95188	0.186586	0.176144	0.0104427	0.662338	0.98217	0.186083	0.159148	0.213063	0.189104	in	0.174237	0.138467	0.21881	0.187584	in	0.011846	0.00151966
chr4	56740699	Actl7b	DMR191	NA	0.5338	0.95188	0.963404	0.967898	-0.00449449	0.662338	0.98217	0.962402	0.952651	0.981247	0.968413	in	0.967034	0.952358	0.984745	0.973083	in	-0.00463216	-0.00467025
chr4	123202021	Nt5c1a	DMR200	NA	0.5338	0.95188	0.252399	0.23537	0.0170294	0.662338	0.98217	0.253937	0.203325	0.289161	0.244706	in	0.238106	0.117709	0.285366	0.218953	in	0.0158319	0.0257528
chr4	140750761	Padi4	DMR206	NA	0.5338	0.95188	0.441408	0.445089	-0.0036805	0.662338	0.98217	0.441803	0.422893	0.477535	0.439437	in	0.443956	0.424438	0.468314	0.451887	in	-0.00215312	-0.0124504
chr5	134946311	Cldn4	DMR224	NA	0.5338	0.95188	0.663304	0.649759	0.0135447	0.662338	0.98217	0.667326	0.627243	0.703877	0.643192	in	0.651677	0.575789	0.704	0.638255	in	0.0156497	0.00493745
chr5	134946414	Cldn4	DMR224	NA	0.5338	0.95188	0.54149	0.536556	0.0049344	0.662338	0.98217	0.533646	0.491205	0.594774	0.58071	in	0.530416	0.476285	0.568415	0.573396	out	0.00323048	0.00731394
chr7	37365292	NA	DMR253	NA	0.5338	0.95188	0.846347	0.767845	0.0785024	0.662338	0.98217	0.834853	0.807915	0.85512	0.90382	out	0.740127	0.084507	0.924962	0.934151	out	0.0947256	-0.0303311
chr7	127363727	NA	DMR264	NA	0.5338	0.95188	0.0486448	0.0621463	-0.0135015	0.662338	0.98217	0.0508652	0.0160643	0.0840708	0.0375427	in	0.0660189	0.0336134	0.123016	0.0389105	in	-0.0151537	-0.00136784
chr7	127363792	NA	DMR264	cg45131984	0.5338	0.95188	0.1847	0.165591	0.0191087	0.662338	0.98217	0.180684	0.136546	0.242009	0.204778	in	0.159467	0.113879	0.219231	0.202335	in	0.0212169	0.00244353
chr8	99416267	Cdh8	DMR277	NA	0.5338	0.95188	0.0060972	0.00528987	0.000807325	0.662338	0.98217	0.00560646	0.000559597	0.00983747	0.00855086	in	0.00478195	0.00346706	0.00689358	0.00833742	out	0.000824519	0.000213435
chr8	105298567	E2f4	DMR280	NA	0.5338	0.95188	0.334187	0.34721	-0.0130229	0.662338	0.98217	0.325624	0.26066	0.379343	0.377	in	0.338961	0.252201	0.399796	0.396704	in	-0.0133366	-0.0197038
chr8	121223077	Gm20388	DMR287	NA	0.5338	0.95188	0.293861	0.27758	0.0162814	0.662338	0.98217	0.292069	0.245359	0.326101	0.302822	in	0.275894	0.208978	0.323181	0.287694	in	0.0161749	0.015128
chr1	137182680	NA	DMR6	NA	0.5338	0.95188	0.861916	0.869306	-0.00739007	0.792208	0.983497	0.862127	0.848034	0.872627	0.860857	in	0.86808	0.826938	0.902973	0.876656	in	-0.00595322	-0.0157995
chr10	127326472	Arhgap9	DMR22	NA	0.5338	0.95188	0.0311001	0.0382237	-0.00712361	0.792208	0.983497	0.0339775	0.0108303	0.058209	0.0167131	in	0.0390387	0.00611247	0.0814815	0.0333333	in	-0.00506128	-0.0166202
chr11	22004713	NA	DMR24	NA	0.5338	0.95188	0.418029	0.421129	-0.00309993	0.792208	0.983497	0.419635	0.398799	0.469723	0.41	in	0.417384	0.321077	0.488437	0.4436	in	0.0022511	-0.0336002
chr11	48845543	Trim7	DMR28	cg29497752	0.5338	0.95188	0.50374	0.489729	0.0140112	0.792208	0.983497	0.499808	0.462658	0.551749	0.5234	in	0.491254	0.433786	0.537217	0.48058	in	0.00855444	0.0428199
chr11	97067573	Osbpl7	DMR42	NA	0.5338	0.95188	0.933896	0.931317	0.00257957	0.792208	0.983497	0.932701	0.917203	0.949193	0.93987	in	0.930594	0.921631	0.937962	0.93565	in	0.00210722	0.00421906
chr11	97067605	Osbpl7	DMR42	cg29989874	0.5338	0.95188	0.802834	0.797307	0.00552735	0.792208	0.983497	0.800357	0.77247	0.82345	0.815223	in	0.79465	0.769829	0.808788	0.813248	out	0.00570645	0.00197499
chr11	101165579	Plekhh3	DMR50	NA	0.5338	0.95188	0.90015	0.909371	-0.00922145	0.792208	0.983497	0.901541	0.876344	0.937147	0.893192	in	0.908702	0.873874	0.938427	0.913386	in	-0.00716089	-0.0201933
chr12	111442906	Tnfaip2	DMR72	NA	0.5338	0.95188	0.163146	0.147314	0.0158318	0.792208	0.983497	0.160799	0.108475	0.210551	0.174879	in	0.152746	0.133242	0.178013	0.114718	out	0.00805243	0.0601616
chr13	97071017	Fam169a	DMR79	NA	0.5338	0.95188	0.0710043	0.0657525	0.00525177	0.792208	0.983497	0.0675256	0.0343699	0.100511	0.0883978	in	0.0625826	0.0476948	0.0757576	0.0847724	out	0.00494304	0.00362542
chr14	25456831	Zmiz1os1	DMR82	NA	0.5338	0.95188	0.335027	0.328545	0.0064815	0.792208	0.983497	0.33376	0.307673	0.35045	0.341363	in	0.329069	0.288097	0.348498	0.325403	in	0.00469055	0.0159601
chr14	32600026	Prrxl1	DMR85	NA	0.5338	0.95188	0.0330282	0.0302716	0.0027566	0.792208	0.983497	0.0337219	0.0291693	0.0377888	0.02956	in	0.0306112	0.012181	0.0434867	0.0282342	in	0.00311066	0.00132583
chr14	61690036	NA	DMR87	NA	0.5338	0.95188	0.925244	0.933939	-0.00869509	0.792208	0.983497	0.925918	0.892308	0.968923	0.921875	in	0.928953	0.896127	0.974719	0.963855	in	-0.00303524	-0.0419804
chr15	60822414	Fam84b	DMR94	cg33399918	0.5338	0.95188	0.130097	0.10993	0.0201679	0.792208	0.983497	0.135034	0.087712	0.183871	0.105413	in	0.114649	0.0751924	0.14482	0.0816143	in	0.0203856	0.0237988
chr15	85709632	NA	DMR105	NA	0.5338	0.95188	0.0113944	0.0124494	-0.00105494	0.792208	0.983497	0.0116542	0.00574529	0.0157719	0.0100954	in	0.0120711	0.00606349	0.0176962	0.014719	in	-0.000416862	-0.00462358
chr16	22573047	Dgkg	DMR116	NA	0.5338	0.95188	0.740114	0.733924	0.00619022	0.792208	0.983497	0.731655	0.696373	0.751129	0.782406	out	0.732792	0.690766	0.786135	0.740711	in	-0.00113691	0.0416946
chr16	36990130	Fbxo40	DMR119	NA	0.5338	0.95188	0.798154	0.813145	-0.0149908	0.792208	0.983497	0.796336	0.759516	0.831259	0.807245	in	0.804601	0.730375	0.879252	0.864407	in	-0.00826525	-0.0571623
chr18	11048468	1010001N08Rik	DMR141	NA	0.5338	0.95188	0.128004	0.113171	0.0148323	0.792208	0.983497	0.127285	0.0879183	0.158809	0.131597	in	0.113515	0.0915493	0.171797	0.111111	in	0.0137703	0.0204859
chr2	116066865	2700033N17Rik	DMR167	NA	0.5338	0.95188	0.021502	0.0197785	0.0017235	0.792208	0.983497	0.0219426	0.0169332	0.0285435	0.0192989	in	0.0203558	0.0126254	0.0292308	0.0163144	in	0.00158677	0.00298451
chr4	83284569	Ttc39b	DMR194	NA	0.5338	0.95188	0.0442703	0.0478105	-0.00354025	0.792208	0.983497	0.0448681	0.0330189	0.0642123	0.0412811	in	0.0466151	0.0366541	0.0672811	0.0549828	in	-0.00174705	-0.0137017
chr4	147738695	NA	DMR207	NA	0.5338	0.95188	0.447851	0.480827	-0.0329768	0.792208	0.983497	0.445992	0.337838	0.5325	0.457143	in	0.470213	0.353312	0.589744	0.544513	in	-0.0242209	-0.0873706
chr5	21373477	Ccdc146	DMR211	NA	0.5338	0.95188	0.466083	0.502964	-0.0368818	0.792208	0.983497	0.46692	0.355072	0.564706	0.461894	in	0.502822	0.416667	0.623656	0.503817	in	-0.0359019	-0.041923
chr5	146461779	Wasf3	DMR226	NA	0.5338	0.95188	0.644071	0.663579	-0.0195083	0.792208	0.983497	0.64304	0.521222	0.738035	0.649225	in	0.654428	0.588967	0.687075	0.718487	out	-0.0113877	-0.0692626
chr6	91942453	4930590J08Rik	DMR239	NA	0.5338	0.95188	0.670573	0.687027	-0.0164542	0.792208	0.983497	0.673072	0.645342	0.71009	0.658078	in	0.684036	0.64525	0.728769	0.704973	in	-0.0109641	-0.0468956
chr6	120492501	Tmem121b	DMR241	NA	0.5338	0.95188	0.0544658	0.0609393	-0.00647353	0.792208	0.983497	0.058657	0.0434084	0.0792952	0.0335097	out	0.0612785	0.032872	0.0772059	0.0589041	in	-0.00262152	-0.0253944
chr6	133105345	Smim10l1	DMR243	NA	0.5338	0.95188	0.00284106	0.00378759	-0.000946525	0.792208	0.983497	0.00308177	0.000488281	0.00757274	0.00163755	in	0.00290278	0	0.00781929	0.00909642	out	0.000178983	-0.00745887
chr7	80876245	Zscan2	DMR259	NA	0.5338	0.95188	0.904707	0.900901	0.00380677	0.792208	0.983497	0.902016	0.852227	0.928395	0.918165	in	0.898675	0.852542	0.94433	0.914256	in	0.00334108	0.00390927
chr7	101999298	Numa1	DMR261	NA	0.5338	0.95188	0.849735	0.845617	0.00411839	0.792208	0.983497	0.847518	0.798256	0.887617	0.860823	in	0.844615	0.809838	0.908793	0.851631	in	0.00290319	0.00919201
chr8	106870142	NA	DMR281	cg46115557	0.5338	0.95188	0.0428753	0.0471727	-0.00429738	0.792208	0.983497	0.0457361	0.0304852	0.0558949	0.0285714	out	0.0468194	0.0230396	0.0646048	0.0492923	in	-0.00108333	-0.0207209
chr8	125669949	Map10	DMR288	NA	0.5338	0.95188	0.0131483	0.0100945	0.00305382	0.792208	0.983497	0.0124381	0.00439883	0.0205392	0.0166994	in	0.010895	0.00234009	0.0200286	0.00529101	in	0.00154302	0.0114084
chr8	126422343	NA	DMR289	NA	0.5338	0.95188	0.00173741	0.00257407	-0.000836665	0.792208	0.983497	0.00168493	9.68992e-05	0.00253678	0.00199978	in	0.00220727	0.0012396	0.0040059	0.0047749	out	-0.000522335	-0.00277512
chr9	61877764	NA	DMR294	NA	0.5338	0.95188	0.290361	0.270111	0.0202501	0.792208	0.983497	0.276891	0.230922	0.337405	0.357713	out	0.267746	0.215352	0.318797	0.2843	in	0.00914463	0.0734129
chr10	121150495	NA	DMR21	NA	0.5338	0.95188	0.886036	0.874183	0.0118527	0.930736	1	0.882102	0.86045	0.91003	0.905701	in	0.874207	0.834123	0.905252	0.874035	in	0.00789501	0.0316661
chr10	127326482	Arhgap9	DMR22	NA	0.5338	0.95188	0.0176574	0.0221983	-0.00454091	0.930736	1	0.0186958	0.00397878	0.0316265	0.0124654	in	0.0202098	0.00363636	0.0385965	0.0341297	in	-0.00151394	-0.0216643
chr13	97071038	Fam169a	DMR79	NA	0.5338	0.95188	0.121981	0.130179	-0.00819756	0.930736	1	0.131163	0.0843882	0.18797	0.0760719	out	0.130682	0.0810811	0.160985	0.127159	in	0.000480928	-0.0510866
chr16	44812860	Cd200r4	DMR120	cg34191087	0.5338	0.95188	0.793779	0.82226	-0.0284809	0.930736	1	0.806653	0.709251	0.879121	0.729412	in	0.812752	0.755	0.862857	0.87931	out	-0.00609907	-0.149899
chr19	6830384	Rps6ka4	DMR149	NA	0.5338	0.95188	0.548257	0.549662	-0.00140575	0.930736	1	0.542128	0.470242	0.592462	0.578902	in	0.557347	0.543478	0.577654	0.503552	out	-0.0152199	0.0753498
chr2	119324103	Gm14207	DMR168	cg38864293	0.5338	0.95188	0.225258	0.236234	-0.010976	0.930736	1	0.228972	0.196581	0.282051	0.206687	in	0.228343	0.147119	0.296296	0.283582	in	0.000629514	-0.0768952
chr3	96219135	Bola1	DMR182	NA	0.5338	0.95188	0.0127111	0.0110742	0.00163682	0.930736	1	0.011646	0.00815851	0.0134919	0.0180364	out	0.0118859	0.00830063	0.015	0.00620396	out	-0.000239961	0.0118325
chr5	32133004	Gm10463	DMR214	NA	0.5338	0.95188	0.00585414	0.00693823	-0.00108409	0.930736	1	0.00647095	0.00191571	0.0106257	0.00277008	in	0.00697528	0.00367647	0.0176678	0.00671592	in	-0.000504335	-0.00394583
chr6	31266248	2210408F21Rik	DMR230	NA	0.5338	0.95188	0.880243	0.853861	0.0263821	0.930736	1	0.871223	0.82449	0.938697	0.925339	in	0.861726	0.822115	0.905462	0.806667	out	0.00949706	0.118673
chr6	91942435	4930590J08Rik	DMR239	NA	0.5338	0.95188	0.662693	0.673323	-0.0106305	0.930736	1	0.669791	0.643561	0.698984	0.627204	out	0.669341	0.615653	0.70551	0.697215	in	0.000449154	-0.070011
chr6	115499103	NA	DMR240	NA	0.5338	0.95188	0.945882	0.952183	-0.0063005	0.930736	1	0.946085	0.940367	0.951208	0.944869	in	0.948923	0.935721	0.967362	0.971743	out	-0.00283793	-0.0268733
chr7	34647323	Kctd15	DMR252	NA	0.5338	0.95188	0.276654	0.297342	-0.0206887	0.930736	1	0.28558	0.193289	0.324798	0.232022	in	0.2901	0.255659	0.342799	0.340796	in	-0.00452006	-0.108774
chr8	99416304	Cdh8	DMR277	NA	0.5338	0.95188	0.00415138	0.00617533	-0.00202395	0.930736	1	0.00471175	0.00167785	0.00946548	0.00134953	out	0.00597786	0	0.0141532	0.00736016	in	-0.00126611	-0.00601063
chr8	108714467	Zfhx3	DMR282	NA	0.5338	0.95188	0.0507184	0.0546944	-0.00397599	0.930736	1	0.0544758	0.0384199	0.0763845	0.0319315	out	0.0540062	0.03678	0.0637199	0.0588235	in	0.000469591	-0.0268921
chr8	110168174	Calb2	DMR284	NA	0.5338	0.95188	0.00966042	0.0126129	-0.00295246	0.930736	1	0.0114144	0.00883838	0.0132275	0.000890472	out	0.0119535	0.00115607	0.0254301	0.0165692	in	-0.000539081	-0.0156787
chr9	91364803	Zic1	DMR297	NA	0.5338	0.95188	0.0202877	0.0173105	0.00297729	0.930736	1	0.0196025	0.00926784	0.0344828	0.0237138	in	0.0172519	0.0140479	0.0221122	0.0176619	in	0.00235065	0.00605193
chr17	56829948	Rfx2	DMR139	NA	0.5338	0.95188	0.00799761	0.00640498	0.00159263	1	1	0.00701834	0.00453421	0.010647	0.012894	out	0.00666603	0	0.011658	0.00483871	in	0.000352308	0.00805527
chr7	30973386	Lsr	DMR251	NA	0.5338	0.95188	0.018842	0.0171856	0.00165636	1	1	0.0169405	0.0142159	0.0201586	0.0283495	out	0.0182703	0.0111034	0.0312276	0.0106776	out	-0.00132981	0.0176719
chr4	155654392	NA	DMR210	NA	0.536797	0.956389	0.302524	0.453407	-0.150884	0.730159	0.983497	0.340992	0.0561798	0.534884	0.148649	in	0.443014	0.031746	0.690141	0.505376	in	-0.102021	-0.356728
chr14	99099889	Pibf1	DMR92	NA	0.5414	0.96207	0.00144676	0.0014284	1.83616e-05	0.597048	0.98217	0.00173611	0	0.00868056	0	in	0.00166646	0	0.00412655	0	in	6.96472e-05	0
chr7	57509506	Gabra5	DMR255	NA	0.5414	0.96207	0.00291121	0.00197103	0.000940183	0.597048	0.98217	0.00349345	0	0.0174672	0	in	0.00229953	0	0.00490196	0	in	0.00119392	0
chr4	73790768	Rasef	DMR192	NA	0.5414	0.96207	0.00980392	0.00376257	0.00604135	0.907569	1	0.0117647	0	0.0588235	0	in	0.00350783	0	0.0125	0.00529101	in	0.00825687	-0.00529101
chr4	148952067	NA	DMR209	NA	0.547193	0.970068	0.039795	0.059206	-0.019411	0.387672	0.942302	0.0389305	0	0.176471	0.0441176	in	0.0690736	0	0.189189	0	in	-0.0301431	0.0441176
chr4	148952145	NA	DMR209	NA	0.547803	0.970068	0.0342481	0.0495523	-0.0153042	0.150962	0.901167	0.0134054	0	0.04	0.138462	out	0.0578111	0	0.157895	0	in	-0.0444057	0.138462
chr8	110168250	NA	DMR284	NA	0.547803	0.970068	0.00392493	0.0120214	-0.0080965	0.292263	0.942302	0.00215673	0	0.00546448	0.012766	out	0.014025	0	0.035503	0	in	-0.0118683	0.012766
chr19	56548426	Nhlrc2	DMR155	NA	0.547803	0.970068	0.00142164	0.00308143	-0.00165979	0.513081	0.964623	0.00170597	0	0.00655022	0	in	0.003595	0	0.0113636	0	in	-0.00188903	0
chr8	110168327	NA	DMR284	NA	0.556088	0.983886	0.0121935	0.021134	-0.00894043	0.442568	0.964623	0.00527055	0	0.0212766	0.0468085	out	0.012341	0	0.0283401	0.0738916	out	-0.00707048	-0.0270831
chr8	110168266	NA	DMR284	NA	0.562167	0.984285	0.000846024	0.0111509	-0.0103049	0.56156	0.98217	0.00101523	0	0.00507614	0	in	0.0130094	0	0.0425532	0	in	-0.0119941	0
chr9	111311657	NA	DMR299	NA	0.562167	0.984285	0.00181159	0.00630776	-0.00449616	1	1	0.00217391	0	0.0108696	0	in	0.00524934	0	0.0314961	0.0126582	in	-0.00307543	-0.0126582
chr10	33624462	Clvs2	DMR9	NA	0.56229	0.984285	0.00764258	0.00655452	0.00108806	0.454772	0.964623	0.00852732	0	0.015807	0.00321888	in	0.00605458	0	0.0220386	0.00955414	in	0.00247274	-0.00633526
chr7	19332798	NA	DMR245	NA	0.56229	0.984285	0.00417037	0.00589768	-0.00172731	0.454772	0.964623	0.00378195	0	0.0108696	0.00611247	in	0.00623128	0	0.0119904	0.0038961	in	-0.00244933	0.00221637
chr2	74655816	Evx2	DMR162	NA	0.56229	0.984285	0.0126519	0.00910606	0.0035458	0.926596	1	0.0123251	0	0.0422535	0.0142857	in	0.0106237	0	0.0313725	0	in	0.00170135	0.0142857
chr8	125669964	Map10	DMR288	NA	0.566641	0.984285	0.00485429	0.00553132	-0.000677029	0.582162	0.98217	0.00523343	0	0.0104634	0.00295858	in	0.00574774	0.00108814	0.0107362	0.0042328	in	-0.000514306	-0.00127422
chr4	148952111	NA	DMR209	NA	0.567176	0.984285	0.0579202	0.102217	-0.0442971	0.329004	0.942302	0.0608086	0	0.189189	0.0434783	in	0.119253	0.0333333	0.318182	0	out	-0.0584449	0.0434783
chr12	17993386	Gm49329	DMR61	NA	0.567176	0.984285	0.0777558	0.0234544	0.0543014	0.428571	0.942302	0.0924074	0	0.25	0.00449775	in	0.0273634	0.0076087	0.0584906	0	out	0.065044	0.00449775
chr11	102606347	Fzd2	DMR53	cg30067067	0.567176	0.984285	0.0875601	0.0690212	0.0185389	1	1	0.0828499	0.05	0.107692	0.111111	out	0.0737221	0.0220264	0.122363	0.0408163	in	0.00912783	0.0702948
chr5	125270896	Gm32585	DMR222	NA	0.586746	0.984285	0.00528298	0.00509194	0.000191044	0.341314	0.942302	0.000793651	0	0.00396825	0.0277296	out	0.00280669	0	0.00958466	0.0188034	out	-0.00201304	0.00892622
chr9	111311572	NA	DMR299	NA	0.586746	0.984285	0.0152644	0.0217738	-0.00650938	0.341314	0.942302	0.00551724	0	0.0275862	0.064	out	0.0243479	0	0.0933333	0.00632911	in	-0.0188306	0.0576709
chr14	99099906	Pibf1	DMR92	NA	0.586746	0.984285	0.00249235	0.00196963	0.00052272	0.920703	1	0.00187558	0	0.00424628	0.00557621	out	0.00229791	0	0.00817996	0	in	-0.000422323	0.00557621
chr4	148952127	NA	DMR209	NA	0.607022	0.984285	0.02877	0.0938667	-0.0650967	0.304049	0.942302	0.0258284	0	0.0540541	0.0434783	in	0.109511	0	0.363636	0	in	-0.0836828	0.0434783
chr9	47531390	Cadm1	DMR292	NA	0.607022	0.984285	0.00516864	0.00166503	0.00350361	0.632142	0.98217	0.00586395	0	0.0169051	0.00169205	in	0.00167109	0	0.00472813	0.00162866	in	0.00419286	6.33829e-05
chr12	24252092	Gm21297	DMR64	NA	0.609524	0.984285	0.0720781	0.0654063	0.00667174	0.904762	1	0.0856219	0.0328042	0.189873	0.0314465	out	0.0654063	0.0311526	0.0895062	NA	out	0.0202156	NA
chr12	17993413	Gm49329	DMR61	NA	0.615126	0.984285	0.0779253	0.0609815	0.0169438	0.927099	1	0.0776421	0	0.170554	0.0793413	in	0.0711451	0.0337995	0.122383	0	out	0.00649696	0.0793413
chr9	111311601	NA	DMR299	NA	0.616591	0.984285	0.0604182	0.0512686	0.00914952	0.234267	0.92351	0.0676631	0.0108696	0.110345	0.0241935	in	0.0376615	0	0.08	0.132911	out	0.0300016	-0.108718
chr10	33624551	Clvs2	DMR9	NA	0.616591	0.984285	0.00825815	0.00386087	0.00439728	0.329004	0.942302	0.00990977	0	0.0212766	0	in	0.00414936	0.000834028	0.00843486	0.00212993	in	0.00576042	-0.00212993
chr7	127363731	NA	DMR264	NA	0.616591	0.984285	0.0344627	0.0260612	0.0084015	0.410248	0.942302	0.03999	0.0160643	0.0663717	0.00682594	out	0.0252167	0	0.0555556	0.0311284	in	0.0147734	-0.0243025
chr8	125669996	Map10	DMR288	NA	0.625092	0.984285	0.0142096	0.0135841	0.000625492	0.915796	1	0.0161547	0	0.0607735	0.0044843	in	0.0158482	0	0.0854271	0	in	0.000306534	0.0044843
chr8	99416279	Cdh8	DMR277	NA	0.628205	0.984285	0.00567563	0.00747967	-0.00180404	0.125541	0.901167	0.00464664	0.00322729	0.00721021	0.0108206	out	0.00839917	0.0043122	0.0195251	0.00196271	out	-0.00375252	0.00885785
chr16	10503820	NA	DMR112	NA	0.628205	0.984285	0.83863	0.838896	-0.00026571	0.177489	0.901167	0.834401	0.815299	0.855042	0.859776	out	0.847616	0.796809	0.874505	0.786574	out	-0.0132153	0.0732024
chr2	115856506	NA	DMR166	cg38833653	0.628205	0.984285	0.0417655	0.0355906	0.00617493	0.177489	0.901167	0.0448636	0.0298373	0.0666667	0.0262751	out	0.0331817	0.0213577	0.0457038	0.0500439	out	0.0116819	-0.0237688
chr11	67667970	Gas7	DMR34	NA	0.628205	0.984285	0.247705	0.262466	-0.014761	0.246753	0.92351	0.241387	0.205592	0.262088	0.279298	out	0.268126	0.20339	0.323764	0.228508	in	-0.0267392	0.0507898
chr15	83527442	Bik	DMR97	NA	0.628205	0.984285	0.40918	0.389892	0.0192881	0.246753	0.92351	0.41979	0.39554	0.462173	0.356129	out	0.382492	0.280303	0.521851	0.434295	in	0.0372988	-0.0781658
chr15	98780510	NA	DMR107	NA	0.628205	0.984285	0.303487	0.310104	-0.00661701	0.329004	0.942302	0.312333	0.202532	0.4375	0.259259	in	0.262373	0.144144	0.430769	0.596491	out	0.0499597	-0.337232
chr16	36990192	Fbxo40	DMR119	NA	0.628205	0.984285	0.807617	0.800057	0.00756009	0.329004	0.942302	0.810279	0.804745	0.820069	0.794308	out	0.793698	0.761143	0.858844	0.838213	in	0.0165812	-0.0439047
chr2	116066914	2700033N17Rik	DMR167	NA	0.628205	0.984285	0.0074405	0.0087748	-0.00133431	0.329004	0.942302	0.00656267	0.00315623	0.0144703	0.0118297	in	0.00949488	0.0035668	0.0137639	0.00445434	in	-0.00293221	0.00737531
chr2	119323979	Gm14207	DMR168	NA	0.628205	0.984285	0.429027	0.401443	0.0275842	0.329004	0.942302	0.434101	0.374354	0.485885	0.403656	in	0.393854	0.29871	0.459082	0.446976	in	0.0402472	-0.0433199
chr2	168893990	Zfp64	DMR173	cg39313065	0.628205	0.984285	0.91944	0.91265	0.00679051	0.329004	0.942302	0.921386	0.884674	0.957108	0.90971	in	0.905173	0.884571	0.932677	0.957507	out	0.0162127	-0.0477967
chr2	168894021	Zfp64	DMR173	NA	0.628205	0.984285	0.922361	0.910554	0.0118064	0.329004	0.942302	0.922506	0.889561	0.955224	0.921635	in	0.899654	0.834327	0.948304	0.975955	out	0.0228515	-0.0543193
chr5	115479724	Sirt4	DMR219	NA	0.628205	0.984285	0.478333	0.446347	0.0319855	0.329004	0.942302	0.483719	0.425835	0.524321	0.4514	in	0.437672	0.315947	0.524813	0.498399	in	0.0460472	-0.0469988
chr6	115499041	NA	DMR240	NA	0.628205	0.984285	0.936569	0.931473	0.0050964	0.329004	0.942302	0.93837	0.920563	0.950294	0.927565	in	0.931302	0.919219	0.93702	0.932496	in	0.00706771	-0.00493068
chr10	54755519	NA	DMR10	NA	0.628205	0.984285	0.941003	0.949419	-0.00841611	0.428571	0.942302	0.937933	0.919315	0.955331	0.956352	out	0.949928	0.940137	0.961408	0.946367	in	-0.0119947	0.00998552
chr10	80003545	Abca7	DMR14	NA	0.628205	0.984285	0.818787	0.815199	0.00358767	0.428571	0.942302	0.824679	0.808404	0.843537	0.789326	out	0.816639	0.799009	0.854955	0.80656	in	0.00804002	-0.0172343
chr11	118442935	C1qtnf1	DMR59	NA	0.628205	0.984285	0.518773	0.533488	-0.0147149	0.428571	0.942302	0.516725	0.41121	0.579475	0.529014	in	0.543425	0.370999	0.679705	0.473863	in	-0.0267007	0.0551514
chr12	20615480	Gm48693	DMR63	NA	0.628205	0.984285	0.0925817	0.0802699	0.0123118	0.428571	0.942302	0.104378	0.0570988	0.163174	0.0335986	out	0.0843545	0.0417595	0.133455	0.0557621	in	0.0200238	-0.0221635
chr13	25850022	NA	DMR74	NA	0.628205	0.984285	0.768677	0.768176	0.000501384	0.428571	0.942302	0.771003	0.739946	0.820237	0.75705	in	0.764043	0.710356	0.849057	0.792976	in	0.00696021	-0.0359261
chr14	61690013	NA	DMR87	NA	0.628205	0.984285	0.868708	0.861303	0.00740547	0.428571	0.942302	0.877192	0.817204	0.910603	0.826291	in	0.857932	0.805616	0.957849	0.881526	in	0.0192595	-0.055235
chr15	98780539	NA	DMR107	NA	0.628205	0.984285	0.345706	0.327624	0.0180822	0.428571	0.942302	0.367934	0.0958904	0.492308	0.234568	in	0.317901	0.0619469	0.486239	0.385965	in	0.0500333	-0.151397
chr16	44825833	Cd200r4	DMR121	NA	0.628205	0.984285	0.939588	0.937515	0.0020727	0.428571	0.942302	0.941344	0.929104	0.961776	0.930807	in	0.941002	0.882111	0.963415	0.916596	in	0.000342267	0.0142115
chr17	5401598	Gm29050	DMR127	cg34581711	0.628205	0.984285	0.903771	0.908554	-0.00478294	0.428571	0.942302	0.901272	0.885867	0.917302	0.916266	in	0.909107	0.89238	0.919307	0.905238	in	-0.00783453	0.0110277
chr18	66022698	NA	DMR145	cg35846911	0.628205	0.984285	0.434023	0.403737	0.0302855	0.428571	0.942302	0.434464	0.366929	0.533981	0.431818	in	0.395366	0.314496	0.476106	0.453964	in	0.0390976	-0.022146
chr2	164168112	Kcns1	DMR171	NA	0.628205	0.984285	0.0561981	0.047362	0.00883606	0.428571	0.942302	0.0569421	0.0426065	0.0718954	0.0524781	in	0.0438821	0.0130152	0.0773196	0.0682415	in	0.01306	-0.0157633
chr2	173184334	NA	DMR174	NA	0.628205	0.984285	0.00591791	0.00459434	0.00132357	0.428571	0.942302	0.00663115	0.00402762	0.0106045	0.00235171	out	0.00479568	0.00244336	0.0067659	0.0033863	in	0.00183547	-0.00103459
chr2	180702778	Dido1	DMR175	cg39427269	0.628205	0.984285	0.18797	0.194142	-0.00617203	0.428571	0.942302	0.179866	0.150503	0.19711	0.228488	out	0.192659	0.165931	0.219018	0.20304	in	-0.0127926	0.025448
chr4	47947999	NA	DMR190	NA	0.628205	0.984285	0.231577	0.239786	-0.00820837	0.428571	0.942302	0.227291	0.166983	0.267647	0.253012	in	0.244203	0.152921	0.324623	0.213283	in	-0.0169124	0.0397286
chr4	47948070	NA	DMR190	NA	0.628205	0.984285	0.0505918	0.0548589	-0.00426712	0.428571	0.942302	0.0494138	0.030303	0.0764398	0.0564815	in	0.0577598	0.0241588	0.0802988	0.0374532	in	-0.00834601	0.0190283
chr4	147738683	NA	DMR207	NA	0.628205	0.984285	0.127416	0.145368	-0.0179515	0.428571	0.942302	0.115756	0.0405405	0.1775	0.185714	out	0.141132	0.075	0.195584	0.170782	in	-0.0253755	0.0149324
chr4	147738755	NA	DMR207	NA	0.628205	0.984285	0.294482	0.330584	-0.0361023	0.428571	0.942302	0.294273	0.22973	0.347607	0.295527	in	0.347114	0.260664	0.487179	0.231405	out	-0.0528412	0.0641222
chr6	56875796	Fkbp9	DMR234	NA	0.628205	0.984285	0.877711	0.868248	0.00946251	0.428571	0.942302	0.878685	0.864453	0.902139	0.872838	in	0.86572	0.839118	0.880814	0.883418	out	0.0129654	-0.0105804
chr7	58837213	Gm6226	DMR256	NA	0.628205	0.984285	0.921854	0.919138	0.00271528	0.428571	0.942302	0.923546	0.907902	0.938138	0.91339	in	0.916482	0.899809	0.937849	0.935079	in	0.0070647	-0.0216885
chr9	61877767	NA	DMR294	NA	0.628205	0.984285	0.297825	0.309077	-0.0112513	0.428571	0.942302	0.293114	0.241584	0.338045	0.321381	in	0.312903	0.252886	0.356391	0.286119	in	-0.0197887	0.0352622
chr11	49978729	NA	DMR29	NA	0.628205	0.984285	0.921157	0.917435	0.00372293	0.536797	0.964623	0.922766	0.899944	0.937291	0.913116	in	0.91689	0.90724	0.931853	0.920702	in	0.00587579	-0.00758591
chr11	59284292	Wnt3a	DMR32	NA	0.628205	0.984285	0.226261	0.214348	0.0119123	0.536797	0.964623	0.229821	0.199432	0.259987	0.208461	in	0.212272	0.138398	0.276786	0.226804	in	0.0175482	-0.0183434
chr11	97573897	Srcin1	DMR43	NA	0.628205	0.984285	0.0413977	0.049285	-0.0078873	0.536797	0.964623	0.0436893	0	0.118056	0.0299401	in	0.0555499	0.0169492	0.0952381	0.0116959	out	-0.0118606	0.0182442
chr11	114639908	NA	DMR55	NA	0.628205	0.984285	0.408203	0.393709	0.014494	0.536797	0.964623	0.407534	0.378912	0.453877	0.411547	in	0.392196	0.3265	0.453268	0.402787	in	0.0153382	0.00875983
chr12	20197060	AC165157.2	DMR62	NA	0.628205	0.984285	0.0348131	0.0280056	0.00680751	0.536797	0.964623	0.0389455	0.0114039	0.0670038	0.0141509	in	0.0304291	0.00498891	0.0603448	0.0134645	in	0.00851642	0.000686417
chr13	43559423	Mcur1	DMR76	NA	0.628205	0.984285	0.04667	0.0544716	-0.00780156	0.536797	0.964623	0.0430544	0.0300353	0.0643939	0.0647482	out	0.0555811	0.0295421	0.0840249	0.0478142	in	-0.0125268	0.016934
chr14	27066003	Il17rd	DMR83	NA	0.628205	0.984285	0.606421	0.614992	-0.00857059	0.536797	0.964623	0.608171	0.5696	0.646974	0.597671	in	0.619167	0.532258	0.679027	0.589939	in	-0.0109961	0.00773239
chr15	60822510	Fam84b	DMR94	NA	0.628205	0.984285	0.0928716	0.0785308	0.0143408	0.536797	0.964623	0.0998819	0.03765	0.145281	0.0578199	in	0.0823848	0.0419374	0.113402	0.0554066	in	0.0174971	0.00241329
chr16	22573057	Dgkg	DMR116	NA	0.628205	0.984285	0.403739	0.383003	0.0207368	0.536797	0.964623	0.394527	0.343933	0.4394	0.449802	out	0.37237	0.313	0.450046	0.4468	in	0.0221572	0.00300209
chr16	90087384	Tiam1	DMR124	cg34468350	0.628205	0.984285	0.702174	0.698442	0.00373234	0.536797	0.964623	0.702085	0.661412	0.752519	0.702623	in	0.700134	0.524962	0.757909	0.688288	in	0.00195024	0.0143352
chr19	10720494	Cd5	DMR150	NA	0.628205	0.984285	0.288969	0.246577	0.042392	0.536797	0.964623	0.289621	0.239917	0.354839	0.285714	in	0.238061	0.0909091	0.311697	0.297677	in	0.0515596	-0.0119626
chr2	33216733	Ralgps1	DMR161	NA	0.628205	0.984285	0.538868	0.524049	0.0148187	0.536797	0.964623	0.542705	0.489418	0.595156	0.519682	in	0.524264	0.487592	0.57978	0.522759	in	0.0184409	-0.00307727
chr3	53477766	Proser1	DMR178	cg39762244	0.628205	0.984285	0.198218	0.219337	-0.021119	0.536797	0.964623	0.193075	0.151093	0.258861	0.223935	in	0.222529	0.147908	0.314685	0.200188	in	-0.0294539	0.0237468
chr3	55783044	Nbea	DMR179	cg39783046	0.628205	0.984285	0.341708	0.334125	0.00758346	0.536797	0.964623	0.343986	0.314347	0.361586	0.33032	in	0.332122	0.301417	0.362916	0.346146	in	0.0118646	-0.0158259
chr5	101666919	NA	DMR216	NA	0.628205	0.984285	0.0369614	0.0413283	-0.0043669	0.536797	0.964623	0.0330198	0.0169492	0.0454196	0.056669	out	0.0397287	0.0120048	0.0576218	0.0509259	in	-0.00670881	0.00574304
chr6	30959073	Klf14	DMR228	NA	0.628205	0.984285	0.00519763	0.0043268	0.000870828	0.536797	0.964623	0.00533567	0.00161421	0.0082363	0.00450741	in	0.00391157	0.00191058	0.00653781	0.00681818	out	0.0014241	-0.00231078
chr8	126422276	NA	DMR289	NA	0.628205	0.984285	0.00422266	0.00385358	0.000369087	0.536797	0.964623	0.00406675	0.00329585	0.00515981	0.00500222	in	0.00364279	0.00201816	0.0056956	0.00511829	in	0.00042396	-0.000116066
chr1	73924863	Tns1	DMR3	NA	0.628205	0.984285	0.93802	0.93377	0.00424984	0.662338	0.98217	0.93839	0.921684	0.955316	0.93617	in	0.932254	0.924196	0.944819	0.942868	in	0.00613616	-0.00669803
chr1	158251435	Brinp2	DMR7	NA	0.628205	0.984285	0.814166	0.823183	-0.00901762	0.662338	0.98217	0.811684	0.785276	0.872126	0.826571	in	0.823724	0.772093	0.863531	0.819936	in	-0.01204	0.00663551
chr1	158251440	Brinp2	DMR7	NA	0.628205	0.984285	0.923045	0.931226	-0.00818131	0.662338	0.98217	0.924665	0.87787	0.954087	0.914944	in	0.939592	0.92093	0.965333	0.881029	out	-0.0149274	0.0339154
chr10	54755533	NA	DMR10	NA	0.628205	0.984285	0.916903	0.919475	-0.0025721	0.662338	0.98217	0.915716	0.893284	0.932277	0.922837	in	0.919763	0.902077	0.931174	0.917749	in	-0.00404661	0.00508818
chr11	22004724	NA	DMR24	NA	0.628205	0.984285	0.188411	0.179729	0.00868146	0.662338	0.98217	0.189397	0.155638	0.229025	0.183481	in	0.183018	0.142369	0.218588	0.16	in	0.00637924	0.0234808
chr11	62629474	Lrrc75a	DMR33	NA	0.628205	0.984285	0.10575	0.121474	-0.0157242	0.662338	0.98217	0.112569	0.0566038	0.167192	0.0716511	in	0.127919	0.0543478	0.188356	0.0828025	in	-0.0153497	-0.0111515
chr12	111028824	NA	DMR71	NA	0.628205	0.984285	0.728033	0.709144	0.0188893	0.662338	0.98217	0.721937	0.68	0.776458	0.758514	in	0.705839	0.613793	0.773207	0.728972	in	0.0160978	0.029542
chr14	27066145	Il17rd	DMR83	NA	0.628205	0.984285	0.569713	0.558022	0.011691	0.662338	0.98217	0.563983	0.518015	0.615385	0.598361	in	0.549617	0.524605	0.579021	0.608448	out	0.0143659	-0.0100878
chr19	45741620	Fgf8	DMR152	NA	0.628205	0.984285	0.255006	0.245907	0.00909886	0.662338	0.98217	0.257391	0.162316	0.333333	0.243081	in	0.2466	0.193237	0.285545	0.241747	in	0.0107905	0.00133409
chr19	47265737	Sh3pxd2a	DMR154	NA	0.628205	0.984285	0.460452	0.428894	0.0315581	0.662338	0.98217	0.443379	0.0123542	0.780269	0.54582	in	0.407793	0.0129032	0.810553	0.555502	in	0.0355858	-0.0096814
chr3	53477698	Proser1	DMR178	NA	0.628205	0.984285	0.331525	0.348969	-0.017444	0.662338	0.98217	0.328859	0.228571	0.459634	0.344859	in	0.351732	0.161616	0.548951	0.332392	in	-0.0228737	0.0124672
chr3	53477715	Proser1	DMR178	NA	0.628205	0.984285	0.399073	0.419005	-0.0199326	0.662338	0.98217	0.393484	0.311465	0.473684	0.427017	in	0.418977	0.218773	0.586247	0.419173	in	-0.0254936	0.00784429
chr4	46345416	Gm12446	DMR189	NA	0.628205	0.984285	0.0464868	0.0456848	0.00080205	0.662338	0.98217	0.0471833	0.0356021	0.0639159	0.0430042	in	0.0466736	0.0293542	0.0724522	0.0397516	in	0.000509697	0.00325269
chr4	78212449	B230208B08Rik	DMR193	NA	0.628205	0.984285	0.0268546	0.0326415	-0.00578686	0.662338	0.98217	0.0271737	0.0194853	0.0342368	0.0252591	in	0.0334283	0.0209961	0.0516499	0.0279206	in	-0.00625455	-0.00266158
chr4	114666072	NA	DMR197	NA	0.628205	0.984285	0.0166037	0.0197715	-0.00316777	0.662338	0.98217	0.0170008	0.00313808	0.0311284	0.0146183	in	0.0209139	0.012987	0.0275112	0.0129171	out	-0.00391308	0.00170118
chr4	137861973	NA	DMR202	NA	0.628205	0.984285	0.00849816	0.0113957	-0.0028975	0.662338	0.98217	0.0080708	0.00434783	0.0117832	0.010635	in	0.0116007	0.00303214	0.0223964	0.0101652	in	-0.00352994	0.000469786
chr4	137862079	NA	DMR202	NA	0.628205	0.984285	0.00180324	0.0027669	-0.000963665	0.662338	0.98217	0.0015381	0.000748877	0.0023511	0.00312891	out	0.00248849	0	0.00774051	0.0044374	in	-0.000950383	-0.00130849
chr6	120492504	Tmem121b	DMR241	NA	0.628205	0.984285	0.0694279	0.0560937	0.0133341	0.662338	0.98217	0.0744951	0.0511883	0.116949	0.0440917	out	0.0586028	0.0190311	0.0842294	0.0410397	in	0.0158924	0.00305204
chr6	120492517	Tmem121b	DMR241	NA	0.628205	0.984285	0.0321045	0.0286172	0.00348722	0.662338	0.98217	0.0342851	0.0175055	0.0530547	0.0212014	in	0.0301728	0.0126354	0.0496324	0.0192837	in	0.00411225	0.00191767
chr9	98952313	Foxl2os	DMR298	NA	0.628205	0.984285	0.0108992	0.0122494	-0.00135013	0.662338	0.98217	0.0108206	0.00616016	0.0162907	0.0112923	in	0.0125	0.00106383	0.0220264	0.0107459	in	-0.00167934	0.000546455
chr10	33624501	Clvs2	DMR9	NA	0.628205	0.984285	0.0122244	0.0109889	0.00123559	0.792208	0.983497	0.0129563	0.00626959	0.0226131	0.00856531	in	0.0124631	0.00413223	0.0208507	0.00214362	out	0.000493207	0.00642169
chr10	81643360	Ankrd24	DMR19	NA	0.628205	0.984285	0.00262656	0.00304265	-0.000416093	0.792208	0.983497	0.0025058	0.00108006	0.00436474	0.00323037	in	0.00276667	0.00154823	0.0049403	0.00469851	in	-0.000260878	-0.00146815
chr11	48845525	Trim7	DMR28	NA	0.628205	0.984285	0.491968	0.476462	0.0155064	0.792208	0.983497	0.496378	0.481992	0.514444	0.469919	out	0.475997	0.424829	0.51761	0.479254	in	0.0203815	-0.00933461
chr11	102437417	NA	DMR52	NA	0.628205	0.984285	0.3512	0.338963	0.012237	0.792208	0.983497	0.348022	0.157895	0.470588	0.367089	in	0.343605	0.201923	0.42	0.311111	in	0.00441726	0.0559775
chr12	17993423	Gm49329	DMR61	NA	0.628205	0.984285	0.0979823	0.0716427	0.0263396	0.792208	0.983497	0.098904	0	0.218023	0.0933735	in	0.0696942	0.011655	0.141777	0.0833333	in	0.0292098	0.0100402
chr12	20197094	AC165157.2	DMR62	NA	0.628205	0.984285	0.027587	0.0222775	0.00530949	0.792208	0.983497	0.027687	0.00531416	0.0460666	0.0270868	in	0.0235249	0.0122431	0.0376	0.0147929	in	0.00416209	0.0122939
chr15	98606735	Adcy6	DMR106	NA	0.628205	0.984285	0.821006	0.823295	-0.00228934	0.792208	0.983497	0.821405	0.793615	0.848131	0.81901	in	0.821162	0.798022	0.841399	0.836096	in	0.000243176	-0.0170853
chr17	36083851	H2-Bl	DMR132	NA	0.628205	0.984285	0.0105232	0.00801866	0.00250451	0.792208	0.983497	0.0111878	0.00476644	0.0243478	0.0072	in	0.00897575	0.00185357	0.0159011	0.00227618	in	0.00221206	0.00492382
chr19	5783938	NA	DMR148	NA	0.628205	0.984285	0.920714	0.913039	0.00767565	0.792208	0.983497	0.915083	0.898893	0.932529	0.948871	out	0.912373	0.892439	0.926554	0.917035	in	0.00271044	0.0318357
chr19	6830375	Rps6ka4	DMR149	NA	0.628205	0.984285	0.488622	0.482378	0.00624338	0.792208	0.983497	0.490634	0.434925	0.566591	0.478559	in	0.484144	0.450072	0.548007	0.471781	in	0.00648971	0.00677787
chr19	6830399	Rps6ka4	DMR149	NA	0.628205	0.984285	0.578412	0.582705	-0.00429311	0.792208	0.983497	0.5802	0.550033	0.615211	0.569468	in	0.582674	0.502646	0.643116	0.582892	in	-0.00247316	-0.0134241
chr19	45741594	Fgf8	DMR152	NA	0.628205	0.984285	0.200033	0.185795	0.0142383	0.792208	0.983497	0.198835	0.161337	0.239368	0.206024	in	0.187791	0.142512	0.238342	0.17382	in	0.0110443	0.0322044
chr19	45816779	NA	DMR153	NA	0.628205	0.984285	0.383226	0.363648	0.019578	0.792208	0.983497	0.380817	0.334714	0.44226	0.395272	in	0.360336	0.275948	0.405055	0.383523	in	0.0204812	0.0117498
chr2	29845682	Mir219a-2	DMR159	NA	0.628205	0.984285	0.481034	0.489678	-0.00864374	0.792208	0.983497	0.492606	0.420329	0.589974	0.423179	in	0.496579	0.4323	0.568882	0.448276	in	-0.00397295	-0.0250973
chr2	29845713	Mir219a-2	DMR159	cg38207174	0.628205	0.984285	0.479815	0.498218	-0.0184028	0.792208	0.983497	0.493381	0.419219	0.548762	0.411988	out	0.502106	0.398122	0.58506	0.47489	in	-0.00872544	-0.0629017
chr4	119415022	Ccdc30	DMR199	NA	0.628205	0.984285	0.0320106	0.0237795	0.00823111	0.792208	0.983497	0.0329883	0.0219146	0.0529488	0.027122	in	0.0251741	0.0105374	0.0357815	0.015412	in	0.00781423	0.0117101
chr5	32133019	Gm10463	DMR214	NA	0.628205	0.984285	0.0122947	0.0103124	0.00198227	0.792208	0.983497	0.0133666	0.004158	0.0200472	0.00693481	in	0.0114696	0.00208008	0.0201058	0.00336927	in	0.00189706	0.00356554
chr7	34647273	Kctd15	DMR252	NA	0.628205	0.984285	0.0798773	0.0829588	-0.00308149	0.792208	0.983497	0.0866262	0.0228188	0.14135	0.046133	in	0.0874569	0.0746269	0.107943	0.0559701	out	-0.000830726	-0.00983718
chr7	67562458	Lrrc28	DMR257	NA	0.628205	0.984285	0.202893	0.212272	-0.00937807	0.792208	0.983497	0.206533	0.156582	0.261326	0.184697	in	0.2129	0.105155	0.317731	0.208503	in	-0.00636699	-0.0238053
chr7	105554482	Smpd1	DMR262	NA	0.628205	0.984285	0.00243429	0.00313081	-0.000696522	0.792208	0.983497	0.00245476	0.000373972	0.00471791	0.00233195	in	0.00302249	0.000465983	0.00548095	0.00378072	in	-0.000567735	-0.00144877
chr8	22566935	Slc20a2	DMR268	NA	0.628205	0.984285	0.932135	0.934393	-0.0022579	0.792208	0.983497	0.932424	0.926326	0.938387	0.930695	in	0.934205	0.923437	0.944917	0.935524	in	-0.0017813	-0.00482939
chr8	84745284	Nfix	DMR273	cg45928933	0.628205	0.984285	0.33435	0.36218	-0.0278297	0.792208	0.983497	0.326685	0.221675	0.411839	0.372678	in	0.348441	0.225	0.490503	0.444611	in	-0.0217567	-0.0719332
chr8	99416265	Cdh8	DMR277	NA	0.628205	0.984285	0.00561137	0.00477422	0.000837155	0.792208	0.983497	0.00484516	0.00112045	0.00896287	0.00944245	out	0.00475293	0.00105263	0.0136652	0.00490196	in	9.22308e-05	0.00454049
chr8	116144455	NA	DMR286	NA	0.628205	0.984285	0.167933	0.15166	0.0162723	0.792208	0.983497	0.165733	0.123771	0.216216	0.17893	in	0.15227	0.0809419	0.188679	0.148003	in	0.0134634	0.0309266
chr9	40685761	NA	DMR291	NA	0.628205	0.984285	0.159391	0.15523	0.00416068	0.792208	0.983497	0.167796	0.114813	0.214436	0.117365	in	0.166877	0.0817228	0.272482	0.0853537	in	0.000919797	0.0320112
chr9	40685845	NA	DMR291	NA	0.628205	0.984285	0.00379834	0.00510432	-0.00130597	0.792208	0.983497	0.00366058	0.00114987	0.00714586	0.00448718	in	0.00523233	0.00174978	0.00639066	0.00433622	in	-0.00157176	0.000150955
chr9	65631347	Rbpms2	DMR295	NA	0.628205	0.984285	0.247113	0.232792	0.014321	0.792208	0.983497	0.247308	0.218909	0.274874	0.246142	in	0.234196	0.175874	0.276899	0.224371	in	0.0131117	0.0217716
chr9	122587440	9530059O14Rik	DMR300	NA	0.628205	0.984285	0.816228	0.830095	-0.0138672	0.792208	0.983497	0.818281	0.755544	0.864087	0.805964	in	0.83006	0.790358	0.881703	0.830309	in	-0.0117788	-0.0243448
chr9	122587543	9530059O14Rik	DMR300	NA	0.628205	0.984285	0.458731	0.459915	-0.00118412	0.792208	0.983497	0.45783	0.418933	0.520283	0.463235	in	0.455766	0.328947	0.539432	0.484807	in	0.0020637	-0.021572
chr10	81433743	Nfic	DMR18	NA	0.628205	0.984285	0.142002	0.140585	0.00141735	0.930736	1	0.1392	0.0976602	0.188645	0.156012	in	0.143904	0.078142	0.223187	0.120673	in	-0.00470334	0.0353395
chr11	22004738	NA	DMR24	NA	0.628205	0.984285	0.345643	0.357235	-0.0115916	0.930736	1	0.351141	0.298886	0.419355	0.318155	in	0.355191	0.288585	0.380034	0.369501	in	-0.00404955	-0.0513465
chr11	67667943	Gas7	DMR34	NA	0.628205	0.984285	0.253382	0.249227	0.00415497	0.930736	1	0.249551	0.224633	0.28427	0.27254	in	0.250045	0.195064	0.316782	0.244321	in	-0.000494226	0.0282186
chr11	94500225	NA	DMR41	NA	0.628205	0.984285	0.743785	0.75032	-0.00653485	0.930736	1	0.743466	0.705108	0.781054	0.745379	in	0.747672	0.714643	0.768824	0.766203	in	-0.00420644	-0.0208241
chr13	97071061	Fam169a	DMR79	NA	0.628205	0.984285	0.0447069	0.0492997	-0.00459279	0.930736	1	0.0445196	0.0278689	0.0717949	0.0456432	in	0.0473122	0.0158983	0.0654206	0.0612245	in	-0.00279257	-0.0155813
chr14	32600029	Prrxl1	DMR85	NA	0.628205	0.984285	0.0576905	0.0522921	0.00539837	0.930736	1	0.0558922	0.0487738	0.0642812	0.0666819	out	0.0521705	0.0307364	0.0688114	0.0530215	in	0.00372164	0.0136604
chr14	61689950	NA	DMR87	cg32567856	0.628205	0.984285	0.797324	0.814953	-0.0176288	0.930736	1	0.807652	0.757732	0.869023	0.745683	out	0.80118	0.740741	0.871928	0.89759	out	0.00647239	-0.151907
chr15	3996565	Gm2093	DMR93	NA	0.628205	0.984285	0.0431043	0.0402371	0.00286721	0.930736	1	0.0417969	0.0293976	0.0568613	0.0496411	in	0.0420771	0.0259067	0.0514648	0.0291971	in	-0.000280162	0.0204441
chr19	10720521	Cd5	DMR150	NA	0.628205	0.984285	0.708621	0.762706	-0.0540845	0.930736	1	0.735452	0.6903	0.768076	0.574468	out	0.764688	0.681818	0.952381	0.750809	in	-0.0292366	-0.176341
chr2	29845695	Mir219a-2	DMR159	cg38207173	0.628205	0.984285	0.539932	0.557036	-0.0171042	0.930736	1	0.554298	0.493502	0.63221	0.468101	out	0.561196	0.498168	0.642892	0.532077	in	-0.00689789	-0.0639758
chr2	115856464	NA	DMR166	NA	0.628205	0.984285	0.01455	0.0137565	0.000793444	0.930736	1	0.0171506	0.0074184	0.0376603	0.00154679	out	0.0123879	0.00873069	0.0193424	0.0219684	out	0.00476272	-0.0204216
chr4	40229931	Ddx58	DMR187	NA	0.628205	0.984285	0.921147	0.924492	-0.00334463	0.930736	1	0.921765	0.913432	0.934551	0.918061	in	0.922968	0.911979	0.934617	0.933638	in	-0.00120298	-0.0155772
chr5	113164779	2900026A02Rik	DMR218	cg42608301	0.628205	0.984285	0.494156	0.503195	-0.00903978	0.930736	1	0.49834	0.473565	0.52624	0.473236	out	0.506258	0.473502	0.549871	0.484817	in	-0.00791882	-0.0115815
chr5	134946381	Cldn4	DMR224	NA	0.628205	0.984285	0.589961	0.574318	0.0156429	0.930736	1	0.583263	0.52361	0.670234	0.623451	in	0.568941	0.460631	0.607348	0.606579	in	0.0143219	0.0168712
chr7	101999247	Numa1	DMR261	NA	0.628205	0.984285	0.764413	0.762859	0.00155399	0.930736	1	0.758397	0.70564	0.786293	0.794492	out	0.764364	0.715747	0.829438	0.753829	in	-0.00596689	0.0406635
chr7	127109029	Qprt	DMR263	NA	0.628205	0.984285	0.579312	0.592494	-0.013182	0.930736	1	0.582478	0.512626	0.641719	0.563483	in	0.590513	0.448064	0.698367	0.60438	in	-0.00803514	-0.0408973
chr8	121223167	Gm20388	DMR287	NA	0.628205	0.984285	0.687466	0.699845	-0.0123789	0.930736	1	0.687305	0.637862	0.720179	0.688269	in	0.699052	0.592391	0.770684	0.704601	in	-0.0117468	-0.016332
chr1	186240856	NA	DMR8	NA	0.628205	0.984285	0.64736	0.661142	-0.0137821	1	1	0.65431	0.60241	0.694824	0.612613	in	0.663691	0.636914	0.712392	0.645849	in	-0.0093814	-0.0332366
chr11	71751657	Wscd1	DMR35	NA	0.628205	0.984285	0.00769687	0.00672467	0.000972201	1	1	0.00751951	0.00132979	0.0138224	0.00858369	in	0.00784545	0.00323475	0.011422	0	out	-0.000325941	0.00858369
chr11	109011754	NA	DMR54	NA	0.628205	0.984285	0.940573	0.948378	-0.00780488	1	1	0.945459	0.924528	0.971496	0.916143	out	0.946488	0.915254	0.990888	0.959716	in	-0.00102917	-0.0435731
chr13	97071006	Fam169a	DMR79	NA	0.628205	0.984285	0.343754	0.36232	-0.0185661	1	1	0.348416	0.309623	0.412266	0.320442	in	0.345522	0.285032	0.408669	0.463108	out	0.00289432	-0.142666
chr14	31641116	Hacl1	DMR84	NA	0.628205	0.984285	0.00324896	0.00542039	-0.00217143	1	1	0.00360173	0.00127714	0.00627943	0.00148515	in	0.00480172	0	0.0143559	0.00913242	in	-0.00119999	-0.00764727
chr15	85326518	NA	DMR100	NA	0.628205	0.984285	0.749503	0.750597	-0.00109408	1	1	0.73753	0.646959	0.772124	0.809365	out	0.756137	0.694772	0.841346	0.717352	in	-0.0186072	0.0920121
chr16	36990082	Fbxo40	DMR119	NA	0.628205	0.984285	0.878806	0.87138	0.00742603	1	1	0.871643	0.850095	0.897924	0.914618	out	0.872799	0.828666	0.909864	0.862866	in	-0.00115544	0.0517524
chr17	29326202	Pi16	DMR130	NA	0.628205	0.984285	0.81324	0.818316	-0.00507639	1	1	0.82221	0.791242	0.863866	0.768388	out	0.813854	0.802609	0.83081	0.845092	out	0.00835659	-0.0767039
chr5	21373549	Ccdc146	DMR211	cg41908051	0.628205	0.984285	0.52044	0.526069	-0.00562877	1	1	0.525678	0.467391	0.603704	0.494253	in	0.521664	0.491049	0.563441	0.5525	in	0.00401386	-0.0582471
chr6	120492515	Tmem121b	DMR241	NA	0.628205	0.984285	0.00935071	0.00789107	0.00145964	1	1	0.00839898	0	0.0184255	0.0141093	in	0.00897794	0.00141443	0.0257353	0.00136986	out	-0.000578957	0.0127395
chr7	127109073	Qprt	DMR263	NA	0.628205	0.984285	0.650338	0.656694	-0.00635546	1	1	0.6524	0.576923	0.683245	0.640031	in	0.651111	0.553681	0.709936	0.690187	in	0.00128824	-0.0501562
chr9	65631305	Rbpms2	DMR295	NA	0.628205	0.984285	0.08258	0.0746246	0.00795548	1	1	0.08053	0.0579439	0.11051	0.0928302	in	0.0761171	0.0459641	0.0989236	0.0656695	in	0.00441294	0.0271607
chr9	91364858	Zic1	DMR297	NA	0.628205	0.984285	0.0145389	0.0101687	0.00437013	1	1	0.011169	0.00742312	0.0136307	0.0313883	out	0.0101025	0.00330628	0.0148874	0.0105664	in	0.00106651	0.020822
chr8	71591898	NA	DMR272	NA	0.65214	0.987919	0.00141647	0.00260396	-0.00118749	0.550313	0.98217	0.00084323	0	0.00363306	0.00428266	out	0.00291585	0	0.00808898	0.000732601	in	-0.00207262	0.00355005
chr4	155654485	NA	DMR210	NA	0.662338	0.987919	0.130989	0.225282	-0.0942935	0.904762	1	0.143466	0.0689655	0.228571	0.0810811	in	0.240231	0.031746	0.633803	0.150538	in	-0.0967655	-0.0694566
chr8	70744410	Pde4c	DMR271	NA	0.662683	0.987919	0.0143369	0.00393046	0.0104065	0.597048	0.98217	0.0172043	0	0.0537634	0	in	0.00458554	0	0.0222222	0	in	0.0126188	0
chr8	70744470	Pde4c	DMR271	NA	0.662683	0.987919	0.0105443	0.00172576	0.00881854	0.597048	0.98217	0.0126532	0	0.0322581	0	in	0.00201338	0	0.00740741	0	in	0.0106398	0
chr13	34876168	Prpf4b	DMR75	NA	0.662683	0.987919	0.00362311	0.000709694	0.00291341	0.907569	1	0.00130719	0	0.00653595	0.0152027	out	0.000827976	0	0.00334448	0	in	0.000479213	0.0152027
chr4	99653855	Gm12688	DMR196	NA	0.667806	0.987919	0.00948226	0.0120701	-0.00258789	0.272229	0.942302	0.0072706	0	0.0113065	0.0205405	out	0.0130415	0	0.0288462	0.0062422	in	-0.00577087	0.0142983
chr5	123141826	Gm26745	DMR221	NA	0.667806	0.987919	0.00489557	0.00418461	0.000710966	0.464192	0.964623	0.00493748	0	0.00887902	0.00468604	in	0.00347094	0	0.00707291	0.0084666	out	0.00146654	-0.00378057
chr8	125669914	Map10	DMR288	NA	0.667806	0.987919	0.00496576	0.00589007	-0.000924307	0.583025	0.98217	0.00319485	0	0.0076746	0.0138203	out	0.00546082	0	0.0138249	0.00846561	in	-0.00226596	0.00535473
chr11	71751626	Wscd1	DMR35	NA	0.667806	0.987919	0.00413036	0.0031213	0.00100906	0.714379	0.983497	0.00463489	0	0.0116331	0.00160772	in	0.00343777	0	0.00756144	0.00122249	in	0.00119712	0.000385223
chr3	94399342	Gm43401	DMR181	NA	0.667806	0.987919	0.00613428	0.00895479	-0.0028205	0.792208	0.983497	0.00736114	0.00246305	0.0165441	0	out	0.0073026	0	0.0149254	0.0188679	out	5.85425e-05	-0.0188679
chr15	84756643	Arhgap8	DMR99	cg33619526	0.667806	0.987919	0.0294073	0.0270605	0.0023468	0.854805	1	0.0300453	0	0.0586319	0.0262172	in	0.0277949	0	0.0724638	0.0226537	in	0.00225035	0.00356351
chr8	110168316	NA	DMR284	NA	0.667806	0.987919	0.0456308	0.0377857	0.00784512	0.854805	1	0.0385867	0	0.0655738	0.0808511	out	0.0399782	0	0.0753769	0.0246305	in	-0.00139145	0.0562205
chr10	81431220	Nfic	DMR17	NA	0.667806	0.987919	0.018678	0.0239208	-0.00524285	0.930736	1	0.0224136	0.00684932	0.0464481	0	out	0.0210111	0	0.0422961	0.0413793	in	0.0014025	-0.0413793
chr14	31641051	Hacl1	DMR84	NA	0.667806	0.987919	0.00206936	0.00238469	-0.00031533	1	1	0.00248323	0.000848176	0.004	0	out	0.00244424	0	0.00452745	0.00202737	in	3.89889e-05	-0.00202737
chr15	98780554	NA	DMR107	NA	0.667806	0.987919	0.532647	0.594853	-0.062206	1	1	0.530534	0.424658	0.607595	0.54321	in	0.583876	0.415385	0.816514	0.660714	in	-0.0533417	-0.117504
chr3	94399353	Gm43401	DMR181	NA	0.667806	0.987919	0.0098341	0.0116157	-0.00178162	1	1	0.00958923	0	0.018598	0.0110585	in	0.0104129	0	0.0184211	0.0188324	out	-0.00082371	-0.00777394
chr7	19332885	NA	DMR245	NA	0.667806	0.987919	0.00328432	0.00475785	-0.00147353	1	1	0.00369548	0	0.00798722	0.0012285	in	0.00360024	0	0.012973	0.0117035	in	9.52464e-05	-0.010475
chr9	47531439	Cadm1	DMR292	NA	0.683857	0.987919	0.000887728	0.00331088	-0.00242315	0.56156	0.98217	0.000395257	0	0.00197628	0.00335008	out	0.00359169	0	0.0133869	0.00162602	in	-0.00319643	0.00172407
chr8	125669913	Map10	DMR288	NA	0.683857	0.987919	0.00387641	0.0108982	-0.00702181	0.690487	0.983497	0.00465169	0	0.0162162	0	in	0.0127146	0	0.047619	0	in	-0.00806289	0
chr8	125669963	Map10	DMR288	NA	0.683857	0.987919	0.00435099	0.00742925	-0.00307826	0.727603	0.983497	0.00432432	0	0.0216216	0.0044843	in	0.00685587	0	0.0255102	0.0108696	in	-0.00253154	-0.00638526
chr8	125669955	Map10	DMR288	NA	0.697827	0.987919	0.0159747	0.0101081	0.00586662	0.597048	0.98217	0.016479	0	0.0607735	0.0134529	in	0.00364055	0	0.016129	0.048913	out	0.0128385	-0.0354601
chr10	81431200	Nfic	DMR17	NA	0.697827	0.987919	0.00358669	0.00470126	-0.00111457	1	1	0.00430403	0	0.0119048	0	in	0.00491009	0	0.0126183	0.00344828	in	-0.000606063	-0.00344828
chr8	110168286	NA	DMR284	NA	0.699188	0.987919	0.00146199	0.00427154	-0.00280955	0.465209	0.964623	0	0	0	0.00877193	out	0.000837521	0	0.00502513	0.0248756	out	-0.000837521	-0.0161037
chr8	70744450	Pde4c	DMR271	NA	0.699188	0.987919	0.00537634	0.00865948	-0.00328313	0.727603	0.983497	0.00645161	0	0.0322581	0	in	0.0101027	0	0.0458015	0	in	-0.00365111	0
chr9	72111317	Tcf12	DMR296	NA	0.699188	0.987919	0.00333333	0.00561343	-0.0022801	0.727603	0.983497	0.004	0	0.02	0	in	0.00654901	0	0.034965	0	in	-0.00254901	0
chr11	119055962	NA	DMR60	NA	0.713337	0.987919	0.00675013	0.00829956	-0.00154943	0.502731	0.964623	0.00541198	0	0.0200669	0.0134409	in	0.00891121	0	0.0212314	0.00462963	in	-0.00349923	0.00881123
chr7	57509549	Gabra5	DMR255	NA	0.713337	0.987919	0.00572307	0.0039	0.00182307	0.502731	0.964623	0.00621833	0	0.018617	0.00324675	in	0.00244029	0	0.00615385	0.0126582	out	0.00377804	-0.00941147
chr13	34876215	Prpf4b	DMR75	NA	0.713337	0.987919	0.0049894	0.00294327	0.00204614	0.632142	0.98217	0.00530817	0	0.0235602	0.00339559	in	0.00316103	0	0.00645161	0.00163666	in	0.00214713	0.00175892
chr1	16657236	NA	DMR1	NA	0.713337	0.987919	0.00321503	0.00256829	0.000646742	0.645055	0.98217	0.00385804	0	0.0079588	0	in	0.00299634	0	0.0067731	0	in	0.0008617	0
chr8	110168313	NA	DMR284	NA	0.713337	0.987919	0.0105086	0.00816323	0.00234534	0.925558	1	0.0117407	0	0.037234	0.00434783	in	0.00952377	0	0.0283688	0	in	0.00221695	0.00434783
chr4	148952094	NA	DMR209	NA	0.713337	0.987919	0.0375419	0.0485285	-0.0109866	1	1	0.0363547	0	0.0877193	0.0434783	in	0.0566166	0	0.227273	0	in	-0.0202619	0.0434783
chr8	125669945	Map10	DMR288	NA	0.713337	0.987919	0.00727813	0.0112837	-0.00400558	1	1	0.00783285	0	0.0266667	0.0045045	in	0.00772954	0	0.0193237	0.0326087	out	0.000103314	-0.0281042
chr8	71591920	NA	DMR272	NA	0.717238	0.987919	0.00406596	0.00437025	-0.000304283	0.513081	0.964623	0.00229481	0	0.00530786	0.0129218	out	0.00400133	0	0.00808898	0.00658376	in	-0.00170652	0.00633799
chr11	119056012	NA	DMR60	NA	0.717238	0.987919	0.00741099	0.00800937	-0.000598378	0.925558	1	0.00728029	0	0.0267559	0.00806452	in	0.00625784	0	0.0153846	0.0185185	out	0.00102244	-0.010454
chr16	13448569	Gm15738	DMR113	NA	0.717238	0.987919	0.00403572	0.00246538	0.00157034	0.925558	1	0.00310606	0	0.00860047	0.00868403	out	0.00202158	0	0.00376506	0.00512821	out	0.00108448	0.00355583
chr4	138453875	NA	DMR203	NA	0.719504	0.987919	0.0193533	0.0296934	-0.01034	0.310863	0.942302	0.0163864	0	0.047619	0.034188	in	0.0328692	0	0.0930233	0.0106383	in	-0.0164828	0.0235497
chr8	70139778	Borcs8	DMR270	NA	0.719504	0.987919	0.00397739	0.00351792	0.000459465	0.518992	0.964623	0.00123712	0	0.00276753	0.0176787	out	0.00257869	0	0.00673653	0.00915332	out	-0.00134157	0.00852539
chr2	74655824	Evx2	DMR162	NA	0.719504	0.987919	0.0235953	0.0148376	0.00875773	0.714379	0.983497	0.0276001	0	0.0712166	0.00357143	in	0.0173105	0	0.0434783	0	in	0.0102896	0.00357143
chr15	84756688	Arhgap8	DMR99	NA	0.719504	0.987919	0.032256	0.0401852	-0.00792918	0.782252	0.983497	0.0319403	0	0.0618893	0.0338346	in	0.0404102	0	0.1	0.038835	in	-0.00846994	-0.00500036
chr12	17993417	Gm49329	DMR61	NA	0.719504	0.987919	0.0592928	0.0378538	0.0214391	1	1	0.0597228	0	0.17971	0.0571429	in	0.0441627	0.0206298	0.0724638	0	out	0.0155601	0.0571429
chr6	133105331	Smim10l1	DMR243	NA	0.719504	0.987919	0.00173989	0.00289528	-0.00115539	1	1	0.00175982	0	0.00344319	0.00164024	in	0.00226806	0	0.0060241	0.0066586	out	-0.000508238	-0.00501836
chr4	139581210	Iffo2	DMR204	NA	0.721277	0.987919	0.229635	0.130876	0.0987591	0.2	0.92351	0.344453	0.275862	0.413043	0	out	0.0462963	0	0.0833333	0.384615	out	0.298156	-0.384615
chr8	108714479	Zfhx3	DMR282	NA	0.730769	0.987919	0.0325979	0.0349068	-0.00230887	0.125541	0.901167	0.0352051	0.0140038	0.0438312	0.0195618	in	0.0313311	0.0222405	0.0370662	0.0563607	out	0.003874	-0.0367989
chr8	108714415	Zfhx3	DMR282	NA	0.730769	0.987919	0.478595	0.468549	0.0100464	0.177489	0.901167	0.491292	0.433083	0.529221	0.415109	out	0.460489	0.420072	0.572917	0.516908	in	0.0308036	-0.101799
chr1	74027719	Tns1	DMR4	NA	0.730769	0.987919	0.18849	0.181205	0.00728558	0.246753	0.92351	0.19803	0.14872	0.235874	0.140794	out	0.174501	0.121753	0.215876	0.221429	out	0.0235288	-0.0806343
chr14	61690022	NA	DMR87	NA	0.730769	0.987919	0.871872	0.866976	0.00489531	0.246753	0.92351	0.878746	0.794872	0.917869	0.8375	in	0.855515	0.816901	0.893741	0.935743	out	0.0232308	-0.098243
chr17	29326226	Pi16	DMR130	NA	0.730769	0.987919	0.714952	0.701074	0.0138778	0.246753	0.92351	0.724296	0.697403	0.761069	0.668232	out	0.695476	0.668681	0.716522	0.734663	out	0.0288199	-0.066431
chr1	16657157	NA	DMR1	NA	0.730769	0.987919	0.00616946	0.00484824	0.00132122	0.329004	0.942302	0.00689289	0.00253004	0.0109321	0.00255232	in	0.00439556	0	0.00614657	0.0075643	out	0.00249733	-0.00501197
chr11	109011736	NA	DMR54	NA	0.730769	0.987919	0.882564	0.877121	0.00544253	0.329004	0.942302	0.890074	0.842505	0.939335	0.845011	in	0.86454	0.834395	0.9225	0.952607	out	0.025534	-0.107596
chr15	60822470	Fam84b	DMR94	NA	0.730769	0.987919	0.170729	0.161188	0.00954121	0.329004	0.942302	0.179563	0.127917	0.21748	0.126558	out	0.156992	0.0967742	0.212284	0.186364	in	0.0225714	-0.0598056
chr16	16303569	Yars2	DMR114	NA	0.730769	0.987919	0.00361899	0.00246688	0.0011521	0.329004	0.942302	0.00424128	0.00141945	0.00799419	0.000507485	out	0.00234299	0.000427625	0.00482393	0.00321027	in	0.0018983	-0.00270279
chr4	140002630	NA	DMR205	NA	0.730769	0.987919	0.701083	0.696055	0.0050279	0.329004	0.942302	0.703025	0.666397	0.719463	0.691372	in	0.690323	0.647419	0.725708	0.730448	out	0.0127022	-0.0390759
chr5	32738002	Pisd	DMR215	NA	0.730769	0.987919	0.952153	0.954273	-0.0021202	0.329004	0.942302	0.949855	0.937933	0.960373	0.963643	out	0.954851	0.943488	0.968501	0.950807	in	-0.0049958	0.0128355
chr6	87384489	Gkn3	DMR237	NA	0.730769	0.987919	0.0218458	0.0208632	0.000982609	0.329004	0.942302	0.0228041	0.00185874	0.0374494	0.0170543	in	0.0181779	0.00873362	0.027972	0.0369748	out	0.00462618	-0.0199205
chr8	88664362	Nod2	DMR275	NA	0.730769	0.987919	0.863032	0.856532	0.00649971	0.329004	0.942302	0.867342	0.846978	0.902488	0.841481	out	0.853362	0.829684	0.884966	0.875556	in	0.0139804	-0.0340741
chr1	74027679	Tns1	DMR4	NA	0.730769	0.987919	0.381246	0.369733	0.0115126	0.428571	0.942302	0.392194	0.360435	0.423645	0.326506	out	0.36573	0.312958	0.416101	0.39375	in	0.0264634	-0.067244
chr10	81433726	Nfic	DMR18	NA	0.730769	0.987919	0.185382	0.190962	-0.00557938	0.428571	0.942302	0.179672	0.140387	0.242544	0.213934	in	0.195812	0.11954	0.266555	0.161859	in	-0.01614	0.0520742
chr10	81643291	Ankrd24	DMR19	NA	0.730769	0.987919	0.00999884	0.0108657	-0.000866857	0.428571	0.942302	0.00990353	0.0072925	0.0137298	0.0104754	in	0.0113919	0.0079696	0.0143089	0.00770864	out	-0.00148835	0.00276679
chr10	81643331	Ankrd24	DMR19	NA	0.730769	0.987919	0.00406668	0.00323294	0.000833732	0.428571	0.942302	0.0043147	0.00291932	0.00592145	0.00282657	out	0.00324983	0.00227618	0.00383877	0.00313164	in	0.00106487	-0.000305071
chr11	22004695	NA	DMR24	NA	0.730769	0.987919	0.440137	0.435662	0.00447492	0.428571	0.942302	0.45393	0.40149	0.500642	0.371176	out	0.440768	0.376123	0.469194	0.405026	in	0.0131611	-0.0338498
chr12	69196884	Gm49383	DMR65	NA	0.730769	0.987919	0.00528371	0.0052106	7.31088e-05	0.428571	0.942302	0.00554403	0.00317058	0.0119684	0.00398208	in	0.0055633	0.00341709	0.00800221	0.00309438	out	-1.92691e-05	0.000887702
chr12	111442864	Tnfaip2	DMR72	NA	0.730769	0.987919	0.0565546	0.048725	0.00782959	0.428571	0.942302	0.0617844	0.0449385	0.0843373	0.0304054	out	0.0492869	0.0317772	0.0680101	0.0453535	in	0.0124975	-0.0149481
chr15	102144285	Igfbp6	DMR109	cg33828978	0.730769	0.987919	0.368402	0.338767	0.0296344	0.428571	0.942302	0.37523	0.258065	0.467049	0.334262	in	0.324832	0.184322	0.392739	0.422383	out	0.0503983	-0.0881208
chr18	60750571	NA	DMR144	NA	0.730769	0.987919	0.6698	0.688216	-0.0184163	0.428571	0.942302	0.666975	0.651265	0.68272	0.683924	out	0.695683	0.645217	0.755047	0.643411	out	-0.0287086	0.0405129
chr19	34746529	Slc16a12	DMR151	NA	0.730769	0.987919	0.0660372	0.0734007	-0.00736358	0.428571	0.942302	0.0642326	0.050262	0.0817844	0.07506	in	0.0763848	0.0572803	0.101378	0.0554965	out	-0.0121522	0.0195634
chr2	173184316	NA	DMR174	NA	0.730769	0.987919	0.0029394	0.002976	-3.65996e-05	0.428571	0.942302	0.00289802	0.00205761	0.00464172	0.0031463	in	0.00242924	0.000678887	0.0053916	0.00625652	out	0.000468773	-0.00311021
chr3	55783043	Nbea	DMR179	cg39783046	0.730769	0.987919	0.335564	0.342816	-0.00725164	0.428571	0.942302	0.337919	0.305375	0.365331	0.323787	in	0.349269	0.297122	0.389021	0.304094	in	-0.0113499	0.0196932
chr3	96219125	Bola1	DMR182	NA	0.730769	0.987919	0.0111774	0.0131501	-0.0019727	0.428571	0.942302	0.010683	0.0056902	0.0146316	0.0136495	in	0.0142096	0.0111549	0.0191101	0.00679348	out	-0.00352656	0.00685607
chr7	25133123	Pou2f2	DMR248	NA	0.730769	0.987919	0.00344413	0.00385245	-0.000408321	0.428571	0.942302	0.00294796	0.00124719	0.00515844	0.00592495	out	0.0039539	0.00202388	0.00788955	0.00324374	in	-0.00100594	0.00268121
chr7	101999334	Numa1	DMR261	NA	0.730769	0.987919	0.761907	0.782507	-0.0205994	0.428571	0.942302	0.756197	0.671255	0.790132	0.790456	out	0.788527	0.73884	0.860246	0.746383	in	-0.0323299	0.0440735
chr8	87660089	NA	DMR274	NA	0.730769	0.987919	0.380607	0.348965	0.0316418	0.428571	0.942302	0.389208	0.311281	0.507463	0.337603	in	0.336588	0.187789	0.497613	0.423228	in	0.0526197	-0.0856254
chr9	91364822	Zic1	DMR297	NA	0.730769	0.987919	0.0130043	0.0111556	0.00184871	0.428571	0.942302	0.0148013	0.0018315	0.0247142	0.00401929	in	0.0116131	0.00463768	0.0182102	0.00841043	in	0.00318818	-0.00439114
chr10	80003571	Abca7	DMR14	NA	0.730769	0.987919	0.433829	0.413154	0.0206744	0.536797	0.964623	0.438369	0.386792	0.48257	0.411129	in	0.408447	0.316074	0.483417	0.4414	in	0.0299219	-0.0302708
chr10	80347722	Adamtsl5	DMR16	NA	0.730769	0.987919	0.0247088	0.028365	-0.00365615	0.536797	0.964623	0.0217222	0.00842697	0.0408432	0.0396419	in	0.0276882	0.010929	0.0582386	0.0324254	in	-0.00596603	0.00721652
chr11	33200999	Tlx3	DMR26	NA	0.730769	0.987919	0.00314093	0.00403193	-0.000890993	0.536797	0.964623	0.00315998	0.0013369	0.00490798	0.00304569	in	0.00435741	0.00107066	0.009375	0.002079	in	-0.00119743	0.000966683
chr11	67667992	Gas7	DMR34	NA	0.730769	0.987919	0.494728	0.51495	-0.0202218	0.536797	0.964623	0.492385	0.435644	0.577605	0.50644	in	0.527367	0.432655	0.576064	0.440443	in	-0.034982	0.0659968
chr11	99144634	Ccr7	DMR49	NA	0.730769	0.987919	0.928149	0.922448	0.00570134	0.536797	0.964623	0.937629	0.920042	0.957386	0.88075	out	0.928894	0.893617	0.976816	0.883768	out	0.00873454	-0.00301796
chr11	101261901	Wnk4	DMR51	NA	0.730769	0.987919	0.713982	0.706042	0.00794051	0.536797	0.964623	0.721418	0.673942	0.763967	0.676805	in	0.706667	0.674929	0.741445	0.702287	in	0.0147503	-0.0254825
chr11	109011772	NA	DMR54	NA	0.730769	0.987919	0.929046	0.911157	0.0178894	0.536797	0.964623	0.926989	0.879032	0.962049	0.939331	in	0.905851	0.830861	0.951271	0.942993	in	0.0211386	-0.00366233
chr13	24862256	D130043K22Rik	DMR73	NA	0.730769	0.987919	0.267448	0.277009	-0.00956103	0.536797	0.964623	0.267374	0.249519	0.29325	0.267815	in	0.279999	0.247362	0.318451	0.259065	in	-0.0126251	0.00874977
chr14	32599984	Prrxl1	DMR85	NA	0.730769	0.987919	0.0585054	0.0584266	7.87629e-05	0.536797	0.964623	0.057383	0.0509978	0.0645517	0.0641172	in	0.0585216	0.0392743	0.0731925	0.057857	in	-0.00113855	0.00626027
chr14	70079283	Egr3	DMR90	NA	0.730769	0.987919	0.108602	0.116515	-0.00791274	0.536797	0.964623	0.105677	0.0650685	0.139605	0.123229	in	0.117367	0.0745342	0.151866	0.111402	in	-0.0116903	0.0118271
chr17	35703987	Ddr1	DMR131	NA	0.730769	0.987919	0.186966	0.1669	0.0200656	0.536797	0.964623	0.186985	0.142914	0.25974	0.186869	in	0.160575	0.0879962	0.214233	0.20485	in	0.02641	-0.0179813
chr17	47138124	NA	DMR134	NA	0.730769	0.987919	0.872469	0.866481	0.00598839	0.536797	0.964623	0.880773	0.86532	0.895714	0.830952	out	0.868519	0.836066	0.913706	0.854251	in	0.0122535	-0.0232986
chr17	56099339	Hdgfl2	DMR138	NA	0.730769	0.987919	0.596541	0.589598	0.00694293	0.536797	0.964623	0.596103	0.564629	0.655603	0.598728	in	0.586289	0.554671	0.663631	0.609452	in	0.00981438	-0.0107233
chr18	11048374	1010001N08Rik	DMR141	NA	0.730769	0.987919	0.101586	0.0938679	0.00771812	0.536797	0.964623	0.102451	0.0791629	0.125074	0.0972603	in	0.0926725	0.0714767	0.107482	0.10104	in	0.00977863	-0.00377984
chr2	164678936	NA	DMR172	NA	0.730769	0.987919	0.0465181	0.0629572	-0.0164391	0.536797	0.964623	0.0445252	0.0199101	0.0807843	0.0564827	in	0.0647512	0.0197897	0.125	0.0521936	in	-0.020226	0.00428902
chr3	53477709	Proser1	DMR178	NA	0.730769	0.987919	0.272337	0.282273	-0.0099357	0.536797	0.964623	0.269144	0.190981	0.322234	0.288305	in	0.285929	0.145848	0.409091	0.260338	in	-0.0167849	0.0279663
chr4	114666172	NA	DMR197	NA	0.730769	0.987919	0.0558092	0.0472334	0.00857575	0.536797	0.964623	0.0577569	0.0455736	0.0708713	0.0460705	in	0.045323	0.0254154	0.0675313	0.0586957	in	0.0124339	-0.0126252
chr5	21373503	Ccdc146	DMR211	NA	0.730769	0.987919	0.499641	0.484775	0.0148668	0.536797	0.964623	0.49888	0.455238	0.570588	0.503448	in	0.478487	0.363426	0.595699	0.5225	in	0.020393	-0.0190517
chr5	32133024	Gm10463	DMR214	NA	0.730769	0.987919	0.0366914	0.0397533	-0.00306192	0.536797	0.964623	0.0340505	0.0181311	0.0447059	0.049896	out	0.0393177	0.0223881	0.0511983	0.0423672	in	-0.0052672	0.00752887
chr5	32737987	Pisd	DMR215	NA	0.730769	0.987919	0.89865	0.895789	0.0028615	0.536797	0.964623	0.901078	0.876455	0.921098	0.88651	in	0.895452	0.865896	0.917609	0.89781	in	0.00562639	-0.0112999
chr5	134946318	Cldn4	DMR224	NA	0.730769	0.987919	0.378296	0.375305	0.00299034	0.536797	0.964623	0.372977	0.346309	0.398458	0.404889	out	0.375831	0.304997	0.411616	0.372148	in	-0.0028547	0.0327418
chr6	91942351	4930590J08Rik	DMR239	NA	0.730769	0.987919	0.840629	0.839662	0.000966468	0.536797	0.964623	0.84469	0.83918	0.854037	0.820319	out	0.840606	0.830443	0.855278	0.833998	in	0.00408423	-0.0136782
chr8	125669953	Map10	DMR288	NA	0.730769	0.987919	0.027984	0.021397	0.00658699	0.536797	0.964623	0.0286836	0.0128041	0.0628196	0.0244858	in	0.0203776	0.00761697	0.0303738	0.0275132	in	0.008306	-0.00302743
chr10	80200721	NA	DMR15	NA	0.730769	0.987919	0.905453	0.905476	-2.28596e-05	0.662338	0.98217	0.906589	0.894754	0.927451	0.899776	in	0.906919	0.896687	0.918594	0.896816	in	-0.000330694	0.00295959
chr11	67668015	Gas7	DMR34	NA	0.730769	0.987919	0.405454	0.408964	-0.00350975	0.662338	0.98217	0.402671	0.356193	0.446316	0.419371	in	0.411272	0.336883	0.464511	0.395117	in	-0.00860111	0.0242549
chr11	75895108	Rph3al	DMR37	NA	0.730769	0.987919	0.458787	0.454156	0.00463097	0.662338	0.98217	0.45036	0.417523	0.491214	0.500919	out	0.448541	0.284319	0.535155	0.487845	in	0.00181947	0.0130736
chr11	114639924	NA	DMR55	NA	0.730769	0.987919	0.206951	0.191487	0.0154642	0.662338	0.98217	0.206379	0.173287	0.238685	0.20981	in	0.187662	0.122773	0.234158	0.214436	in	0.0187172	-0.00462546
chr11	116945575	Mgat5b	DMR57	NA	0.730769	0.987919	0.860898	0.852034	0.00886392	0.662338	0.98217	0.85552	0.835196	0.873817	0.887789	out	0.846323	0.79845	0.899183	0.886305	in	0.00919758	0.00148387
chr11	118442832	C1qtnf1	DMR59	NA	0.730769	0.987919	0.740235	0.719557	0.020678	0.662338	0.98217	0.744633	0.690229	0.799743	0.718248	in	0.71454	0.602872	0.784226	0.749661	in	0.0300926	-0.0314123
chr11	118442855	C1qtnf1	DMR59	cg30259666	0.730769	0.987919	0.570505	0.55258	0.0179254	0.662338	0.98217	0.572195	0.516601	0.640894	0.562054	in	0.55065	0.413551	0.646279	0.564155	in	0.0215448	-0.00210086
chr12	20615524	Gm48693	DMR63	NA	0.730769	0.987919	0.102024	0.0837672	0.018257	0.662338	0.98217	0.112429	0.0458716	0.203328	0.05	in	0.0925703	0.0556545	0.155194	0.0309488	out	0.0198587	0.0190512
chr12	105884857	NA	DMR70	NA	0.730769	0.987919	0.310518	0.296381	0.014137	0.662338	0.98217	0.309891	0.278397	0.373233	0.313653	in	0.292957	0.233488	0.339533	0.316928	in	0.0169345	-0.00327476
chr13	60687012	Dapk1	DMR78	NA	0.730769	0.987919	0.0947984	0.0994879	-0.00468953	0.662338	0.98217	0.0941305	0.0806758	0.110769	0.0981377	in	0.0997527	0.0838981	0.126993	0.0978989	in	-0.00562224	0.000238817
chr16	30308652	Gp5	DMR117	NA	0.730769	0.987919	0.00465011	0.0039907	0.000659405	0.662338	0.98217	0.00480057	0	0.0114123	0.00389779	in	0.00352093	0.000535619	0.00808961	0.00680934	in	0.00127964	-0.00291155
chr17	56099245	Hdgfl2	DMR138	NA	0.730769	0.987919	0.894649	0.892535	0.00211422	0.662338	0.98217	0.891354	0.88312	0.902879	0.911128	out	0.89044	0.874026	0.91289	0.905104	in	0.000913354	0.00602374
chr2	93176782	NA	DMR164	NA	0.730769	0.987919	0.391392	0.37904	0.0123528	0.662338	0.98217	0.392713	0.327273	0.471855	0.38479	in	0.378275	0.320479	0.422047	0.383627	in	0.0144377	0.00116349
chr2	115856455	NA	DMR166	NA	0.730769	0.987919	0.0238592	0.0291555	-0.00529622	0.662338	0.98217	0.0209031	0.0140741	0.0356768	0.0386399	out	0.029621	0.0130719	0.0544355	0.026362	in	-0.00871792	0.0122778
chr2	146959272	Kiz	DMR170	cg39077965	0.730769	0.987919	0.0157234	0.0171388	-0.00141533	0.662338	0.98217	0.0150139	0.00777454	0.0253672	0.0192711	in	0.0180353	0.00851064	0.0294686	0.0117594	in	-0.00302141	0.00751167
chr2	164678927	NA	DMR172	NA	0.730769	0.987919	0.0527759	0.0655909	-0.012815	0.662338	0.98217	0.0495955	0.0126513	0.0909091	0.0686778	in	0.066563	0.0240889	0.126821	0.0597579	in	-0.0169675	0.00891985
chr3	55782998	Nbea	DMR179	NA	0.730769	0.987919	0.380251	0.396754	-0.0165026	0.662338	0.98217	0.371225	0.328767	0.404285	0.425379	out	0.393851	0.359331	0.440543	0.414171	in	-0.0226253	0.0112082
chr4	56740767	Actl7b	DMR191	NA	0.730769	0.987919	0.969839	0.966812	0.00302628	0.662338	0.98217	0.96797	0.952078	0.980198	0.979183	in	0.964544	0.95492	0.978037	0.980424	out	0.00342609	-0.00124141
chr4	147738710	NA	DMR207	NA	0.730769	0.987919	0.178682	0.191152	-0.0124698	0.662338	0.98217	0.17608	0.121622	0.24	0.191693	in	0.191955	0.120063	0.25	0.186335	in	-0.0158748	0.00535789
chr5	134946327	Cldn4	DMR224	cg42883402	0.730769	0.987919	0.599629	0.591746	0.00788278	0.662338	0.98217	0.596555	0.534653	0.650167	0.614998	in	0.584539	0.509879	0.648735	0.63499	in	0.0120162	-0.0199916
chr5	134946375	Cldn4	DMR224	NA	0.730769	0.987919	0.371043	0.374924	-0.0038817	0.662338	0.98217	0.366979	0.294071	0.414351	0.391363	in	0.378236	0.281597	0.435241	0.355055	in	-0.0112572	0.0363071
chr7	98870932	NA	DMR260	NA	0.730769	0.987919	0.424928	0.418993	0.00593472	0.662338	0.98217	0.426133	0.390541	0.443842	0.418902	in	0.41681	0.383056	0.472207	0.432095	in	0.00932354	-0.0131929
chr8	99416044	Cdh8	DMR277	NA	0.730769	0.987919	0.00748718	0.0066809	0.000806278	0.662338	0.98217	0.00834969	0.00349476	0.0123907	0.0031746	out	0.00694207	0.0011396	0.0117828	0.0051139	in	0.00140763	-0.0019393
chr9	98952324	Foxl2os	DMR298	NA	0.730769	0.987919	0.018253	0.0159833	0.00226971	0.662338	0.98217	0.0199024	0.00750939	0.0337276	0.0100063	in	0.0170669	0.00691857	0.0396476	0.00948167	in	0.00283545	0.000524585
chr10	121150536	NA	DMR21	NA	0.730769	0.987919	0.728144	0.720193	0.00795116	0.792208	0.983497	0.724173	0.703653	0.766497	0.747996	in	0.718414	0.668819	0.782875	0.730864	in	0.00575931	0.0171318
chr10	127326513	Arhgap9	DMR22	NA	0.730769	0.987919	0.0308574	0.0359312	-0.00507382	0.792208	0.983497	0.0287644	0.0159151	0.0470588	0.0413223	in	0.0348336	0.0133333	0.0596491	0.042517	in	-0.00606918	-0.00119469
chr11	57832818	Hand1	DMR31	NA	0.730769	0.987919	0.381853	0.373503	0.00834966	0.792208	0.983497	0.387229	0.322496	0.426049	0.354972	in	0.379445	0.337806	0.43702	0.337851	in	0.0077838	0.017121
chr11	57832850	Hand1	DMR31	cg29584366	0.730769	0.987919	0.506741	0.518559	-0.0118181	0.792208	0.983497	0.509153	0.438249	0.553608	0.494681	in	0.519158	0.491131	0.557392	0.514966	in	-0.0100049	-0.0202854
chr14	65759535	Scara5	DMR88	cg32606616	0.730769	0.987919	0.451537	0.443001	0.00853601	0.792208	0.983497	0.452266	0.421898	0.483523	0.447889	in	0.444947	0.344685	0.52768	0.431324	in	0.00731948	0.0165647
chr16	16303577	Yars2	DMR114	NA	0.730769	0.987919	0.00321387	0.00307891	0.000134965	0.792208	0.983497	0.00324658	0.000863309	0.00581607	0.00305033	in	0.00319046	0.000482393	0.00775031	0.00240964	in	5.61284e-05	0.000640692
chr16	22572991	Dgkg	DMR116	NA	0.730769	0.987919	0.443591	0.436405	0.00718562	0.792208	0.983497	0.437088	0.39531	0.485012	0.476105	in	0.429828	0.353312	0.51443	0.475868	in	0.00725985	0.000237352
chr17	36083866	H2-Bl	DMR132	NA	0.730769	0.987919	0.00700641	0.00529271	0.0017137	0.792208	0.983497	0.00601153	0.000807754	0.0156522	0.0119808	in	0.00617483	0.000882613	0.0146056	0	out	-0.000163304	0.0119808
chr18	70582522	Mbd2	DMR146	cg35892224	0.730769	0.987919	0.568009	0.583831	-0.0158222	0.792208	0.983497	0.563518	0.502698	0.646844	0.590466	in	0.576308	0.445527	0.709645	0.628972	in	-0.0127901	-0.0385061
chr2	29845666	Mir219a-2	DMR159	NA	0.730769	0.987919	0.489147	0.506331	-0.0171838	0.792208	0.983497	0.497953	0.41912	0.552681	0.445115	in	0.513534	0.441368	0.583558	0.463111	in	-0.0155806	-0.0179964
chr2	93176677	NA	DMR164	cg38690777	0.730769	0.987919	0.433579	0.415805	0.0177737	0.792208	0.983497	0.435627	0.394599	0.475992	0.423337	in	0.414705	0.317353	0.476115	0.422402	in	0.0209216	0.000934932
chr2	128436683	Gm14005	DMR169	NA	0.730769	0.987919	0.85954	0.859045	0.000494199	0.792208	0.983497	0.838584	0.307692	0.991628	0.964318	in	0.842662	0.166667	0.98782	0.957343	in	-0.00407856	0.00697498
chr3	53477678	Proser1	DMR178	NA	0.730769	0.987919	0.315001	0.33846	-0.0234593	0.792208	0.983497	0.306248	0.205843	0.392052	0.358765	in	0.336961	0.173882	0.520979	0.347458	in	-0.0307124	0.0113071
chr3	97767094	Pde4dip	DMR183	NA	0.730769	0.987919	0.0346451	0.0326933	0.00195182	0.792208	0.983497	0.0349075	0.0153846	0.0798319	0.0333333	in	0.0322942	0.0109689	0.0491453	0.0350877	in	0.00261325	-0.00175439
chr4	83284539	Ttc39b	DMR194	NA	0.730769	0.987919	0.0463993	0.0512775	-0.00487821	0.792208	0.983497	0.0437219	0.0365566	0.057265	0.0597865	out	0.0497836	0.0376712	0.0723618	0.060241	in	-0.00606174	-0.000454487
chr4	83284591	Ttc39b	DMR194	NA	0.730769	0.987919	0.0492083	0.0532996	-0.00409138	0.792208	0.983497	0.0472434	0.0305523	0.0598802	0.0590327	in	0.0510145	0.0377358	0.066313	0.0670103	out	-0.00377117	-0.00797759
chr4	147738745	NA	DMR207	NA	0.730769	0.987919	0.248175	0.26786	-0.0196853	0.792208	0.983497	0.243842	0.174964	0.324324	0.269841	in	0.261809	0.175	0.345622	0.304167	in	-0.0179674	-0.0343254
chr5	24552751	4931409K22Rik	DMR212	NA	0.730769	0.987919	0.717019	0.703269	0.0137509	0.792208	0.983497	0.712628	0.682893	0.755801	0.738977	in	0.694939	0.685967	0.724846	0.753247	out	0.0176891	-0.0142697
chr5	123046703	Morn3	DMR220	NA	0.730769	0.987919	0.626082	0.650703	-0.0246212	0.792208	0.983497	0.630511	0.546468	0.66573	0.603939	in	0.643695	0.600563	0.689362	0.69275	out	-0.0131847	-0.0888116
chr5	134946309	Cldn4	DMR224	NA	0.730769	0.987919	0.297738	0.299502	-0.00176428	0.792208	0.983497	0.29448	0.258598	0.33311	0.314027	in	0.294106	0.234946	0.341265	0.331879	in	0.000373972	-0.0178517
chr7	25133079	Pou2f2	DMR248	cg44328204	0.730769	0.987919	0.098043	0.110166	-0.0121229	0.792208	0.983497	0.10522	0.0888506	0.115761	0.0621568	out	0.109708	0.072455	0.173852	0.112914	in	-0.00448754	-0.0507576
chr7	37365300	NA	DMR253	NA	0.730769	0.987919	0.862611	0.772886	0.0897257	0.792208	0.983497	0.845222	0.826744	0.856703	0.949557	out	0.74235	0.0140845	0.964778	0.956101	in	0.102872	-0.00654379
chr7	98870914	NA	DMR260	NA	0.730769	0.987919	0.536719	0.536158	0.000561148	0.792208	0.983497	0.53886	0.480421	0.562323	0.526013	in	0.537905	0.499788	0.598146	0.525676	in	0.000955239	0.00033773
chr8	99416262	Cdh8	DMR277	NA	0.730769	0.987919	0.0100874	0.0092784	0.000808982	0.792208	0.983497	0.00903211	0.00554324	0.0145658	0.0153638	out	0.00894202	0.00210748	0.0171251	0.0112967	in	9.00837e-05	0.0040671
chr8	99416397	Cdh8	DMR277	NA	0.730769	0.987919	0.00600941	0.00717177	-0.00116237	0.792208	0.983497	0.00707884	0.00244618	0.011236	0.000662252	out	0.00662854	0.00513259	0.0100077	0.0104312	out	0.000450296	-0.0097689
chr8	116144452	NA	DMR286	NA	0.730769	0.987919	0.349884	0.342059	0.00782569	0.792208	0.983497	0.353975	0.308081	0.403662	0.329431	in	0.34099	0.231618	0.418166	0.348473	in	0.0129853	-0.0190415
chr8	126422289	NA	DMR289	NA	0.730769	0.987919	0.00381864	0.0036018	0.000216833	0.792208	0.983497	0.00345104	0.00161054	0.00559461	0.00565661	out	0.00399351	0.00242261	0.00677331	0.00125156	out	-0.000542468	0.00440505
chr1	32172750	Khdrbs2	DMR2	NA	0.730769	0.987919	0.00522142	0.00548136	-0.00025994	0.930736	1	0.0057677	0.00193949	0.0108167	0.00249004	in	0.00587409	0.00120992	0.0109769	0.003125	in	-0.00010639	-0.00063496
chr1	137182659	NA	DMR6	NA	0.730769	0.987919	0.8881	0.890073	-0.00197293	0.930736	1	0.891978	0.88009	0.898466	0.868711	out	0.884468	0.853516	0.908272	0.923703	out	0.00750986	-0.0549919
chr1	186240905	NA	DMR8	NA	0.730769	0.987919	0.711265	0.714777	-0.00351259	0.930736	1	0.717127	0.659879	0.768066	0.681955	in	0.716454	0.665653	0.772465	0.704718	in	0.000672895	-0.0227635
chr10	33624547	Clvs2	DMR9	NA	0.730769	0.987919	0.0122487	0.0135741	-0.00132535	0.930736	1	0.011265	0.0031348	0.0157835	0.0171674	out	0.0115856	0.0056444	0.018936	0.0255048	out	-0.000320632	-0.0083374
chr10	121150535	NA	DMR21	NA	0.730769	0.987919	0.716968	0.707297	0.00967169	0.930736	1	0.717799	0.673633	0.774331	0.712816	in	0.704443	0.586526	0.75961	0.724421	in	0.0133562	-0.0116047
chr10	127326560	Arhgap9	DMR22	NA	0.730769	0.987919	0.0341069	0.0296469	0.00445995	0.930736	1	0.03046	0.0119048	0.0484581	0.0523416	out	0.0294861	0.0133333	0.0495413	0.0306122	in	0.000973899	0.0217294
chr11	3160027	Sfi1	DMR23	NA	0.730769	0.987919	0.874413	0.873645	0.000767749	0.930736	1	0.87413	0.868321	0.881167	0.875826	in	0.873564	0.862429	0.878706	0.874129	in	0.000565734	0.00169723
chr11	45980898	Sox30	DMR27	NA	0.730769	0.987919	0.179973	0.165581	0.0143916	0.930736	1	0.169471	0.117179	0.245633	0.232483	in	0.170549	0.134763	0.220926	0.135777	in	-0.00107783	0.0967062
chr11	57832815	Hand1	DMR31	NA	0.730769	0.987919	0.32369	0.335918	-0.0122286	0.930736	1	0.329455	0.270794	0.369	0.294864	in	0.3404	0.308661	0.413742	0.309027	in	-0.0109455	-0.0141624
chr11	71751650	Wscd1	DMR35	NA	0.730769	0.987919	0.00836228	0.00845005	-8.77642e-05	0.930736	1	0.00885448	0.00607064	0.0147511	0.00590129	out	0.00904439	0.00275609	0.0225989	0.004884	in	-0.000189905	0.00101728
chr11	97626515	NA	DMR44	NA	0.730769	0.987919	0.322278	0.303453	0.0188246	0.930736	1	0.314567	0.254756	0.360976	0.360833	in	0.303189	0.225303	0.367474	0.305037	in	0.0113776	0.0557954
chr11	98361124	Stard3	DMR47	NA	0.730769	0.987919	0.427901	0.434091	-0.00618989	0.930736	1	0.433777	0.408138	0.465546	0.39852	out	0.425412	0.381089	0.470679	0.486162	out	0.00836479	-0.0876418
chr11	102606278	Fzd2	DMR53	NA	0.730769	0.987919	0.0883981	0.0821248	0.00627339	0.930736	1	0.0905739	0.046875	0.139896	0.0775194	in	0.0842476	0.030837	0.135021	0.0693878	in	0.00632631	0.00813162
chr11	119056052	NA	DMR60	NA	0.730769	0.987919	0.0131353	0.0125413	0.000594002	0.930736	1	0.0109237	0.00442478	0.0229885	0.0241935	out	0.0111268	0.00273224	0.0212314	0.021028	in	-0.000203191	0.00316551
chr12	20197092	AC165157.2	DMR62	NA	0.730769	0.987919	0.0494614	0.0406253	0.00883612	0.930736	1	0.0526288	0.0136612	0.10131	0.0336247	in	0.0445582	0.0144044	0.0802407	0.0170279	in	0.00807055	0.0165969
chr12	20615500	Gm48693	DMR63	NA	0.730769	0.987919	0.124017	0.110325	0.013692	0.930736	1	0.122218	0.0810489	0.158937	0.13301	in	0.11186	0.0667172	0.156745	0.101118	in	0.0103588	0.0318923
chr12	69196968	Gm49383	DMR65	NA	0.730769	0.987919	0.00346523	0.00360569	-0.000140458	0.930736	1	0.00375947	0.00146915	0.0052012	0.00199402	in	0.00386282	0.002118	0.00604882	0.00206292	out	-0.000103344	-6.89011e-05
chr14	27066131	Il17rd	DMR83	NA	0.730769	0.987919	0.642125	0.659974	-0.0178491	0.930736	1	0.643501	0.626923	0.654479	0.635246	in	0.650035	0.613572	0.702722	0.719611	out	-0.00653376	-0.0843651
chr16	10502210	Ciita	DMR111	NA	0.730769	0.987919	0.198624	0.19584	0.00278403	0.930736	1	0.198762	0.111111	0.267606	0.197938	in	0.199851	0.168378	0.243056	0.171779	in	-0.00108893	0.026159
chr16	22572985	Dgkg	DMR116	NA	0.730769	0.987919	0.553691	0.566526	-0.0128347	0.930736	1	0.547463	0.505181	0.584513	0.584831	out	0.553965	0.481321	0.629076	0.641886	out	-0.00650256	-0.0570554
chr17	45601555	Mymx	DMR133	NA	0.730769	0.987919	0.332325	0.330946	0.0013791	0.930736	1	0.331911	0.305046	0.353604	0.334395	in	0.331378	0.299465	0.375267	0.328358	in	0.00053385	0.0060367
chr2	181460527	NA	DMR176	NA	0.730769	0.987919	0.278406	0.286381	-0.00797532	0.930736	1	0.276107	0.232578	0.321429	0.289901	in	0.283037	0.242982	0.317118	0.306444	in	-0.00693045	-0.0165435
chr3	97767111	Pde4dip	DMR183	NA	0.730769	0.987919	0.0198857	0.0151177	0.00476795	0.930736	1	0.0194183	0	0.0504202	0.0222222	in	0.0147133	0.00183824	0.0340265	0.0175439	in	0.00470499	0.00467836
chr4	78212396	B230208B08Rik	DMR193	NA	0.730769	0.987919	0.0276479	0.0292323	-0.00158441	0.930736	1	0.0303314	0.0157972	0.0392297	0.0142303	out	0.0309228	0.0173959	0.0412331	0.0190896	in	-0.000591344	-0.0048593
chr4	99653900	Gm12688	DMR196	NA	0.730769	0.987919	0.104898	0.109442	-0.0045434	0.930736	1	0.0989384	0.0501931	0.122898	0.134698	out	0.103337	0.0331126	0.145472	0.146067	out	-0.00439911	-0.0113691
chr5	32738040	Pisd	DMR215	NA	0.730769	0.987919	0.838334	0.84274	-0.00440592	0.930736	1	0.836523	0.81888	0.858995	0.847388	in	0.837781	0.808248	0.868743	0.872496	out	-0.00125739	-0.025108
chr6	82127925	NA	DMR235	NA	0.730769	0.987919	0.691701	0.711337	-0.0196353	0.930736	1	0.713256	0.667763	0.78903	0.583929	out	0.714783	0.659056	0.762097	0.690661	in	-0.00152665	-0.106733
chr6	85186945	NA	DMR236	cg43639568	0.730769	0.987919	0.0857423	0.0822027	0.00353962	0.930736	1	0.0843176	0.055814	0.108382	0.0928657	in	0.0869517	0.0711897	0.111927	0.0537084	out	-0.0026341	0.0391572
chr7	101999292	Numa1	DMR261	NA	0.730769	0.987919	0.849554	0.852964	-0.00340984	0.930736	1	0.843325	0.79459	0.872452	0.880699	out	0.852281	0.820087	0.913292	0.857062	in	-0.0089558	0.023637
chr8	106870088	NA	DMR281	NA	0.730769	0.987919	0.226329	0.228607	-0.00227822	0.930736	1	0.223961	0.192637	0.244911	0.23817	in	0.227503	0.185934	0.264106	0.235237	in	-0.0035414	0.00293283
chr8	121223154	Gm20388	DMR287	NA	0.730769	0.987919	0.609345	0.605913	0.00343157	0.930736	1	0.608082	0.578458	0.640177	0.61566	in	0.605348	0.526912	0.674776	0.609306	in	0.00273387	0.00635462
chr10	79888729	Gm19810	DMR13	cg28708964	0.730769	0.987919	0.971174	0.963595	0.0075782	1	1	0.970672	0.950721	0.996262	0.973684	in	0.964059	0.926366	0.990431	0.960813	in	0.00661231	0.0128714
chr10	79888798	Gm19810	DMR13	NA	0.730769	0.987919	0.876774	0.877503	-0.00072937	1	1	0.878684	0.860811	0.890084	0.867225	in	0.86894	0.818399	0.90684	0.928882	out	0.00974363	-0.0616576
chr10	118049447	NA	DMR20	NA	0.730769	0.987919	0.231825	0.235645	-0.00382077	1	1	0.239393	0.151432	0.301609	0.193981	in	0.231289	0.11179	0.332788	0.261784	in	0.00810449	-0.0678035
chr11	82929360	Unc45b	DMR39	NA	0.730769	0.987919	0.758495	0.743134	0.015361	1	1	0.752634	0.690354	0.812045	0.787804	in	0.744998	0.69312	0.80229	0.731953	in	0.0076358	0.0558509
chr12	78749739	Mpp5	DMR66	NA	0.730769	0.987919	0.00414001	0.0034164	0.000723615	1	1	0.00400747	0.00110926	0.00634921	0.00480274	in	0.00386772	0.00139535	0.00641907	0.000708466	out	0.000139747	0.00409428
chr14	70079274	Egr3	DMR90	NA	0.730769	0.987919	0.0728459	0.0717844	0.00106148	1	1	0.0735341	0.0565476	0.10274	0.0694051	in	0.0770473	0.0404355	0.132561	0.0402075	out	-0.00351318	0.0291976
chr15	78889065	Gga1	DMR96	cg33542409	0.730769	0.987919	0.851521	0.851991	-0.000469896	1	1	0.851169	0.79405	0.912736	0.853282	in	0.856184	0.826401	0.905861	0.826829	in	-0.00501568	0.0264526
chr15	85671903	Lncppara	DMR102	cg33631324	0.730769	0.987919	0.0102378	0.0124766	-0.00223882	1	1	0.0118833	0.00163666	0.0236686	0.00201005	in	0.0125458	0.000892061	0.0276498	0.0120614	in	-0.000662469	-0.0100514
chr18	11048477	1010001N08Rik	DMR141	NA	0.730769	0.987919	0.0326617	0.0337385	-0.00107682	1	1	0.0332955	0.0189014	0.0471464	0.0294925	in	0.0365221	0.0263453	0.0555556	0.017037	out	-0.00322655	0.0124554
chr18	82902560	NA	DMR147	cg36014770	0.730769	0.987919	0.0563027	0.0657804	-0.00947765	1	1	0.0546314	0.029496	0.0720165	0.0646596	in	0.0596545	0.0291995	0.0786585	0.102535	out	-0.00502318	-0.0378758
chr19	10720472	Cd5	DMR150	NA	0.730769	0.987919	0.194322	0.205087	-0.0107647	1	1	0.2034	0.0857143	0.260139	0.148936	in	0.197489	0.0454545	0.303321	0.250677	in	0.00591086	-0.101741
chr2	74655767	Evx2	DMR162	NA	0.730769	0.987919	0.0280075	0.0374782	-0.00947063	1	1	0.0300376	0.0148368	0.0516432	0.0178571	in	0.0429529	0	0.094697	0.00462963	in	-0.0129153	0.0132275
chr2	119324031	Gm14207	DMR168	NA	0.730769	0.987919	0.305458	0.304801	0.000656849	1	1	0.313358	0.288535	0.351967	0.265957	out	0.303814	0.208955	0.367089	0.310726	in	0.00954437	-0.0447681
chr2	164168109	Kcns1	DMR171	NA	0.730769	0.987919	0.0487764	0.0532701	-0.00449368	1	1	0.052768	0.00480769	0.108932	0.0288184	in	0.0520872	0.0238095	0.0678392	0.0603675	in	0.000680804	-0.031549
chr3	86547193	Lrba	DMR180	NA	0.730769	0.987919	0.226991	0.232322	-0.00533057	1	1	0.231268	0.189648	0.291113	0.205607	in	0.22909	0.172828	0.265242	0.251712	in	0.00217794	-0.0461049
chr3	86547255	Lrba	DMR180	NA	0.730769	0.987919	0.305038	0.295346	0.00969228	1	1	0.302423	0.247357	0.326353	0.318111	in	0.298215	0.217036	0.35244	0.278127	in	0.00420784	0.0399843
chr3	105052160	Cttnbp2nl	DMR184	NA	0.730769	0.987919	0.0758589	0.080048	-0.00418917	1	1	0.0793756	0.0423573	0.148052	0.0582751	in	0.0767614	0.0276243	0.116358	0.099768	in	0.00261425	-0.0414929
chr4	114666070	NA	DMR197	NA	0.730769	0.987919	0.0130112	0.0161476	-0.00313637	1	1	0.0132338	0.00575314	0.0213592	0.0118983	in	0.0135407	0.00734214	0.0259542	0.0317888	out	-0.000306926	-0.0198905
chr4	137861991	NA	DMR202	NA	0.730769	0.987919	0.00443316	0.00416223	0.000270924	1	1	0.00436468	0.00281426	0.00658228	0.00477555	in	0.00453419	0.000303674	0.00950764	0.0019305	in	-0.00016951	0.00284505
chr5	125271003	Gm32585	DMR222	cg42786851	0.730769	0.987919	0.657213	0.639682	0.0175311	1	1	0.654627	0.610753	0.696429	0.670139	in	0.655256	0.591455	0.718182	0.546233	out	-0.000628934	0.123906
chr6	30959032	Klf14	DMR228	NA	0.730769	0.987919	0.0319608	0.0293657	0.00259506	1	1	0.0293381	0.0192689	0.0407587	0.0450741	out	0.0287964	0.0228115	0.0392884	0.0327816	in	0.000541718	0.0122925
chr6	32564127	Plxna4	DMR231	NA	0.730769	0.987919	0.802979	0.814094	-0.0111154	1	1	0.809556	0.774939	0.861678	0.770093	out	0.808939	0.743487	0.857664	0.845024	in	0.000616769	-0.074931
chr6	85186840	NA	DMR236	NA	0.730769	0.987919	0.0299387	0.0283727	0.00156605	1	1	0.0282066	0.0198145	0.0396682	0.0385993	in	0.0289135	0.0171592	0.0451874	0.0251278	in	-0.000706877	0.0134715
chr7	19303777	Fosb	DMR244	NA	0.730769	0.987919	0.0611758	0.0722808	-0.011105	1	1	0.0674586	0.037296	0.0920354	0.0297619	out	0.0694934	0.0273973	0.104895	0.0890052	in	-0.0020348	-0.0592433
chr7	19489315	Exoc3l2	DMR246	NA	0.730769	0.987919	0.287789	0.303147	-0.0153585	1	1	0.285207	0.144231	0.507692	0.300699	in	0.262314	0.0693069	0.413265	0.548148	out	0.0228929	-0.247449
chr7	101999274	Numa1	DMR261	NA	0.730769	0.987919	0.794183	0.791516	0.00266631	1	1	0.786106	0.749311	0.806384	0.834566	out	0.79222	0.755296	0.851534	0.787294	in	-0.00611411	0.0472721
chr8	88664366	Nod2	DMR275	NA	0.730769	0.987919	0.90582	0.896915	0.00890522	1	1	0.906688	0.89492	0.931034	0.901481	in	0.898623	0.871104	0.908858	0.886667	in	0.00806492	0.0148148
chr8	126422349	NA	DMR289	NA	0.730769	0.987919	0.00211009	0.00204684	6.32475e-05	1	1	0.00193284	0.00129125	0.00234055	0.00299634	out	0.0021797	0.000924137	0.00368809	0.00124972	in	-0.000246857	0.00174662
chr9	91364792	Zic1	DMR297	NA	0.730769	0.987919	0.00790124	0.00923573	-0.00133449	1	1	0.00891856	0.004884	0.0114379	0.00281464	out	0.00944337	0.00676379	0.0125537	0.00798991	in	-0.000524801	-0.00517527
chr9	98952414	Foxl2os	DMR298	NA	0.730769	0.987919	0.0119675	0.0107373	0.00123016	1	1	0.0112282	0.00125471	0.0198238	0.0156642	in	0.0116825	0.00319149	0.0223714	0.0050665	in	-0.000454311	0.0105977
chr9	111311549	NA	DMR299	NA	0.744603	0.991713	0.00811995	0.0115329	-0.00341299	1	1	0.00814394	0	0.030303	0.008	in	0.0134551	0	0.0533333	0	in	-0.00531116	0.008
chr12	24252061	Gm21297	DMR64	NA	0.761905	0.991713	0.0796328	0.0788904	0.000742388	0.547619	0.98217	0.0925502	0.0402116	0.170886	0.0408805	in	0.0788904	0.0308642	0.153285	NA	out	0.0136598	NA
chr12	24251997	Gm21297	DMR64	NA	0.761905	0.991713	0.12074	0.136919	-0.0161791	0.904762	1	0.142525	0.119808	0.15883	0.0553846	out	0.136919	0.0709091	0.200704	NA	out	0.0056059	NA
chr12	24252096	Gm21297	DMR64	NA	0.761905	0.991713	0.0558973	0.0601205	-0.00422319	0.904762	1	0.0724333	0.0285714	0.139241	0.00628931	out	0.0601205	0.0407524	0.0957447	NA	out	0.0123128	NA
chr14	99099895	Pibf1	DMR92	NA	0.763425	0.991713	0.00310941	0.0023658	0.000743607	1	1	0.00300269	0	0.00828157	0.00364299	in	0.0027601	0	0.00816327	0	in	0.000242591	0.00364299
chr15	85671794	Lncppara	DMR102	NA	0.763775	0.991713	0.00526871	0.00222229	0.00304642	0.640374	0.98217	0.00632246	0	0.0165485	0	in	0.00259267	0	0.00620155	0	in	0.00372978	0
chr5	30647740	NA	DMR213	NA	0.763775	0.991713	0.0143224	0.0160514	-0.00172906	0.779243	0.983497	0.0171868	0	0.0661479	0	in	0.0187266	0	0.0378151	0	in	-0.00153982	0
chr8	125669952	Map10	DMR288	NA	0.772029	0.991713	0.031793	0.0214054	0.0103876	0.575062	0.98217	0.0363578	0	0.110497	0.00896861	in	0.0204439	0	0.0653266	0.0271739	in	0.0159139	-0.0182053
chr13	43559490	Mcur1	DMR76	NA	0.774796	0.991713	0.00599009	0.00762753	-0.00163744	0.464192	0.964623	0.00410388	0	0.00827586	0.0154211	out	0.00822493	0	0.0223529	0.00404313	in	-0.00412104	0.011378
chr8	125669946	Map10	DMR288	NA	0.774796	0.991713	0.00840687	0.0102398	-0.00183294	0.464192	0.964623	0.0059706	0.00219138	0.0102639	0.0205882	out	0.0107119	0.00217628	0.0226443	0.00740741	in	-0.00474128	0.0131808
chr11	119056034	NA	DMR60	NA	0.774796	0.991713	0.0140084	0.0164953	-0.00248695	0.662338	0.98217	0.0168101	0.00167224	0.0367232	0	out	0.0130574	0	0.0254777	0.037123	out	0.00375267	-0.037123
chr15	85671879	Lncppara	DMR102	NA	0.774796	0.991713	0.0101482	0.00788922	0.002259	0.662338	0.98217	0.0117759	0	0.0224719	0.00201005	in	0.00920409	0.00254453	0.0172811	0	out	0.00257177	0.00201005
chr1	32172768	Khdrbs2	DMR2	NA	0.774796	0.991713	0.00398744	0.0037245	0.000262938	0.930736	1	0.00378642	0	0.00654308	0.00499251	in	0.00434525	0.00244101	0.00732154	0	out	-0.000558827	0.00499251
chr7	57509518	Gabra5	DMR255	NA	0.793532	0.991713	0.00409548	0.000859729	0.00323575	0.751099	0.983497	0.00491457	0	0.0215054	0	in	0.00100302	0	0.00307692	0	in	0.00391156	0
chr8	70744465	Pde4c	DMR271	NA	0.793532	0.991713	0.00945267	0.00464736	0.00480531	0.751099	0.983497	0.0113432	0	0.0403226	0	in	0.00542192	0	0.0222222	0	in	0.00592129	0
chr9	111311562	NA	DMR299	NA	0.793532	0.991713	0.013058	0.00710563	0.00595234	0.892295	1	0.0108696	0	0.0543478	0.024	in	0.00196078	0	0.0117647	0.0379747	out	0.00890878	-0.0139747
chr8	110168223	Calb2	DMR284	NA	0.815798	0.991713	0.0088769	0.0057194	0.0031575	0.597048	0.98217	0.00469484	0	0.0234742	0.0297872	out	0.00256754	0	0.0070922	0.0246305	out	0.00212729	0.00515669
chr15	85671847	Lncppara	DMR102	NA	0.815798	0.991713	0.00186815	0.00264267	-0.000774518	0.618665	0.98217	0.00224178	0	0.00631912	0	in	0.00290254	0	0.0151111	0.00108342	in	-0.000660762	-0.00108342
chr11	119055981	NA	DMR60	NA	0.815798	0.991713	0.00433779	0.00421222	0.000125569	0.773938	0.983497	0.00520534	0	0.0113636	0	in	0.00491425	0	0.0175824	0	in	0.00029109	0
chr8	71591803	NA	DMR272	NA	0.815798	0.991713	0.00380014	0.00200441	0.00179574	0.773938	0.983497	0.00456017	0	0.0201485	0	in	0.00233848	0	0.00871632	0	in	0.0022217	0
chr9	111311649	NA	DMR299	NA	0.815798	0.991713	0.0170669	0.0142869	0.00278002	0.842187	1	0.0092803	0	0.03125	0.056	out	0.0166681	0	0.0684932	0	in	-0.00738775	0.056
chr5	123141813	Gm26745	DMR221	NA	0.825539	0.991713	0.00262546	0.00298886	-0.000363402	0.640374	0.98217	0.00240009	0	0.00857143	0.00375235	in	0.00348701	0	0.00753138	0	in	-0.00108692	0.00375235
chr9	47531405	Cadm1	DMR292	NA	0.825539	0.991713	0.00549644	0.00586594	-0.000369503	0.708597	0.983497	0.00659573	0	0.013834	0	in	0.00656948	0	0.0154639	0.00164474	in	2.62513e-05	-0.00164474
chr7	19332818	NA	DMR245	NA	0.825539	0.991713	0.00352281	0.00367351	-0.000150708	0.773938	0.983497	0.00251588	0	0.0063593	0.00855746	out	0.00191098	0	0.0080429	0.0142487	out	0.000604893	-0.00569125
chr13	34876200	Prpf4b	DMR75	NA	0.825539	0.991713	0.00249401	0.00312355	-0.000629544	0.782252	0.983497	0.00299281	0	0.00525624	0	in	0.00364415	0	0.0116667	0	in	-0.000651335	0
chr19	56548402	Nhlrc2	DMR155	NA	0.825539	0.991713	0.00188224	0.00158433	0.000297902	0.923725	1	0.00162174	0	0.00484848	0.00318471	in	0.00163875	0	0.00537057	0.00125786	in	-1.70056e-05	0.00192685
chr8	71591834	NA	DMR272	NA	0.825539	0.991713	0.00223434	0.00356052	-0.00132618	0.923725	1	0.00239671	0	0.00756939	0.00142248	in	0.00403184	0	0.020195	0.000732601	in	-0.00163513	0.000689874
chr3	94399383	Gm43401	DMR181	NA	0.827981	0.991713	0.00456523	0.00352032	0.00104492	0.407016	0.942302	0.00547828	0	0.0144404	0	in	0.00284917	0	0.0104302	0.00754717	in	0.0026291	-0.00754717
chr10	81431289	Nfic	DMR17	NA	0.827981	0.991713	0.016373	0.0174327	-0.00105964	0.645055	0.98217	0.0196476	0	0.0385488	0	in	0.0191887	0	0.0755287	0.00689655	in	0.000458945	-0.00689655
chr4	148952039	NA	DMR209	NA	0.827981	0.991713	0.0867095	0.0905533	-0.00384379	0.645055	0.98217	0.0952279	0	0.380952	0.0441176	in	0.105646	0	0.318182	0	in	-0.0104176	0.0441176
chr7	30552753	Hspb6	DMR250	NA	0.827981	0.991713	0.00605018	0.0049661	0.00108407	0.782252	0.983497	0.0049148	0	0.0122358	0.0117271	in	0.00579379	0	0.0139594	0	in	-0.00087899	0.0117271
chr7	19332887	NA	DMR245	NA	0.827981	0.991713	0.00376326	0.00389855	-0.000135288	1	1	0.00402692	0	0.0111111	0.00244499	in	0.00390064	0	0.0080429	0.00388601	in	0.000126277	-0.00144102
chr7	19332878	NA	DMR245	NA	0.829399	0.991713	0.00298785	0.00641795	-0.0034301	0.464192	0.964623	0.00334002	0	0.00808898	0.00122699	in	0.00748761	0	0.0199005	0	in	-0.00414759	0.00122699
chr11	97573894	Srcin1	DMR43	NA	0.829399	0.991713	0.0420179	0.0457591	-0.00374118	0.645055	0.98217	0.0396431	0	0.0631579	0.0538922	in	0.0485123	0	0.102041	0.0292398	in	-0.00886926	0.0246524
chr2	164168121	Kcns1	DMR171	NA	0.829399	0.991713	0.0217566	0.0192572	0.00249939	0.645055	0.98217	0.0227066	0	0.0416667	0.0170068	in	0.0161536	0	0.0373134	0.0378788	out	0.00655295	-0.020872
chr3	94399333	Gm43401	DMR181	NA	0.829399	0.991713	0.00559265	0.00577225	-0.000179599	0.782252	0.983497	0.00420334	0	0.00760456	0.0125392	out	0.00460534	0	0.00905563	0.0127737	out	-0.000401994	-0.000234538
chr12	69196911	Gm49383	DMR65	NA	0.829399	0.991713	0.00211351	0.0016655	0.000448011	0.792208	0.983497	0.00253621	0.00105597	0.00317151	0	out	0.00194308	0	0.00361518	0	in	0.00059313	0
chr11	102606336	Fzd2	DMR53	NA	0.829399	0.991713	0.0201259	0.0243652	-0.00423924	0.926596	1	0.0210503	0	0.0310078	0.0155039	in	0.0223036	0	0.0553191	0.0367347	in	-0.00125324	-0.0212308
chr2	74655791	Evx2	DMR162	NA	0.829399	0.991713	0.0205245	0.0218669	-0.00134237	0.926596	1	0.0196294	0	0.0449438	0.025	in	0.0162521	0	0.0307018	0.0555556	out	0.00337731	-0.0305556
chr12	78749648	Mpp5	DMR66	NA	0.829399	0.991713	0.00298138	0.00255895	0.000422426	1	1	0.00316514	0.00111607	0.0078329	0.00206256	in	0.00298544	0	0.00722816	0	in	0.000179697	0.00206256
chr14	31641083	Hacl1	DMR84	NA	0.830094	0.991713	0.00360975	0.00283552	0.000774229	0.536797	0.964623	0.00206903	0.000334896	0.00507292	0.0113133	out	0.00330811	0	0.00537956	0	in	-0.00123907	0.0113133
chr1	16657141	NA	DMR1	NA	0.830094	0.991713	0.00363746	0.00299383	0.000643624	0.783711	0.983497	0.00395865	0.000472367	0.00888099	0.00203149	in	0.00315947	0	0.00713436	0.002	in	0.000799179	3.14881e-05
chr2	74655750	Evx2	DMR162	NA	0.830094	0.991713	0.0305129	0.0330236	-0.00251063	0.927099	1	0.0287584	0	0.0657277	0.0392857	in	0.0284967	0.00931677	0.044898	0.0601852	out	0.000261746	-0.0208995
chr15	84756703	Arhgap8	DMR99	NA	0.835664	0.991713	0.0670512	0.0673293	-0.00027808	0.329004	0.942302	0.063233	0.0414013	0.0779661	0.0861423	out	0.0774721	0.0316206	0.130435	0.00647249	out	-0.0142391	0.0796698
chr8	110168222	Calb2	DMR284	NA	0.835664	0.991713	0.0104931	0.00945503	0.00103806	0.329004	0.942302	0.010806	0.00176523	0.0357616	0.00892857	in	0.0108684	0.00335008	0.0226537	0.000974659	out	-6.24291e-05	0.00795391
chr10	66921314	Gm26576	DMR11	NA	0.835664	0.991713	0.207315	0.187747	0.019568	0.428571	0.942302	0.227253	0.135977	0.3	0.107623	out	0.182963	0.117647	0.347826	0.21645	in	0.0442902	-0.108827
chr10	81433720	Nfic	DMR18	NA	0.835664	0.991713	0.170746	0.176132	-0.00538586	0.428571	0.942302	0.166347	0.121823	0.230711	0.192744	in	0.181068	0.112831	0.24498	0.146516	in	-0.0147215	0.0462282
chr7	19698603	Apoe	DMR247	NA	0.835664	0.991713	0.0181795	0.0181179	6.1605e-05	0.428571	0.942302	0.0166163	0.0118039	0.0242964	0.0259951	out	0.0190665	0.00905563	0.0261771	0.0124262	in	-0.00245014	0.013569
chr8	110168211	Calb2	DMR284	NA	0.835664	0.991713	0.00726487	0.00966053	-0.00239566	0.428571	0.942302	0.00604643	0.00137931	0.0138889	0.0133571	in	0.0107828	0.00244499	0.0338196	0.00292683	in	-0.00473638	0.0104302
chr9	91364761	Zic1	DMR297	NA	0.835664	0.991713	0.0193234	0.0190246	0.000298836	0.428571	0.942302	0.0210896	0.0162429	0.0241894	0.0104923	out	0.0184074	0.00833768	0.0359837	0.0227273	in	0.00268217	-0.0122349
chr1	74027681	Tns1	DMR4	NA	0.835664	0.991713	0.321004	0.3153	0.00570358	0.536797	0.964623	0.330812	0.300305	0.365712	0.271961	out	0.30907	0.239448	0.354775	0.352679	in	0.0217418	-0.0807171
chr1	137182669	NA	DMR6	NA	0.835664	0.991713	0.832823	0.83027	0.00255317	0.536797	0.964623	0.833041	0.80791	0.849574	0.831731	in	0.826858	0.80383	0.843635	0.850739	out	0.00618308	-0.0190079
chr10	54755445	NA	DMR10	NA	0.835664	0.991713	0.924499	0.916777	0.00772193	0.536797	0.964623	0.924543	0.922638	0.927233	0.924278	in	0.918937	0.885864	0.938614	0.903813	in	0.00560543	0.0204651
chr11	24234006	NA	DMR25	NA	0.835664	0.991713	0.637897	0.629623	0.00827416	0.536797	0.964623	0.641674	0.605622	0.673589	0.619016	in	0.626686	0.577839	0.666667	0.647244	in	0.0149872	-0.0282279
chr11	115989846	Itgb4	DMR56	NA	0.835664	0.991713	0.810251	0.822324	-0.0120731	0.536797	0.964623	0.796433	0.719048	0.846311	0.879342	out	0.819882	0.785542	0.866667	0.836978	in	-0.0234489	0.0423637
chr12	20615457	Gm48693	DMR63	NA	0.835664	0.991713	0.067196	0.0442954	0.0229006	0.536797	0.964623	0.0753302	0.0231481	0.132485	0.0265252	in	0.0459779	0.0194878	0.0813528	0.0342007	in	0.0293523	-0.00767554
chr15	98606711	Adcy6	DMR106	NA	0.835664	0.991713	0.868706	0.862708	0.00599795	0.536797	0.964623	0.872897	0.84383	0.900701	0.847751	in	0.858642	0.815405	0.896841	0.887104	in	0.014255	-0.0393533
chr16	17209524	Rimbp3	DMR115	NA	0.835664	0.991713	0.0064767	0.00605034	0.000426364	0.536797	0.964623	0.0068474	0.00351617	0.00972413	0.00462321	in	0.00582535	0.00263554	0.00815217	0.00740026	in	0.00102205	-0.00277705
chr17	12507948	NA	DMR129	NA	0.835664	0.991713	0.180617	0.184918	-0.00430128	0.536797	0.964623	0.175697	0.140972	0.211268	0.205214	in	0.18553	0.158848	0.230507	0.181244	in	-0.00983306	0.02397
chr17	29326289	Pi16	DMR130	NA	0.835664	0.991713	0.877792	0.866124	0.0116674	0.536797	0.964623	0.88255	0.840391	0.91061	0.854003	in	0.865479	0.850575	0.88087	0.87	in	0.0170711	-0.0159969
chr17	51831302	Satb1	DMR137	NA	0.835664	0.991713	0.765083	0.773281	-0.0081981	0.536797	0.964623	0.762151	0.728022	0.803115	0.779743	in	0.783653	0.724907	0.821958	0.711048	out	-0.0215022	0.0686946
chr19	34746607	Slc16a12	DMR151	NA	0.835664	0.991713	0.042651	0.0475028	-0.00485177	0.536797	0.964623	0.0415958	0.0235658	0.0524284	0.0479272	in	0.0488502	0.0381648	0.065689	0.039418	in	-0.00725446	0.00850916
chr2	109677118	Bdnf	DMR165	NA	0.835664	0.991713	0.00776496	0.00831564	-0.000550684	0.536797	0.964623	0.00804811	0	0.0155642	0.00634921	in	0.00602241	0.00211193	0.0122324	0.0220751	out	0.0020257	-0.0157258
chr2	164168148	Kcns1	DMR171	NA	0.835664	0.991713	0.0408231	0.0417832	-0.000960168	0.536797	0.964623	0.0357312	0.0275	0.0567686	0.0662824	out	0.0434978	0.0111607	0.0764818	0.0314961	in	-0.00776657	0.0347864
chr4	83284681	Ttc39b	DMR194	NA	0.835664	0.991713	0.0685537	0.0709923	-0.00243855	0.536797	0.964623	0.0614282	0.0408971	0.0816594	0.104181	out	0.0693883	0.0479452	0.0935936	0.0806159	in	-0.00796015	0.0235655
chr5	123141838	Gm26745	DMR221	NA	0.835664	0.991713	0.00435953	0.00405806	0.000301461	0.536797	0.964623	0.00317343	0.00221976	0.0045	0.01029	out	0.00473441	0.0022779	0.00921273	0	out	-0.00156098	0.01029
chr6	30959082	Klf14	DMR228	cg43266055	0.835664	0.991713	0.0059069	0.00636521	-0.000458309	0.536797	0.964623	0.00573606	0.00385559	0.00792752	0.00676111	in	0.0052089	0.00185048	0.00882688	0.013303	out	0.000527156	-0.00654194
chr7	19303711	Fosb	DMR244	NA	0.835664	0.991713	0.185649	0.204306	-0.0186567	0.536797	0.964623	0.185279	0.128205	0.210619	0.1875	in	0.220905	0.127376	0.306818	0.104712	out	-0.0356258	0.082788
chr7	67562476	Lrrc28	DMR257	NA	0.835664	0.991713	0.39672	0.397143	-0.000423151	0.536797	0.964623	0.402433	0.335521	0.440028	0.368155	in	0.390495	0.321099	0.483717	0.43703	in	0.0119377	-0.0688751
chr8	99416033	Cdh8	DMR277	NA	0.835664	0.991713	0.00406491	0.00353271	0.000532197	0.536797	0.964623	0.00306301	0.00187852	0.00498008	0.00907441	out	0.00404405	0.00153846	0.00786959	0.000464684	out	-0.000981041	0.00860973
chr8	113688101	NA	DMR285	NA	0.835664	0.991713	0.226651	0.231117	-0.00446577	0.536797	0.964623	0.224324	0.184866	0.280538	0.238284	in	0.237516	0.170946	0.297227	0.192719	in	-0.0131919	0.0455646
chr8	113688118	NA	DMR285	NA	0.835664	0.991713	0.219329	0.225099	-0.0057702	0.536797	0.964623	0.215165	0.171225	0.272606	0.240152	in	0.231096	0.167719	0.294915	0.189118	in	-0.0159317	0.0510344
chr10	121150434	NA	DMR21	NA	0.835664	0.991713	0.901082	0.897985	0.00309753	0.662338	0.98217	0.897747	0.889876	0.910828	0.91776	out	0.901174	0.866821	0.941904	0.878848	in	-0.00342743	0.0389118
chr10	121150496	NA	DMR21	NA	0.835664	0.991713	0.885426	0.880407	0.00501836	0.662338	0.98217	0.886337	0.869001	0.904366	0.880868	in	0.879712	0.857607	0.906612	0.884577	in	0.00662481	-0.00370887
chr11	33201013	Tlx3	DMR26	NA	0.835664	0.991713	0.0150968	0.0133727	0.00172409	0.662338	0.98217	0.0124309	0.00929368	0.0162602	0.0284264	out	0.0124862	0.00311526	0.0193483	0.0186916	in	-5.5349e-05	0.00973481
chr11	67668034	Gas7	DMR34	NA	0.835664	0.991713	0.649889	0.654208	-0.00431849	0.662338	0.98217	0.654918	0.625612	0.681741	0.624742	out	0.661857	0.610719	0.693365	0.60831	out	-0.00693868	0.016432
chr11	109011709	NA	DMR54	NA	0.835664	0.991713	0.969258	0.977863	-0.00860447	0.662338	0.98217	0.979009	0.956989	1	0.920502	out	0.975749	0.961078	0.990868	0.990544	in	0.00326026	-0.0700416
chr12	20197112	AC165157.2	DMR62	NA	0.835664	0.991713	0.0269776	0.0295719	-0.0025943	0.662338	0.98217	0.0298973	0.00855484	0.0589474	0.0123789	in	0.033265	0.00903614	0.0503541	0.00741351	out	-0.00336763	0.00496539
chr12	20615411	Gm48693	DMR63	NA	0.835664	0.991713	0.0328532	0.0368004	-0.00394714	0.662338	0.98217	0.0334115	0.0123457	0.0591317	0.0300619	in	0.0403315	0.0216486	0.0722781	0.0156134	out	-0.00692003	0.0144485
chr12	20615450	Gm48693	DMR63	NA	0.835664	0.991713	0.0334799	0.0226706	0.0108093	0.662338	0.98217	0.0377002	0.00727802	0.0838323	0.0123784	in	0.0233512	0.0101458	0.0366361	0.0185874	in	0.014349	-0.00620893
chr12	105884891	NA	DMR70	NA	0.835664	0.991713	0.170084	0.156775	0.0133081	0.662338	0.98217	0.168486	0.120464	0.230876	0.178071	in	0.152804	0.105318	0.198067	0.180606	in	0.0156824	-0.00253513
chr14	70079166	Egr3	DMR90	NA	0.835664	0.991713	0.0447615	0.0522264	-0.00746493	0.662338	0.98217	0.047446	0.0317965	0.0664894	0.031339	out	0.0589853	0.0154639	0.105634	0.0116732	out	-0.0115393	0.0196659
chr15	60822531	Fam84b	DMR94	NA	0.835664	0.991713	0.162957	0.153483	0.0094747	0.662338	0.98217	0.171785	0.105045	0.21421	0.118821	in	0.154488	0.110849	0.195789	0.147453	in	0.017297	-0.0286318
chr15	85671824	Lncppara	DMR102	NA	0.835664	0.991713	0.00617253	0.00928388	-0.00311136	0.662338	0.98217	0.006201	0	0.015949	0.00603015	in	0.0101081	0.000888889	0.0289352	0.00433839	in	-0.00390713	0.00169176
chr15	85671872	Lncppara	DMR102	NA	0.835664	0.991713	0.00702822	0.00808203	-0.00105381	0.662338	0.98217	0.00742884	0.00315956	0.0147493	0.00502513	in	0.00725512	0.00230415	0.015528	0.0130435	in	0.000173714	-0.00801835
chr17	29326206	Pi16	DMR130	NA	0.835664	0.991713	0.951278	0.953939	-0.00266153	0.662338	0.98217	0.954366	0.947368	0.965783	0.935837	out	0.952658	0.944089	0.963559	0.961627	in	0.00170786	-0.0257898
chr17	36083781	H2-Bl	DMR132	NA	0.835664	0.991713	0.00453086	0.00539599	-0.000865127	0.662338	0.98217	0.0049578	0.000869565	0.0108153	0.00239617	in	0.00616906	0.000882613	0.0128913	0.000757576	out	-0.00121126	0.00163859
chr17	36083795	H2-Bl	DMR132	NA	0.835664	0.991713	0.012835	0.0121349	0.000700098	0.662338	0.98217	0.013485	0.00782609	0.0210697	0.00958466	in	0.0113796	0.00584795	0.0220049	0.0166667	in	0.00210546	-0.007082
chr17	50192720	NA	DMR136	NA	0.835664	0.991713	0.517121	0.50769	0.00943071	0.662338	0.98217	0.506015	0.475111	0.527568	0.57265	out	0.499463	0.39677	0.533684	0.557052	out	0.00655198	0.0155973
chr17	56829911	Rfx2	DMR139	NA	0.835664	0.991713	0.00587356	0.00708985	-0.00121629	0.662338	0.98217	0.00465708	0.000407498	0.0102041	0.011956	out	0.00639582	0.00171527	0.0112923	0.011254	in	-0.00173875	0.000701983
chr2	74691478	Gm28309	DMR163	NA	0.835664	0.991713	0.0163947	0.0183247	-0.00193001	0.662338	0.98217	0.0165356	0.00813481	0.020343	0.0156904	in	0.0175887	0.0121495	0.0249723	0.0227412	in	-0.00105305	-0.00705086
chr2	164168175	Kcns1	DMR171	NA	0.835664	0.991713	0.0468292	0.0493221	-0.00249295	0.662338	0.98217	0.0467674	0.0247934	0.0733333	0.047138	in	0.0373404	0.0171233	0.0540541	0.121212	out	0.00942694	-0.0740741
chr2	173184236	NA	DMR174	NA	0.835664	0.991713	0.0197615	0.0196872	7.4237e-05	0.662338	0.98217	0.0210457	0.0166571	0.0278367	0.0133403	out	0.0202775	0.0135708	0.0293427	0.0161458	in	0.000768236	-0.00280552
chr4	137862086	NA	DMR202	NA	0.835664	0.991713	0.00557382	0.00635635	-0.000782536	0.662338	0.98217	0.00506662	0.00252207	0.00902022	0.00810979	in	0.00486554	0.00284605	0.0106838	0.0153012	out	0.000201083	-0.00719145
chr5	123046770	Morn3	DMR220	NA	0.835664	0.991713	0.743949	0.738504	0.00544456	0.662338	0.98217	0.748258	0.686512	0.811533	0.722404	in	0.740827	0.685915	0.808168	0.724571	in	0.00743132	-0.00216706
chr6	88190262	Gm38708	DMR238	NA	0.835664	0.991713	0.431056	0.424349	0.00670742	0.662338	0.98217	0.439108	0.413844	0.477242	0.390794	out	0.429723	0.39701	0.466015	0.392102	out	0.00938527	-0.00130733
chr7	19332862	NA	DMR245	NA	0.835664	0.991713	0.00714669	0.00702819	0.000118499	0.662338	0.98217	0.00662003	0.00301508	0.00976139	0.00977995	out	0.00560215	0	0.0116686	0.0155844	out	0.00101788	-0.00580446
chr7	67562500	Lrrc28	DMR257	NA	0.835664	0.991713	0.384538	0.378605	0.00593344	0.662338	0.98217	0.393208	0.324725	0.429839	0.34119	in	0.373911	0.303199	0.46762	0.406769	in	0.0192972	-0.0655794
chr8	125669958	Map10	DMR288	NA	0.835664	0.991713	0.00751421	0.00550921	0.002005	0.662338	0.98217	0.00842824	0.000766871	0.0205882	0.00294406	in	0.00501647	0	0.0109569	0.00846561	in	0.00341176	-0.00552155
chr9	21792954	Kank2	DMR290	NA	0.835664	0.991713	0.0648793	0.0730726	-0.00819327	0.662338	0.98217	0.0638713	0.0343035	0.12444	0.0699193	in	0.0759884	0.0356723	0.133632	0.0555778	in	-0.0121171	0.0143416
chr9	65631336	Rbpms2	DMR295	NA	0.835664	0.991713	0.117661	0.10982	0.00784093	0.662338	0.98217	0.116033	0.0808799	0.140911	0.1258	in	0.1058	0.0597453	0.141757	0.133942	in	0.0102333	-0.00814123
chr11	97573788	Srcin1	DMR43	cg29997499	0.835664	0.991713	0.0566431	0.0555449	0.00109818	0.792208	0.983497	0.0631813	0.005	0.123457	0.0239521	in	0.0608808	0	0.142857	0.0235294	in	0.00230046	0.000422684
chr11	99144720	Ccr7	DMR49	cg30021715	0.835664	0.991713	0.594523	0.591034	0.00348885	0.792208	0.983497	0.593092	0.525336	0.663386	0.601681	in	0.588943	0.529496	0.7	0.603586	in	0.00414925	-0.00190499
chr11	101262011	Wnk4	DMR51	cg30047457	0.835664	0.991713	0.277658	0.266939	0.0107196	0.792208	0.983497	0.283475	0.234498	0.328926	0.248576	in	0.275	0.253461	0.314198	0.218571	out	0.00847478	0.0300048
chr11	102437415	NA	DMR52	NA	0.835664	0.991713	0.344496	0.40313	-0.0586348	0.792208	0.983497	0.367825	0.197368	0.533333	0.227848	in	0.383282	0.14	0.5	0.522222	out	-0.0154567	-0.294374
chr12	69196914	Gm49383	DMR65	NA	0.835664	0.991713	0.00264954	0.00274292	-9.33838e-05	0.792208	0.983497	0.00238619	0.000243962	0.00346675	0.00396629	out	0.00242807	0.0014059	0.00356952	0.00463201	out	-4.18851e-05	-0.000665726
chr14	32600077	Prrxl1	DMR85	NA	0.835664	0.991713	0.0950755	0.087329	0.00774654	0.792208	0.983497	0.0989989	0.0777038	0.108714	0.0754587	out	0.0883067	0.0518566	0.119057	0.0814626	in	0.0106922	-0.00600391
chr14	61689983	NA	DMR87	NA	0.835664	0.991713	0.829266	0.830198	-0.000932197	0.792208	0.983497	0.834804	0.786087	0.869474	0.801575	in	0.821505	0.748899	0.879185	0.882353	out	0.0132985	-0.0807781
chr14	61689998	NA	DMR87	NA	0.835664	0.991713	0.902565	0.898668	0.00389683	0.792208	0.983497	0.908235	0.870085	0.943164	0.874214	in	0.902864	0.853616	0.966292	0.873494	in	0.00537136	0.000719861
chr14	67072811	NA	DMR89	cg32619597	0.835664	0.991713	0.130281	0.136304	-0.00602275	0.792208	0.983497	0.125925	0.110191	0.154223	0.152058	in	0.131911	0.109865	0.147024	0.16266	out	-0.00598545	-0.010602
chr14	70079169	Egr3	DMR90	NA	0.835664	0.991713	0.0398792	0.0478666	-0.00798748	0.792208	0.983497	0.0415872	0.00759878	0.0703125	0.031339	in	0.0482785	0.0185185	0.0950704	0.0453956	in	-0.0066913	-0.0140566
chr15	83527324	Bik	DMR97	NA	0.835664	0.991713	0.0842563	0.0826677	0.00158855	0.792208	0.983497	0.084355	0.0339578	0.114522	0.0837629	in	0.0807124	0.0207469	0.110439	0.0944	in	0.00364261	-0.0106371
chr16	17209460	Rimbp3	DMR115	NA	0.835664	0.991713	0.00411518	0.00456576	-0.000450574	0.792208	0.983497	0.00438155	0.00234962	0.00682374	0.00278336	in	0.003743	0.00235977	0.00564653	0.00950234	out	0.000638553	-0.00671897
chr16	22573020	Dgkg	DMR116	NA	0.835664	0.991713	0.633085	0.634412	-0.00132665	0.792208	0.983497	0.625815	0.582412	0.6625	0.669436	out	0.630876	0.586002	0.686491	0.655626	in	-0.00506113	0.0138099
chr16	30308631	Gp5	DMR117	NA	0.835664	0.991713	0.00900661	0.00817384	0.000832764	0.792208	0.983497	0.00881313	0.00478978	0.0166359	0.00997398	in	0.00921268	0.000923361	0.0189951	0.00194081	in	-0.000399551	0.00803318
chr16	95861262	CT030665.2	DMR126	NA	0.835664	0.991713	0.726181	0.73121	-0.00502878	0.792208	0.983497	0.72782	0.701555	0.740391	0.717988	in	0.734132	0.6701	0.784259	0.713675	in	-0.00631251	0.0043123
chr18	70582513	Mbd2	DMR146	NA	0.835664	0.991713	0.55707	0.565545	-0.00847563	0.792208	0.983497	0.549869	0.486511	0.621226	0.593074	in	0.557155	0.433127	0.667005	0.615888	in	-0.00728599	-0.0228143
chr4	43382620	Rusc2	DMR188	NA	0.835664	0.991713	0.0120173	0.0111826	0.000834703	0.792208	0.983497	0.0112965	0.00568744	0.0171585	0.0156209	in	0.0121261	0.00320039	0.0190024	0.00552127	in	-0.000829578	0.0100997
chr4	46345322	Gm12446	DMR189	NA	0.835664	0.991713	0.0634755	0.0659606	-0.00248501	0.792208	0.983497	0.0597157	0.0387232	0.0782889	0.0822747	out	0.0688744	0.0449236	0.10698	0.0484773	in	-0.00915871	0.0337973
chr4	83284724	Ttc39b	DMR194	NA	0.835664	0.991713	0.0143019	0.0165678	-0.00226589	0.792208	0.983497	0.0127656	0.00492914	0.0245069	0.0219832	in	0.0156861	0.00388161	0.0318665	0.0218579	in	-0.00292046	0.000125238
chr4	147738781	NA	DMR207	NA	0.835664	0.991713	0.301772	0.314916	-0.0131445	0.792208	0.983497	0.303846	0.247863	0.385	0.291401	in	0.294014	0.175	0.382101	0.440329	out	0.00983171	-0.148928
chr5	134946408	Cldn4	DMR224	NA	0.835664	0.991713	0.474463	0.459887	0.0145763	0.792208	0.983497	0.466308	0.425308	0.48652	0.515243	out	0.453034	0.387209	0.520953	0.501007	in	0.0132737	0.0142355
chr6	133105274	Smim10l1	DMR243	NA	0.835664	0.991713	0.00512121	0.00547831	-0.000357099	0.792208	0.983497	0.00450522	0	0.00878477	0.0082012	in	0.00487805	0.00217391	0.00744417	0.0090799	out	-0.000372831	-0.0008787
chr7	19303801	Fosb	DMR244	cg44287902	0.835664	0.991713	0.0606742	0.0664571	-0.0057829	0.792208	0.983497	0.0585234	0.0257009	0.0888889	0.0714286	in	0.0657532	0.0304762	0.0954545	0.0706806	in	-0.00722985	0.000747943
chr7	34647299	Kctd15	DMR252	NA	0.835664	0.991713	0.302046	0.310475	-0.00842891	0.792208	0.983497	0.306825	0.245638	0.329755	0.278155	in	0.311433	0.253311	0.382294	0.304726	in	-0.00460873	-0.0265717
chr7	140923394	Nlrp6	DMR266	NA	0.835664	0.991713	0.212598	0.196684	0.0159144	0.792208	0.983497	0.206929	0.188625	0.24359	0.240943	in	0.191282	0.111851	0.267922	0.229093	in	0.015647	0.01185
chr8	87660066	NA	DMR274	NA	0.835664	0.991713	0.464238	0.425104	0.0391333	0.792208	0.983497	0.468521	0.406272	0.625207	0.442818	in	0.42347	0.269923	0.545346	0.434911	in	0.0450517	0.00790669
chr9	98952311	Foxl2os	DMR298	NA	0.835664	0.991713	0.0150634	0.0159621	-0.000898682	0.792208	0.983497	0.0151993	0	0.0286976	0.014384	in	0.0177786	0.00778643	0.0277162	0.00506329	out	-0.00257926	0.0093207
chr9	98952367	Foxl2os	DMR298	NA	0.835664	0.991713	0.00696876	0.00501133	0.00195742	0.792208	0.983497	0.00798704	0.00308008	0.0209251	0.00187735	out	0.00542515	0	0.00991189	0.00252845	in	0.00256189	-0.000651098
chr10	79888800	Gm19810	DMR13	NA	0.835664	0.991713	0.922719	0.92255	0.00016896	0.930736	1	0.922813	0.909346	0.938482	0.922249	in	0.922946	0.908102	0.954009	0.920174	in	-0.00013297	0.00207464
chr10	80347707	Adamtsl5	DMR16	cg28719231	0.835664	0.991713	0.139325	0.156815	-0.0174898	0.930736	1	0.141615	0.125529	0.168568	0.127877	in	0.151741	0.0896159	0.242529	0.187256	in	-0.0101267	-0.0593789
chr10	81643315	Ankrd24	DMR19	NA	0.835664	0.991713	0.0040011	0.00430326	-0.000302161	0.930736	1	0.00393456	0.00224507	0.00570443	0.0043338	in	0.00423721	0.00162791	0.00666482	0.00469956	in	-0.000302652	-0.00036576
chr10	81643336	Ankrd24	DMR19	NA	0.835664	0.991713	0.00636434	0.00679023	-0.000425893	0.930736	1	0.00654784	0.00533387	0.00845411	0.00544684	in	0.00693365	0.00462706	0.00967567	0.00592974	in	-0.000385809	-0.000482895
chr10	127326524	Arhgap9	DMR22	NA	0.835664	0.991713	0.0402447	0.0430743	-0.00282966	0.930736	1	0.0414065	0.0179211	0.0602056	0.0344353	in	0.0431672	0.0133333	0.0678899	0.042517	in	-0.00176067	-0.00808175
chr10	127326528	Arhgap9	DMR22	NA	0.835664	0.991713	0.0351102	0.0360375	-0.000927244	0.930736	1	0.0341433	0.0161002	0.0660793	0.0399449	in	0.035241	0.0121359	0.0570902	0.0408163	in	-0.0010977	-0.000871423
chr11	57832853	Hand1	DMR31	NA	0.835664	0.991713	0.394503	0.383838	0.010665	0.930736	1	0.394455	0.333458	0.45894	0.394745	in	0.384368	0.354104	0.443396	0.380662	in	0.0100873	0.0140829
chr11	62629486	Lrrc75a	DMR33	NA	0.835664	0.991713	0.147976	0.119772	0.028204	0.930736	1	0.155141	0.0867925	0.258206	0.11215	in	0.126464	0.0802603	0.147727	0.0796178	out	0.0286769	0.0325317
chr11	114639926	NA	DMR55	NA	0.835664	0.991713	0.340223	0.314882	0.0253405	0.930736	1	0.340676	0.295192	0.372835	0.337954	in	0.311383	0.219834	0.376463	0.335876	in	0.0292932	0.00207826
chr12	20615435	Gm48693	DMR63	NA	0.835664	0.991713	0.0689552	0.0663711	0.00258411	0.930736	1	0.0723129	0.0329218	0.122006	0.0521662	in	0.0681392	0.0384187	0.101648	0.0557621	in	0.00417373	-0.00359586
chr12	20615473	Gm48693	DMR63	NA	0.835664	0.991713	0.0512835	0.0372662	0.0140173	0.930736	1	0.0558815	0.0240175	0.112275	0.0282935	in	0.0414946	0.0280255	0.0630713	0.0118959	out	0.014387	0.0163976
chr13	55450774	Grk6	DMR77	NA	0.835664	0.991713	0.242282	0.235951	0.00633081	0.930736	1	0.244413	0.189437	0.331115	0.231626	in	0.238024	0.148344	0.324399	0.223515	in	0.00638929	0.00811118
chr14	65759478	Scara5	DMR88	NA	0.835664	0.991713	0.517689	0.519899	-0.00221019	0.930736	1	0.516363	0.460117	0.563694	0.524319	in	0.520583	0.473881	0.552956	0.515795	in	-0.00422019	0.00852388
chr15	83846894	Mpped1	DMR98	NA	0.835664	0.991713	0.577917	0.587001	-0.00908388	0.930736	1	0.578668	0.511985	0.628947	0.574164	in	0.591669	0.539378	0.631228	0.558993	in	-0.0130012	0.0151707
chr15	85671801	Lncppara	DMR102	NA	0.835664	0.991713	0.0103113	0.00795969	0.00235158	0.930736	1	0.00955663	0	0.0221893	0.0140845	in	0.00874401	0.0037594	0.015528	0.0032538	out	0.000812619	0.0108307
chr15	102144281	Igfbp6	DMR109	NA	0.835664	0.991713	0.278144	0.289005	-0.0108602	0.930736	1	0.283634	0.233871	0.364486	0.250696	in	0.277605	0.205333	0.333333	0.357401	out	0.00602874	-0.106704
chr15	102460502	Gm26518	DMR110	NA	0.835664	0.991713	0.687523	0.69449	-0.00696683	0.930736	1	0.682425	0.577795	0.729358	0.713014	in	0.691524	0.601515	0.739373	0.712283	in	-0.00909959	0.000731416
chr16	30308633	Gp5	DMR117	NA	0.835664	0.991713	0.00778509	0.00817046	-0.000385365	0.930736	1	0.00726509	0.00138504	0.0107643	0.0103851	in	0.0077462	0.000923361	0.013615	0.010716	in	-0.000481109	-0.000330911
chr17	7158265	NA	DMR128	NA	0.835664	0.991713	0.722085	0.722573	-0.000487822	0.930736	1	0.721503	0.646597	0.805369	0.725	in	0.727745	0.671111	0.805085	0.691542	in	-0.00624256	0.0334577
chr17	12508102	NA	DMR129	NA	0.835664	0.991713	0.254699	0.257636	-0.00293735	0.930736	1	0.257662	0.234909	0.29349	0.239884	in	0.260814	0.199545	0.322788	0.238569	in	-0.00315239	0.0013158
chr18	70582543	Mbd2	DMR146	NA	0.835664	0.991713	0.277193	0.28842	-0.0112266	0.930736	1	0.269222	0.194419	0.34375	0.317047	in	0.277914	0.179805	0.386572	0.351453	in	-0.00869177	-0.034406
chr2	29845632	Mir219a-2	DMR159	cg38207169	0.835664	0.991713	0.462816	0.471556	-0.00873988	0.930736	1	0.474155	0.436064	0.53633	0.40612	out	0.476906	0.418396	0.533723	0.439455	in	-0.0027509	-0.0333346
chr2	115856459	NA	DMR166	NA	0.835664	0.991713	0.0255182	0.0256106	-9.23732e-05	0.930736	1	0.0264423	0.00903342	0.056664	0.0208978	in	0.0244266	0.0127688	0.0439158	0.0327144	in	0.00201567	-0.0118166
chr2	115856486	NA	DMR166	NA	0.835664	0.991713	0.0382315	0.0365294	0.00170211	0.930736	1	0.0370679	0.00593032	0.0595447	0.0440495	in	0.040415	0.0145914	0.0566449	0.0132159	out	-0.00334707	0.0308336
chr2	119324048	Gm14207	DMR168	NA	0.835664	0.991713	0.298976	0.291143	0.00783341	0.930736	1	0.297631	0.249841	0.340462	0.305703	in	0.29128	0.19322	0.339034	0.290323	in	0.00635126	0.0153808
chr2	146959254	Kiz	DMR170	NA	0.835664	0.991713	0.119919	0.238711	-0.118792	0.930736	1	0.13053	0.0524781	0.291667	0.0668648	in	0.26643	0.0477308	0.75	0.0723982	in	-0.1359	-0.00553341
chr2	164168177	Kcns1	DMR171	NA	0.835664	0.991713	0.0345235	0.0325857	0.00193781	0.930736	1	0.0362409	0.00328407	0.0756303	0.0259366	in	0.0349545	0.00191205	0.0579065	0.0183727	in	0.00128635	0.0075639
chr2	164168178	Kcns1	DMR171	NA	0.835664	0.991713	0.0234841	0.0327789	-0.00929478	0.930736	1	0.0234671	0.01	0.0378788	0.023569	in	0.0230905	0	0.0522388	0.0909091	out	0.000376606	-0.0673401
chr3	38440823	Gm36823	DMR177	NA	0.835664	0.991713	0.797776	0.801909	-0.00413387	0.930736	1	0.791814	0.608696	0.909091	0.827586	in	0.80642	0.761099	0.837728	0.774848	in	-0.0146063	0.0527383
chr3	38440903	Gm36823	DMR177	NA	0.835664	0.991713	0.642414	0.770845	-0.128432	0.930736	1	0.612276	0.0909091	0.814655	0.793103	in	0.755641	0.695446	0.803815	0.862069	out	-0.143366	-0.0689655
chr3	55783110	Nbea	DMR179	NA	0.835664	0.991713	0.358989	0.361817	-0.00282754	0.930736	1	0.360662	0.34235	0.396633	0.350627	in	0.358568	0.332281	0.381328	0.381309	in	0.00209367	-0.0306823
chr3	97767024	Pde4dip	DMR183	NA	0.835664	0.991713	0.0676116	0.0486098	0.0190018	0.930736	1	0.0500228	0.00961538	0.0977918	0.155556	out	0.0475251	0.011215	0.0812854	0.0551181	in	0.0024977	0.100437
chr4	40229921	Ddx58	DMR187	NA	0.835664	0.991713	0.920598	0.92292	-0.00232227	0.930736	1	0.91874	0.899566	0.927672	0.929888	out	0.923641	0.915725	0.938567	0.918592	in	-0.00490171	0.0112962
chr4	47947985	NA	DMR190	NA	0.835664	0.991713	0.223794	0.211376	0.0124179	0.930736	1	0.213599	0.192593	0.225462	0.27477	out	0.208665	0.113482	0.267286	0.227642	in	0.00493367	0.0471279
chr4	99653926	Gm12688	DMR196	NA	0.835664	0.991713	0.0318355	0.0278581	0.00397743	0.930736	1	0.0325992	0.0112457	0.0571429	0.0280172	in	0.0285477	0.016	0.0452323	0.0237203	in	0.00405147	0.00429689
chr4	99653931	Gm12688	DMR196	NA	0.835664	0.991713	0.0623516	0.04643	0.0159216	0.930736	1	0.0661733	0.0328185	0.160414	0.0432432	in	0.0477181	0.0253863	0.0732177	0.0387016	in	0.0184552	0.00454162
chr4	140002521	NA	DMR205	NA	0.835664	0.991713	0.646197	0.651842	-0.00564478	0.930736	1	0.656546	0.631273	0.682213	0.594451	out	0.647748	0.587156	0.672869	0.676404	out	0.00879811	-0.0819529
chr4	140002573	NA	DMR205	NA	0.835664	0.991713	0.753657	0.756669	-0.00301215	0.930736	1	0.753571	0.725355	0.788076	0.754086	in	0.753734	0.731	0.779978	0.774279	in	-0.000162924	-0.0201933
chr4	140002603	NA	DMR205	NA	0.835664	0.991713	0.889063	0.88161	0.00745274	0.930736	1	0.892199	0.880225	0.90542	0.873384	out	0.882268	0.813811	0.919731	0.87766	in	0.00993008	-0.00427554
chr5	134946366	Cldn4	DMR224	NA	0.835664	0.991713	0.339592	0.331157	0.00843526	0.930736	1	0.329707	0.261805	0.393198	0.389019	in	0.329303	0.261608	0.390829	0.342282	in	0.000404044	0.0467372
chr5	146461859	Wasf3	DMR226	NA	0.835664	0.991713	0.763379	0.767377	-0.00399736	0.930736	1	0.768164	0.686158	0.838384	0.739454	in	0.762993	0.733983	0.795139	0.79368	in	0.00517162	-0.0542262
chr6	85186906	NA	DMR236	NA	0.835664	0.991713	0.0392285	0.0386321	0.000596388	0.930736	1	0.0388736	0.0298805	0.0490444	0.0410032	in	0.0388848	0.0265403	0.0496269	0.037116	in	-1.12269e-05	0.00388714
chr6	85186954	NA	DMR236	cg43639569	0.835664	0.991713	0.149689	0.14106	0.00862833	0.930736	1	0.142474	0.117201	0.176173	0.18576	out	0.141412	0.121473	0.155482	0.138948	in	0.0010621	0.0468115
chr7	19489247	Exoc3l2	DMR246	NA	0.835664	0.991713	0.289065	0.274839	0.0142269	0.930736	1	0.282543	0.0865385	0.54359	0.321678	in	0.261821	0.118812	0.420513	0.352941	in	0.0207214	-0.0312629
chr7	67562396	Lrrc28	DMR257	cg44671574	0.835664	0.991713	0.353299	0.360601	-0.00730176	0.930736	1	0.360358	0.286513	0.417925	0.318003	in	0.354169	0.267367	0.456349	0.399187	in	0.00618845	-0.0811839
chr8	91872703	Gm28511	DMR276	NA	0.835664	0.991713	0.0833841	0.0757801	0.00760399	0.930736	1	0.0809598	0.0681898	0.111111	0.0955056	in	0.0721463	0.0349127	0.0917816	0.0975832	out	0.00881353	-0.0020776
chr8	105298600	E2f4	DMR280	NA	0.835664	0.991713	0.2953	0.299862	-0.00456218	0.930736	1	0.297535	0.245023	0.355153	0.28412	in	0.290396	0.234694	0.339468	0.356655	out	0.00713911	-0.0725341
chr8	116144496	NA	DMR286	cg46217905	0.835664	0.991713	0.162569	0.169124	-0.00655413	0.930736	1	0.163311	0.137374	0.197908	0.158863	in	0.165546	0.141697	0.213368	0.190588	in	-0.00223537	-0.0317254
chr8	126422286	NA	DMR289	NA	0.835664	0.991713	0.004979	0.00438275	0.000596257	0.930736	1	0.00475326	0.00322014	0.00670284	0.00610772	in	0.00424199	0.00143279	0.00706006	0.00522727	in	0.000511268	0.000880445
chr9	98952394	Foxl2os	DMR298	NA	0.835664	0.991713	0.0221209	0.0194142	0.00270673	0.930736	1	0.0234181	0.0157618	0.0363409	0.0156348	out	0.0207512	0.00893855	0.0323568	0.0113924	in	0.00266699	0.00424237
chr1	32172787	Khdrbs2	DMR2	NA	0.835664	0.991713	0.00427301	0.00640035	-0.00212735	1	1	0.00403362	0.000660066	0.0104126	0.00546992	in	0.00599979	0.00043956	0.0147941	0.00880373	in	-0.00196617	-0.00333381
chr10	54755507	NA	DMR10	NA	0.835664	0.991713	0.930477	0.93128	-0.000802408	1	1	0.932305	0.917006	0.941989	0.92134	in	0.935974	0.909901	0.970861	0.903114	out	-0.00366912	0.0182254
chr10	81433702	Nfic	DMR18	NA	0.835664	0.991713	0.357644	0.353888	0.00375614	1	1	0.35399	0.289928	0.441637	0.375916	in	0.355455	0.238954	0.455546	0.34449	in	-0.00146459	0.0314262
chr11	3160125	Sfi1	DMR23	NA	0.835664	0.991713	0.0205644	0.0213844	-0.000820021	1	1	0.0206866	0.0171501	0.0225846	0.0199534	in	0.0218192	0.0190004	0.027447	0.0187754	out	-0.00113265	0.00117797
chr11	59284358	Wnt3a	DMR32	NA	0.835664	0.991713	0.258876	0.254029	0.00484674	1	1	0.26346	0.231977	0.321386	0.235955	in	0.255672	0.172144	0.337449	0.244167	in	0.00778723	-0.00821206
chr11	97626528	NA	DMR44	NA	0.835664	0.991713	0.387614	0.382098	0.00551538	1	1	0.37986	0.353782	0.426694	0.42638	in	0.384809	0.333044	0.432139	0.365831	in	-0.00494917	0.0605494
chr11	109011697	NA	DMR54	NA	0.835664	0.991713	0.950567	0.948527	0.00203987	1	1	0.949049	0.901328	0.988235	0.958159	in	0.949011	0.90678	0.985915	0.945626	in	3.80347e-05	0.0125325
chr12	20615487	Gm48693	DMR63	NA	0.835664	0.991713	0.0788977	0.0694704	0.00942726	1	1	0.0865428	0.0400291	0.168413	0.040672	in	0.0726163	0.0535032	0.0868373	0.0505952	out	0.0139265	-0.00992327
chr12	86307870	NA	DMR68	cg30920014	0.835664	0.991713	0.600928	0.598576	0.00235272	1	1	0.596736	0.584256	0.620332	0.621889	out	0.596115	0.577127	0.61119	0.613339	out	0.000621202	0.00854979
chr14	61690046	NA	DMR87	NA	0.835664	0.991713	0.903323	0.909599	-0.00627648	1	1	0.902255	0.857143	0.936667	0.908661	in	0.902597	0.869281	0.938961	0.951613	out	-0.000341941	-0.0429515
chr15	83527319	Bik	DMR97	NA	0.835664	0.991713	0.162393	0.160302	0.0020904	1	1	0.161108	0.112412	0.193948	0.168814	in	0.163019	0.106354	0.208775	0.144	in	-0.00191099	0.0248144
chr15	83527376	Bik	DMR97	NA	0.835664	0.991713	0.365244	0.347465	0.0177797	1	1	0.358293	0.305785	0.424828	0.4	in	0.346426	0.237569	0.455939	0.353698	in	0.0118674	0.0463023
chr16	33382304	Zfp148	DMR118	NA	0.835664	0.991713	0.0132034	0.0101568	0.00304656	1	1	0.0126905	0.00229358	0.027846	0.0157676	in	0.0102758	0.00540541	0.018711	0.00944287	in	0.00241472	0.00632476
chr18	11048443	1010001N08Rik	DMR141	NA	0.835664	0.991713	0.17028	0.16354	0.00674029	1	1	0.162801	0.150311	0.187131	0.207676	out	0.16092	0.124161	0.180595	0.179259	in	0.00188091	0.0284172
chr18	66022748	NA	DMR145	NA	0.835664	0.991713	0.561101	0.539591	0.0215107	1	1	0.542887	0.440252	0.690821	0.652174	in	0.52864	0.455529	0.585237	0.605296	out	0.0142472	0.0468776
chr19	6830401	Rps6ka4	DMR149	NA	0.835664	0.991713	0.52651	0.526885	-0.000375143	1	1	0.523564	0.463351	0.569601	0.541237	in	0.526956	0.482344	0.59075	0.526455	in	-0.00339226	0.0147821
chr2	119324057	Gm14207	DMR168	NA	0.835664	0.991713	0.355787	0.349616	0.00617089	1	1	0.357492	0.321967	0.424034	0.347264	in	0.348137	0.27322	0.402709	0.358491	in	0.00935448	-0.0112261
chr3	38440846	Gm36823	DMR177	NA	0.835664	0.991713	0.894528	0.8773	0.0172281	1	1	0.894124	0.826087	1	0.896552	in	0.877134	0.828338	0.907285	0.878296	in	0.0169894	0.0182556
chr3	86547142	Lrba	DMR180	NA	0.835664	0.991713	0.201378	0.209978	-0.0085999	1	1	0.204705	0.180365	0.240041	0.184743	in	0.215355	0.177467	0.286491	0.177714	in	-0.0106502	0.00702884
chr4	40229898	Ddx58	DMR187	NA	0.835664	0.991713	0.957407	0.957697	-0.000290642	1	1	0.957369	0.946473	0.968917	0.957596	in	0.956957	0.94892	0.964092	0.962137	in	0.000411456	-0.00454117
chr4	83284602	Ttc39b	DMR194	NA	0.835664	0.991713	0.0817492	0.0800275	0.00172174	1	1	0.086508	0.0538496	0.10929	0.0579554	in	0.0824892	0.0534351	0.115529	0.0652574	in	0.00401882	-0.00730199
chr4	99653912	Gm12688	DMR196	NA	0.835664	0.991713	0.123284	0.126076	-0.00279206	1	1	0.126581	0.106178	0.150466	0.106796	in	0.126672	0.0871369	0.171975	0.1225	in	-9.04981e-05	-0.0157039
chr4	137862056	NA	DMR202	NA	0.835664	0.991713	0.00499404	0.00454038	0.000453653	1	1	0.00479712	0.00069979	0.00930521	0.0059786	in	0.00471381	0.00258398	0.00747664	0.00349984	in	8.3316e-05	0.00247876
chr7	80876244	Zscan2	DMR259	NA	0.835664	0.991713	0.916136	0.916031	0.000105224	1	1	0.916996	0.896235	0.932175	0.911837	in	0.918992	0.873267	0.964638	0.898267	in	-0.00199558	0.01357
chr8	26976612	NA	DMR269	NA	0.835664	0.991713	0.00212942	0.00261574	-0.000486326	1	1	0.00214513	0	0.00387785	0.00205086	in	0.00247475	0.000701508	0.00485605	0.0034617	in	-0.000329621	-0.00141084
chr8	99416094	Cdh8	DMR277	NA	0.835664	0.991713	0.00606456	0.00569347	0.000371089	1	1	0.00645966	0.000498008	0.0117396	0.00408905	in	0.00579046	0.00402976	0.00797267	0.00511152	in	0.0006692	-0.00102247
chr8	106870108	NA	DMR281	NA	0.835664	0.991713	0.0703476	0.0665864	0.00376118	1	1	0.0720277	0.0500856	0.104615	0.0619469	in	0.0688994	0.0517711	0.0920368	0.0527086	in	0.00312835	0.00923826
chr8	108714473	Zfhx3	DMR282	NA	0.835664	0.991713	0.0659872	0.0658472	0.00013996	1	1	0.0646986	0.0493492	0.0765766	0.0724299	in	0.0672864	0.050513	0.0938272	0.0572119	in	-0.0025878	0.015218
chr8	126422321	NA	DMR289	NA	0.835664	0.991713	0.00284543	0.00252779	0.000317647	1	1	0.00281372	0.000319336	0.00591372	0.00300401	in	0.00270265	0.00141919	0.00383436	0.00147862	in	0.000111071	0.00152539
chr9	40685770	NA	DMR291	NA	0.835664	0.991713	0.0465021	0.0465353	-3.31468e-05	1	1	0.0504351	0.0312876	0.0714586	0.0268371	out	0.05168	0.0222125	0.0877936	0.0156667	out	-0.0012449	0.0111704
chr9	57563896	Scamp2	DMR293	NA	0.835664	0.991713	0.463183	0.455016	0.00816667	1	1	0.459574	0.433131	0.493298	0.481226	in	0.455434	0.379761	0.503756	0.452506	in	0.00413972	0.0287198
chr14	99099969	Pibf1	DMR92	NA	0.846796	1	0.00301932	0.00108013	0.00193919	0.465209	0.964623	0	0	0	0.0181159	out	0.000910747	0	0.00546448	0.00209644	in	-0.000910747	0.0160195
chr9	72111246	Tcf12	DMR296	NA	0.846796	1	0.00294985	0.00270174	0.000248111	0.892295	1	0.00353982	0	0.0176991	0	in	0.000574713	0	0.00344828	0.0154639	out	0.00296511	-0.0154639
chr9	72111312	Tcf12	DMR296	NA	0.846796	1	0.00742574	0.00486803	0.00255771	0.892295	1	0.00891089	0	0.0445545	0	in	0.00311526	0	0.0186916	0.0153846	in	0.00579563	-0.0153846
chr15	85671889	Lncppara	DMR102	NA	0.870611	1	0.00203134	0.00335471	-0.00132337	0.642347	0.98217	0.00143056	0	0.00551615	0.00503525	in	0.00156642	0	0.0093985	0.0140845	out	-0.000135853	-0.00904926
chr4	148952148	NA	DMR209	NA	0.880556	1	0.0358863	0.0826351	-0.0467488	0.502731	0.964623	0.0215251	0	0.0540541	0.107692	out	0.0964076	0	0.3	0	in	-0.0748825	0.107692
chr9	47531482	Cadm1	DMR292	NA	0.880556	1	0.00900731	0.00524856	0.00375875	0.779243	0.983497	0.0108088	0	0.0260417	0	in	0.00612332	0	0.0260047	0	in	0.00468545	0
chr9	47531397	Cadm1	DMR292	NA	0.880556	1	0.00263286	0.00326313	-0.000630264	0.923725	1	0.00315944	0	0.00856793	0	in	0.00326498	0	0.00773196	0.00325203	in	-0.00010554	-0.00325203
chr14	99099932	Pibf1	DMR92	NA	0.880556	1	0.00270314	0.00499399	-0.00229084	0.925558	1	0.00324377	0	0.00860585	0	in	0.00582632	0	0.0215686	0	in	-0.00258255	0
chr4	73790754	Rasef	DMR192	NA	0.884659	1	0.0210094	0.0323688	-0.0113594	0.579541	0.98217	0.0226306	0	0.0503597	0.0129032	in	0.0377636	0	0.111111	0	in	-0.015133	0.0129032
chr8	125669973	Map10	DMR288	NA	0.884821	1	0.00331028	0.00400301	-0.000692726	0.708597	0.983497	0.00279702	0	0.00584368	0.00587659	out	0.00220104	0	0.00777605	0.0148148	out	0.000595979	-0.00893822
chr8	110168139	Calb2	DMR284	NA	0.886248	1	0.00727588	0.00704905	0.000226829	0.246753	0.92351	0.00873106	0.0026455	0.0123566	0	out	0.00513747	0	0.017341	0.0185185	out	0.00359358	-0.0185185
chr19	56548465	Nhlrc2	DMR155	NA	0.886248	1	0.00255372	0.00271446	-0.000160738	0.360216	0.942302	0.00200289	0	0.00328947	0.00530786	out	0.00295722	0	0.00662879	0.00125786	in	-0.000954331	0.00404999
chr11	97573807	Srcin1	DMR43	NA	0.886248	1	0.0406422	0.0376415	0.00300074	0.714379	0.983497	0.0379273	0	0.118056	0.0542169	in	0.041931	0	0.146341	0.0119048	in	-0.00400365	0.0423121
chr8	99416477	Cdh8	DMR277	cg46060573	0.886248	1	0.00263345	0.00246496	0.000168494	0.792208	0.983497	0.00316014	0.000882613	0.00484731	0	out	0.00287578	0.000838926	0.00592885	0	out	0.000284358	0
chr8	110168176	Calb2	DMR284	NA	0.886248	1	0.0104517	0.00826322	0.00218851	0.854805	1	0.0120078	0	0.0248276	0.00267142	in	0.00915309	0	0.0185185	0.00292398	in	0.0028547	-0.000252561
chr8	125670012	Map10	DMR288	NA	0.886248	1	0.00533136	0.00518496	0.000146393	0.854805	1	0.00580997	0	0.0118343	0.0029383	in	0.00534216	0	0.0138249	0.00424178	in	0.000467808	-0.00130349
chr8	99416461	Cdh8	DMR277	NA	0.886248	1	0.00569877	0.00537855	0.000320217	0.930736	1	0.00670703	0	0.0103842	0.000657462	in	0.00627498	0.000467946	0.0128968	0	out	0.000432053	0.000657462
chr1	16657134	NA	DMR1	cg36683810	0.886248	1	0.0038851	0.00377598	0.00010912	1	1	0.00315306	0	0.00676056	0.00754527	out	0.00332306	0	0.00745573	0.00649351	in	-0.000169994	0.00105177
chr11	109011775	NA	DMR54	NA	0.886248	1	0.976713	0.973525	0.00318779	1	1	0.973733	0.944086	1	0.991614	in	0.969903	0.938215	0.979167	0.995261	out	0.00383011	-0.00364641
chr13	97070967	Fam169a	DMR79	NA	0.886248	1	0.254177	0.268506	-0.0143282	1	1	0.251698	0.217021	0.274959	0.266575	in	0.252032	0.2048	0.298762	0.367347	out	-0.000334061	-0.100772
chr16	13448582	Gm15738	DMR113	NA	0.886248	1	0.00699446	0.00813144	-0.00113698	1	1	0.00772535	0	0.0172308	0.00334001	in	0.0087726	0	0.0192813	0.00428449	in	-0.00104725	-0.000944477
chr5	30647716	NA	DMR213	NA	0.886248	1	0.0253338	0.016102	0.00923178	1	1	0.0274266	0	0.0817308	0.0148699	in	0.0187857	0.00420168	0.0323625	0	out	0.00864089	0.0148699
chr8	110168284	NA	DMR284	NA	0.909583	1	0.00547731	0.00405268	0.00142462	0.892295	1	0.00657277	0	0.0328638	0	in	0.00472813	0	0.0283688	0	in	0.00184464	0
chr8	125670011	Map10	DMR288	NA	0.909583	1	0.00736648	0.00446429	0.0029022	0.892295	1	0.00883978	0	0.0441989	0	in	0.00520833	0	0.03125	0	in	0.00363145	0
chr12	24252073	Gm21297	DMR64	NA	0.914286	1	0.0683266	0.0639363	0.0043903	0.547619	0.98217	0.0837646	0.0443686	0.151899	0.0220126	out	0.0639363	0.0186916	0.120438	NA	out	0.0198283	NA
chr12	24252011	Gm21297	DMR64	NA	0.914286	1	0.0494402	0.0560378	-0.00659758	0.714286	0.983497	0.0659203	0.0519481	0.0875421	0	out	0.0560378	0.0191571	0.0819672	NA	out	0.00988249	NA
chr12	24252071	Gm21297	DMR64	NA	0.914286	1	0.0853324	0.0701986	0.0151338	0.714286	0.983497	0.109517	0.042328	0.224684	0.0127796	out	0.0701986	0.0308642	0.142336	NA	out	0.0393181	NA
chr12	24252027	Gm21297	DMR64	NA	0.914286	1	0.0605849	0.06995	-0.00936503	0.904762	1	0.0621319	0.0337079	0.097973	0.0559441	in	0.06995	0.0333333	0.103846	NA	out	-0.00781808	NA
chr12	24252043	Gm21297	DMR64	NA	0.914286	1	0.109527	0.123923	-0.0143961	0.904762	1	0.127388	0.0898876	0.189831	0.0559441	out	0.123923	0.0304054	0.252918	NA	out	0.00346481	NA
chr8	110168258	NA	DMR284	NA	0.930479	1	0.00427062	0.00905591	-0.0047853	0.915796	1	0.00512474	0	0.0203046	0	in	0.0105652	0	0.035503	0	in	-0.00544049	0
chr9	47531412	Cadm1	DMR292	NA	0.930479	1	0.0010279	0.00163211	-0.00060421	0.915796	1	0.00123348	0	0.00417537	0	in	0.00190413	0	0.00945626	0	in	-0.000670649	0
chr9	47531417	Cadm1	DMR292	NA	0.930479	1	0.0023985	0.00217867	0.000219831	0.915796	1	0.0028782	0	0.0104384	0	in	0.00254178	0	0.0128866	0	in	0.000336419	0
chr4	155654447	NA	DMR210	NA	0.930736	1	0.0949573	0.126269	-0.0313119	0.904762	1	0.095048	0.0344828	0.213483	0.0945946	in	0.142921	0	0.309859	0.0430108	in	-0.047873	0.0515838
chr8	70744480	Pde4c	DMR271	cg45816507	0.935091	1	0.00666833	0.00615614	0.000512191	0.751099	0.983497	0.008002	0	0.0322581	0	in	0.0046759	0	0.0229008	0.0150376	in	0.0033261	-0.0150376
chr10	81431233	Nfic	DMR17	NA	0.935091	1	0.00696464	0.00218544	0.0047792	0.842187	1	0.00835757	0	0.0327381	0	in	0.00254968	0	0.00630915	0	in	0.00580789	0
chr11	119055996	NA	DMR60	NA	0.938106	1	0.00326421	0.00262093	0.000643277	0.370287	0.942302	0.00230415	0	0.0115207	0.00806452	in	0.00305775	0	0.00733496	0	in	-0.000753606	0.00806452
chr5	30647720	NA	DMR213	NA	0.938106	1	0.00522221	0.00881934	-0.00359713	0.923725	1	0.00626665	0	0.0194553	0	in	0.0102892	0	0.0340426	0	in	-0.00402258	0
chr7	57509515	Gabra5	DMR255	NA	0.938106	1	0.00572049	0.00516866	0.00055183	1	1	0.00557009	0	0.018648	0.00647249	in	0.00603011	0	0.0192926	0	in	-0.000460014	0.00647249
chr9	47531432	Cadm1	DMR292	NA	0.94011	1	0.00287639	0.00514523	-0.00226884	0.920703	1	0.00311665	0	0.00734394	0.00167504	in	0.00518975	0	0.0212766	0.00487805	in	-0.0020731	-0.00320301
chr10	81431277	Nfic	DMR17	cg28740940	0.941428	1	0.0136671	0.0134294	0.000237627	0.454772	0.964623	0.0164005	0	0.0357143	0	in	0.0104953	0	0.0248447	0.0310345	out	0.00590521	-0.0310345
chr2	74655810	Evx2	DMR162	NA	0.941428	1	0.00958052	0.00921786	0.000362666	0.513081	0.964623	0.00435377	0	0.0140845	0.0357143	out	0.0107542	0	0.0313901	0	in	-0.0064004	0.0357143
chr19	56548481	Nhlrc2	DMR155	NA	0.941428	1	0.00501106	0.00587208	-0.000861021	0.640374	0.98217	0.00601328	0	0.0141304	0	in	0.00452124	0	0.00947867	0.0139771	out	0.00149203	-0.0139771
chr11	119055971	NA	DMR60	NA	0.941428	1	0.00812701	0.0071268	0.00100021	0.773938	0.983497	0.00813951	0	0.0282486	0.00806452	in	0.00638559	0	0.0245902	0.0115741	in	0.00175392	-0.00350956
chr7	127363702	NA	DMR264	NA	0.942259	1	0.0164742	0.0141296	0.00234464	0.645055	0.98217	0.0142896	0	0.0410959	0.0273973	in	0.0164845	0	0.0333333	0	in	-0.0021949	0.0273973
chr4	148952059	NA	DMR209	NA	0.942259	1	0.111219	0.0967041	0.0145152	0.782252	0.983497	0.12464	0	0.380952	0.0441176	in	0.112821	0	0.318182	0	in	0.0118182	0.0441176
chr4	148952080	NA	DMR209	NA	0.942742	1	0.0769182	0.104824	-0.0279061	0.714379	0.983497	0.0836061	0	0.288889	0.0434783	in	0.122295	0	0.272727	0	in	-0.0386889	0.0434783
chr4	148952051	NA	DMR209	NA	0.942742	1	0.0372146	0.0814068	-0.0441922	0.782252	0.983497	0.035834	0	0.0727273	0.0441176	in	0.0886853	0	0.272727	0.0377358	in	-0.0528513	0.0063818
chr14	31641099	Hacl1	DMR84	NA	0.942742	1	0.00174947	0.00165539	9.40722e-05	0.854805	1	0.00200103	0	0.0055	0.000491642	in	0.00193129	0	0.00405306	0	in	6.9738e-05	0.000491642
chr17	36083816	H2-Bl	DMR132	NA	0.942742	1	0.00382523	0.00338001	0.000445219	0.926596	1	0.0039513	0	0.00956522	0.00319489	in	0.00318577	0	0.00888889	0.00454545	in	0.000765528	-0.00135057
chr8	110168225	Calb2	DMR284	NA	0.942742	1	0.0227913	0.0189866	0.00380473	0.926596	1	0.0179879	0	0.0531915	0.0468085	in	0.0163467	0	0.0283688	0.0348259	out	0.00164117	0.0119826
chr6	133105335	Smim10l1	DMR243	NA	0.942978	1	0.0024131	0.00304083	-0.000627734	0.521869	0.964623	0.00278673	0.00172117	0.0033557	0.000544959	out	0.00223689	0	0.00608431	0.00786449	out	0.000549836	-0.00731953
chr9	98952388	Foxl2os	DMR298	NA	0.942978	1	0.0115011	0.0111574	0.000343634	0.783711	0.983497	0.0109173	0	0.0330396	0.0144201	in	0.0129115	0.00444444	0.03433	0.000632911	out	-0.00199425	0.0137872
chr12	17993438	Gm49329	DMR61	NA	0.942978	1	0.0677504	0.0776177	-0.00986731	0.927099	1	0.0723184	0	0.171053	0.0449102	in	0.0627762	0.0336879	0.120755	0.166667	out	0.00954223	-0.121756
chr2	74655794	Evx2	DMR162	NA	0.942978	1	0.0164637	0.0196258	-0.00316206	0.927099	1	0.0140422	0.00278552	0.0422535	0.0285714	in	0.0144091	0	0.0265152	0.0509259	out	-0.000366914	-0.0223545
chr8	125669956	Map10	DMR288	NA	0.942978	1	0.00985411	0.0105026	-0.000648521	0.930736	1	0.0118249	0	0.0284879	0	in	0.0115476	0.00286123	0.0170543	0.0042328	in	0.00027733	-0.0042328
chr8	102783887	Cdh11	DMR278	NA	0.945221	1	0.00837598	0.00865219	-0.000276207	0.329004	0.942302	0.0092011	0.00685558	0.0143627	0.00425039	out	0.00805367	0.00551819	0.0123258	0.0122433	in	0.00114743	-0.0079929
chr15	98606722	Adcy6	DMR106	NA	0.945221	1	0.91959	0.92554	-0.0059503	0.428571	0.942302	0.924893	0.914275	0.938084	0.893074	out	0.922075	0.90374	0.95269	0.94633	in	0.00281797	-0.0532567
chr16	92455330	Rcan1	DMR125	NA	0.945221	1	0.942968	0.939479	0.00348808	0.428571	0.942302	0.940647	0.936135	0.94424	0.954568	out	0.940476	0.912706	0.951635	0.933499	in	0.000171102	0.0210698
chr4	56740672	Actl7b	DMR191	NA	0.945221	1	0.973834	0.974666	-0.000832161	0.428571	0.942302	0.974304	0.956253	0.983692	0.971484	in	0.973164	0.961725	0.977566	0.98368	out	0.00114024	-0.0121965
chr5	21373560	Ccdc146	DMR211	NA	0.945221	1	0.622387	0.652811	-0.0304234	0.428571	0.942302	0.642497	0.586957	0.664516	0.521839	out	0.638805	0.5625	0.712381	0.736842	out	0.00369143	-0.215003
chr6	30959046	Klf14	DMR228	NA	0.945221	1	0.0109695	0.0126335	-0.001664	0.428571	0.942302	0.0127771	0.0094585	0.0154116	0.00193175	out	0.0118721	0.00884244	0.0176337	0.0172022	in	0.000905002	-0.0152705
chr8	71591830	NA	DMR272	NA	0.945221	1	0.00401042	0.00472103	-0.000710609	0.428571	0.942302	0.00353591	0.00167645	0.00725295	0.00638298	in	0.00550787	0.000770416	0.0116822	0	out	-0.00197196	0.00638298
chr8	91872650	Gm28511	DMR276	cg46000024	0.945221	1	0.525162	0.533006	-0.00784475	0.428571	0.942302	0.530963	0.510773	0.560384	0.496156	out	0.521947	0.502907	0.549837	0.59936	out	0.00901543	-0.103205
chr1	137182663	NA	DMR6	NA	0.945221	1	0.833746	0.83508	-0.00133449	0.536797	0.964623	0.836815	0.802695	0.859863	0.8184	in	0.831258	0.807031	0.848468	0.858015	out	0.00555724	-0.0396157
chr11	22004681	NA	DMR24	NA	0.945221	1	0.429351	0.431695	-0.00234362	0.536797	0.964623	0.438217	0.425194	0.453808	0.385024	out	0.428639	0.380932	0.462789	0.450029	in	0.00957764	-0.0650056
chr11	102606290	Fzd2	DMR53	NA	0.945221	1	0.0705162	0.0757136	-0.00519735	0.536797	0.964623	0.0650882	0	0.0956938	0.0976562	out	0.0815298	0.0309735	0.110204	0.0408163	in	-0.0164416	0.0568399
chr11	102606329	Fzd2	DMR53	NA	0.945221	1	0.128217	0.12597	0.00224626	0.536797	0.964623	0.128279	0.0669856	0.227979	0.127907	in	0.138122	0.0734694	0.18254	0.0530612	out	-0.00984333	0.0748458
chr14	61689976	NA	DMR87	NA	0.945221	1	0.906256	0.909081	-0.00282543	0.536797	0.964623	0.912233	0.880137	0.953125	0.876369	out	0.898948	0.874459	0.927056	0.96988	out	0.0132849	-0.0935102
chr17	36083857	H2-Bl	DMR132	NA	0.945221	1	0.00868071	0.010296	-0.0016153	0.536797	0.964623	0.00769903	0	0.0169628	0.0135891	in	0.0118858	0.000847458	0.0257778	0.000757576	out	-0.00418673	0.0128316
chr19	34746571	Slc16a12	DMR151	cg36338167	0.945221	1	0.119216	0.120333	-0.00111782	0.536797	0.964623	0.112497	0.0928962	0.144108	0.152811	out	0.12385	0.0882289	0.152693	0.0992326	in	-0.0113537	0.0535785
chr2	74691476	Gm28309	DMR163	NA	0.945221	1	0.0171534	0.0179129	-0.000759478	0.536797	0.964623	0.0161908	0.00900901	0.0211408	0.0219665	out	0.018958	0.00977995	0.0305895	0.0116422	in	-0.00276722	0.0103244
chr4	137862062	NA	DMR202	NA	0.945221	1	0.0047025	0.00430073	0.000401777	0.536797	0.964623	0.00558035	0.00235294	0.00918885	0.000313283	out	0.00432881	0.00186567	0.00618397	0.00413223	in	0.00125154	-0.00381895
chr5	101666817	NA	DMR216	NA	0.945221	1	0.0211065	0.0200292	0.00107726	0.536797	0.964623	0.017289	0	0.0262876	0.040194	out	0.0199978	0.00571429	0.027234	0.0202177	in	-0.00270884	0.0199763
chr7	67562504	Lrrc28	DMR257	NA	0.945221	1	0.448768	0.45511	-0.00634275	0.536797	0.964623	0.45667	0.397226	0.488998	0.409257	in	0.447629	0.401116	0.537515	0.5	in	0.00904105	-0.0907433
chr10	33624482	Clvs2	DMR9	NA	0.945221	1	0.0133559	0.011731	0.00162495	0.662338	0.98217	0.015813	0	0.0269966	0.00107066	in	0.0131548	0.0018018	0.0234302	0.0031881	in	0.00265818	-0.00211743
chr10	79888822	Gm19810	DMR13	NA	0.945221	1	0.858092	0.856362	0.0017297	0.662338	0.98217	0.867748	0.841892	0.892344	0.809809	out	0.856128	0.786223	0.919048	0.857765	in	0.0116201	-0.0479563
chr10	121150450	NA	DMR21	NA	0.945221	1	0.970339	0.966939	0.0033994	0.662338	0.98217	0.970919	0.957235	0.98519	0.967438	in	0.964802	0.939361	0.980586	0.979759	in	0.00611619	-0.0123212
chr11	22004721	NA	DMR24	NA	0.945221	1	0.226834	0.214656	0.0121781	0.662338	0.98217	0.228019	0.201012	0.275042	0.22091	in	0.209813	0.121836	0.258078	0.243717	in	0.0182065	-0.0228075
chr11	57832738	Hand1	DMR31	NA	0.945221	1	0.179029	0.178109	0.000920605	0.662338	0.98217	0.175595	0.136245	0.214978	0.196201	in	0.183249	0.169811	0.198575	0.147267	out	-0.00765396	0.0489338
chr12	86307799	NA	DMR68	NA	0.945221	1	0.657249	0.658464	-0.00121439	0.662338	0.98217	0.658109	0.611994	0.683601	0.652948	in	0.653735	0.621987	0.679607	0.686836	out	0.0043745	-0.0338875
chr14	32600023	Prrxl1	DMR85	NA	0.945221	1	0.0452714	0.044438	0.000833393	0.662338	0.98217	0.0469963	0.0354474	0.0580868	0.0366468	in	0.0440179	0.0267208	0.0648345	0.0469581	in	0.00297833	-0.0103113
chr16	95861227	CT030665.2	DMR126	NA	0.945221	1	0.707421	0.703397	0.00402469	0.662338	0.98217	0.707336	0.686155	0.734632	0.707846	in	0.709944	0.659341	0.737326	0.66411	in	-0.0026079	0.0437353
chr17	47138168	NA	DMR134	NA	0.945221	1	0.972387	0.969436	0.00295111	0.662338	0.98217	0.979245	0.968051	1	0.938095	out	0.96739	0.936782	0.998466	0.981707	in	0.0118547	-0.0436121
chr19	6830430	Rps6ka4	DMR149	NA	0.945221	1	0.586917	0.587578	-0.000661453	0.662338	0.98217	0.583374	0.547775	0.635268	0.604631	in	0.589976	0.551802	0.646419	0.573192	in	-0.00660201	0.031439
chr19	34746645	Slc16a12	DMR151	NA	0.945221	1	0.0189961	0.0202865	-0.00129042	0.662338	0.98217	0.0183891	0.00950344	0.0222566	0.0220307	in	0.0206236	0.00421644	0.0335753	0.0182636	in	-0.00223448	0.00376702
chr2	164168180	Kcns1	DMR171	NA	0.945221	1	0.0234387	0.0236221	-0.0001834	0.662338	0.98217	0.0269737	0.00847458	0.0433735	0.00576369	out	0.024497	0	0.06	0.0183727	in	0.0024767	-0.012609
chr3	55783142	Nbea	DMR179	NA	0.945221	1	0.618098	0.617735	0.000363598	0.662338	0.98217	0.619786	0.592611	0.629103	0.60966	in	0.61516	0.596107	0.630197	0.633183	out	0.00462604	-0.0235234
chr3	107758394	NA	DMR185	NA	0.945221	1	0.37948	0.369263	0.0102167	0.662338	0.98217	0.383082	0.257919	0.459313	0.361468	in	0.368553	0.225352	0.488288	0.373522	in	0.014529	-0.0120546
chr4	119415080	Ccdc30	DMR199	NA	0.945221	1	0.0263078	0.0220973	0.00421055	0.662338	0.98217	0.0285543	0.00896287	0.0529061	0.0150754	in	0.0214332	0.00713822	0.0381491	0.0260818	in	0.00712113	-0.0110064
chr6	32564138	Plxna4	DMR231	NA	0.945221	1	0.665257	0.657799	0.00745824	0.662338	0.98217	0.666226	0.597137	0.725624	0.660413	in	0.656596	0.564297	0.720293	0.665017	in	0.00963006	-0.00460374
chr6	115499030	NA	DMR240	NA	0.945221	1	0.909524	0.908622	0.000901721	0.662338	0.98217	0.911291	0.901049	0.918097	0.900686	out	0.907521	0.892766	0.926385	0.915228	in	0.00377014	-0.0145413
chr6	133105340	Smim10l1	DMR243	NA	0.945221	1	0.00318726	0.00291715	0.00027011	0.662338	0.98217	0.00218984	0.000860585	0.00516899	0.00817439	out	0.00279838	0	0.00487277	0.00362976	in	-0.000608547	0.00454462
chr7	101999352	Numa1	DMR261	cg44931072	0.945221	1	0.552902	0.576628	-0.0237258	0.662338	0.98217	0.544304	0.449621	0.594819	0.595897	out	0.585653	0.517159	0.67635	0.522482	in	-0.0413491	0.073415
chr7	133776170	Dhx32	DMR265	NA	0.945221	1	0.025789	0.0263185	-0.00052948	0.662338	0.98217	0.022988	0.00960735	0.0351361	0.0397942	out	0.0269665	0.0134995	0.0422131	0.0224307	in	-0.00397848	0.0173635
chr8	99416048	Cdh8	DMR277	NA	0.945221	1	0.00522628	0.00593693	-0.000710647	0.662338	0.98217	0.00490976	0.00146145	0.008	0.0068089	in	0.00638428	0.00341686	0.0112705	0.00325279	out	-0.00147453	0.00355611
chr8	106870067	NA	DMR281	NA	0.945221	1	0.140565	0.139968	0.000597495	0.662338	0.98217	0.143158	0.11545	0.162762	0.127604	in	0.139159	0.114168	0.158981	0.144821	in	0.00399856	-0.0172166
chr9	91364767	Zic1	DMR297	NA	0.945221	1	0.0185945	0.0188531	-0.00025855	0.662338	0.98217	0.0162602	0.00494896	0.0243644	0.0302663	out	0.0187672	0.0133333	0.0285088	0.0193684	in	-0.00250702	0.0108979
chr1	74027686	Tns1	DMR4	NA	0.945221	1	0.318754	0.320492	-0.00173785	0.792208	0.983497	0.331562	0.296146	0.382722	0.254713	out	0.316616	0.244823	0.359875	0.34375	in	0.0149467	-0.0890368
chr10	81433653	Nfic	DMR18	NA	0.945221	1	0.255206	0.255773	-0.000566672	0.792208	0.983497	0.252637	0.205798	0.318874	0.268055	in	0.263411	0.174428	0.346731	0.209944	in	-0.0107746	0.058111
chr10	81433676	Nfic	DMR18	cg28741009	0.945221	1	0.189543	0.189307	0.000236002	0.792208	0.983497	0.185925	0.141282	0.246112	0.207633	in	0.195172	0.124214	0.258153	0.154115	in	-0.00924723	0.0535174
chr10	118049530	NA	DMR20	NA	0.945221	1	0.280608	0.274517	0.00609039	0.792208	0.983497	0.287475	0.191584	0.364218	0.246271	in	0.27167	0.132302	0.364202	0.2916	in	0.015805	-0.0453297
chr10	118049538	NA	DMR20	NA	0.945221	1	0.172049	0.166876	0.00517277	0.792208	0.983497	0.175026	0.0896646	0.242921	0.157161	in	0.163926	0.0422658	0.260216	0.184574	in	0.0111001	-0.0274135
chr10	121150445	NA	DMR21	NA	0.945221	1	0.962101	0.962995	-0.000893937	0.792208	0.983497	0.961291	0.954356	0.973307	0.966153	in	0.963021	0.953998	0.973761	0.962838	in	-0.00173043	0.00331469
chr11	57832806	Hand1	DMR31	NA	0.945221	1	0.398829	0.400658	-0.00182954	0.792208	0.983497	0.404081	0.349254	0.442536	0.372566	in	0.403695	0.339504	0.488201	0.382438	in	0.000386235	-0.00987171
chr11	59284352	Wnt3a	DMR32	NA	0.945221	1	0.281279	0.270744	0.0105348	0.792208	0.983497	0.285011	0.238367	0.376932	0.262621	in	0.268482	0.173167	0.370548	0.284319	in	0.0165289	-0.0216979
chr11	97067516	Osbpl7	DMR42	NA	0.945221	1	0.967897	0.969388	-0.00149117	0.792208	0.983497	0.965673	0.951529	0.974843	0.979016	out	0.968318	0.960669	0.978125	0.975808	in	-0.00264499	0.003208
chr11	102606294	Fzd2	DMR53	NA	0.945221	1	0.0788987	0.0818265	-0.00292789	0.792208	0.983497	0.0838257	0.0615385	0.0984456	0.0542636	out	0.0811786	0.0311111	0.129167	0.0857143	in	0.00264709	-0.0314507
chr11	115989862	Itgb4	DMR56	NA	0.945221	1	0.648719	0.647069	0.00165051	0.792208	0.983497	0.612959	0.556793	0.676282	0.827523	out	0.639274	0.513253	0.791667	0.693837	in	-0.0263155	0.133686
chr11	117233094	44448	DMR58	cg30241729	0.945221	1	0.566714	0.580895	-0.0141816	0.792208	0.983497	0.566543	0.452128	0.649289	0.567568	in	0.571129	0.532258	0.645548	0.639495	in	-0.00458579	-0.0719273
chr12	20615482	Gm48693	DMR63	NA	0.945221	1	0.0461382	0.0416804	0.00445778	0.792208	0.983497	0.0512986	0.0131004	0.0853293	0.020336	in	0.0460249	0.0254777	0.0840951	0.0156134	out	0.00527371	0.0047226
chr12	78749715	Mpp5	DMR66	NA	0.945221	1	0.00373886	0.00333376	0.000405095	0.792208	0.983497	0.0039368	0.000636335	0.00723982	0.00274914	in	0.00341624	0	0.00606061	0.00283889	in	0.000520561	-8.97519e-05
chr12	103214638	Prima1	DMR69	cg31044702	0.945221	1	0.267534	0.268181	-0.000647424	0.792208	0.983497	0.2703	0.205874	0.307269	0.253704	in	0.268433	0.223093	0.310952	0.266667	in	0.00186616	-0.012963
chr12	105884928	NA	DMR70	NA	0.945221	1	0.136307	0.133641	0.0026657	0.792208	0.983497	0.137824	0.114553	0.168696	0.128721	in	0.130863	0.1	0.170032	0.150313	in	0.00696154	-0.0215922
chr14	31641037	Hacl1	DMR84	NA	0.945221	1	0.00293568	0.00253475	0.000400926	0.792208	0.983497	0.00322783	0.00104603	0.00736772	0.00147493	in	0.00261897	0.000377358	0.00515844	0.00202943	in	0.000608855	-0.0005545
chr15	74751284	Lynx1	DMR95	NA	0.945221	1	0.486349	0.486337	1.22902e-05	0.792208	0.983497	0.480857	0.426862	0.545894	0.513807	in	0.486823	0.345404	0.579575	0.483422	in	-0.00596515	0.0303852
chr15	85673531	Lncppara	DMR103	NA	0.945221	1	0.0635866	0.0620034	0.00158315	0.792208	0.983497	0.0619566	0.0530763	0.076055	0.0717366	in	0.0633595	0.0399113	0.0870013	0.0538671	in	-0.00140291	0.0178695
chr16	17209487	Rimbp3	DMR115	NA	0.945221	1	0.00387626	0.00406905	-0.000192797	0.792208	0.983497	0.00400426	0.00190456	0.00560715	0.00323625	in	0.00402306	0.00278435	0.00634173	0.00434503	in	-1.87993e-05	-0.00110878
chr17	5401563	Gm29050	DMR127	NA	0.945221	1	0.888033	0.886552	0.00148175	0.792208	0.983497	0.883327	0.855932	0.903436	0.911565	out	0.887961	0.870333	0.916955	0.878092	in	-0.00463447	0.0334728
chr17	45601650	Mymx	DMR133	NA	0.945221	1	0.295603	0.309191	-0.0135884	0.792208	0.983497	0.296878	0.227912	0.33642	0.289223	in	0.313325	0.283871	0.345223	0.284387	in	-0.0164467	0.00483684
chr17	47926205	NA	DMR135	NA	0.945221	1	0.467553	0.476479	-0.00892578	0.792208	0.983497	0.46286	0.416546	0.50495	0.491018	in	0.477374	0.460396	0.505133	0.471111	in	-0.0145134	0.0199069
chr17	50192761	NA	DMR136	cg35012530	0.945221	1	0.563569	0.550922	0.0126465	0.792208	0.983497	0.549942	0.511512	0.582185	0.631702	out	0.541505	0.398036	0.627174	0.607425	in	0.00843709	0.0242767
chr18	70582481	Mbd2	DMR146	NA	0.945221	1	0.511183	0.511897	-0.000713622	0.792208	0.983497	0.502164	0.429856	0.563586	0.556277	in	0.505157	0.390611	0.579695	0.552336	in	-0.00299246	0.00394061
chr19	34746562	Slc16a12	DMR151	NA	0.945221	1	0.0492687	0.051344	-0.00207536	0.792208	0.983497	0.0484902	0.0303147	0.0765347	0.0531609	in	0.0532876	0.0290602	0.0743202	0.0396825	in	-0.00479739	0.0134784
chr19	45741603	Fgf8	DMR152	NA	0.945221	1	0.326424	0.334183	-0.00775938	0.792208	0.983497	0.315175	0.221264	0.40195	0.382671	in	0.334207	0.293478	0.367368	0.334043	in	-0.0190323	0.0486289
chr2	74691516	Gm28309	DMR163	NA	0.945221	1	0.0239126	0.0250495	-0.00113691	0.792208	0.983497	0.0230466	0.0145264	0.0311938	0.0282427	in	0.0249352	0.014586	0.0392707	0.0257353	in	-0.00188863	0.00250738
chr3	86547160	Lrba	DMR180	NA	0.945221	1	0.190425	0.184881	0.00554316	0.792208	0.983497	0.192165	0.169252	0.228294	0.181724	in	0.184063	0.126022	0.236801	0.189794	in	0.00810201	-0.0080698
chr3	86547198	Lrba	DMR180	NA	0.945221	1	0.331964	0.330201	0.001763	0.792208	0.983497	0.338886	0.309322	0.391726	0.297353	out	0.330725	0.232949	0.405112	0.327055	in	0.00816074	-0.0297014
chr4	123202012	Nt5c1a	DMR200	NA	0.945221	1	0.0658794	0.0631151	0.00276426	0.792208	0.983497	0.0672625	0.0438169	0.086243	0.0589639	in	0.0649988	0.0318693	0.08978	0.0518135	in	0.00226375	0.0071504
chr4	123202047	Nt5c1a	DMR200	NA	0.945221	1	0.0593707	0.0563549	0.00301576	0.792208	0.983497	0.059924	0.0448517	0.0934611	0.0566038	in	0.0575965	0.032626	0.0728731	0.0489056	in	0.00232759	0.00769816
chr4	138453811	NA	DMR203	NA	0.945221	1	0.026792	0.0351398	-0.00834777	0.792208	0.983497	0.0236034	0	0.0434783	0.042735	in	0.0339042	0.00909091	0.0873016	0.0425532	in	-0.0103008	0.000181851
chr5	123046720	Morn3	DMR220	cg42753907	0.945221	1	0.837278	0.835514	0.00176389	0.792208	0.983497	0.838469	0.799091	0.87936	0.831325	in	0.830983	0.806809	0.863861	0.8627	in	0.00748546	-0.0313749
chr5	134946339	Cldn4	DMR224	NA	0.945221	1	0.355059	0.333441	0.0216176	0.792208	0.983497	0.355498	0.302283	0.427473	0.352862	in	0.328612	0.259015	0.369007	0.362416	in	0.026886	-0.0095537
chr6	32564121	Plxna4	DMR231	cg43280693	0.945221	1	0.619029	0.619324	-0.000295058	0.792208	0.983497	0.621487	0.487805	0.693042	0.606742	in	0.617053	0.467375	0.705986	0.632953	in	0.00443388	-0.0262111
chr6	85186877	NA	DMR236	NA	0.945221	1	0.0437365	0.04307	0.000666474	0.792208	0.983497	0.0443724	0.0394619	0.054093	0.0405567	in	0.0457054	0.0358902	0.0540037	0.0272572	out	-0.00133302	0.0132994
chr6	120492434	Tmem121b	DMR241	cg43926395	0.945221	1	0.0367568	0.0342551	0.00250169	0.792208	0.983497	0.0328207	0.0146252	0.0562701	0.0564374	out	0.0342487	0.0183824	0.0495751	0.0342936	in	-0.00142801	0.0221438
chr6	120492479	Tmem121b	DMR241	NA	0.945221	1	0.0896387	0.100658	-0.0110198	0.792208	0.983497	0.0927516	0.0712166	0.128596	0.0740741	in	0.105106	0.0537634	0.154173	0.0739726	in	-0.0123545	0.000101471
chr7	19303787	Fosb	DMR244	NA	0.945221	1	0.0848932	0.0845056	0.000387645	0.792208	0.983497	0.0923481	0.0638298	0.128205	0.047619	out	0.0855008	0.0634573	0.113636	0.078534	in	0.00684722	-0.030915
chr7	19698588	Apoe	DMR247	NA	0.945221	1	0.00810797	0.00836795	-0.000259973	0.792208	0.983497	0.00765724	0.00301568	0.014829	0.0103616	in	0.0083033	0.00344382	0.0125184	0.00875585	in	-0.000646055	0.00160579
chr7	57509568	Gabra5	DMR255	NA	0.945221	1	0.0241436	0.0239291	0.000214563	0.792208	0.983497	0.0243366	0.00611621	0.0531915	0.0231788	in	0.0279172	0.00307692	0.0646154	0	out	-0.00358065	0.0231788
chr7	67562434	Lrrc28	DMR257	NA	0.945221	1	0.30307	0.310416	-0.00734579	0.792208	0.983497	0.310849	0.23194	0.374056	0.264177	in	0.304616	0.216611	0.393495	0.345216	in	0.00623272	-0.0810383
chr7	80876220	Zscan2	DMR259	NA	0.945221	1	0.749794	0.749965	-0.00017106	0.792208	0.983497	0.752651	0.711662	0.808814	0.73551	in	0.757024	0.735314	0.794084	0.707611	out	-0.00437329	0.0278991
chr7	98871003	NA	DMR260	NA	0.945221	1	0.520649	0.524199	-0.00355068	0.792208	0.983497	0.525737	0.476242	0.566509	0.495205	in	0.526428	0.482821	0.612156	0.510825	in	-0.000690853	-0.0156208
chr8	102783900	Cdh11	DMR278	cg46075195	0.945221	1	0.0157265	0.0155076	0.000218878	0.792208	0.983497	0.0154689	0.0107143	0.0224014	0.0170147	in	0.0153654	0.0102347	0.0203382	0.0163611	in	0.000103491	0.000653567
chr8	102783952	Cdh11	DMR278	NA	0.945221	1	0.00808188	0.00857754	-0.000495659	0.792208	0.983497	0.00807129	0.00524427	0.0111532	0.00813481	in	0.00908595	0.00551629	0.0142254	0.00552704	in	-0.00101466	0.00260776
chr8	105298559	E2f4	DMR280	NA	0.945221	1	0.145263	0.151049	-0.00578513	0.792208	0.983497	0.140065	0.0896323	0.169759	0.171258	out	0.139916	0.08031	0.174448	0.217846	out	0.000148728	-0.0465873
chr8	121223089	Gm20388	DMR287	NA	0.945221	1	0.596306	0.598031	-0.00172471	0.792208	0.983497	0.598159	0.545576	0.634652	0.587041	in	0.601117	0.467321	0.673759	0.579518	in	-0.00295718	0.0075232
chr8	126422339	NA	DMR289	NA	0.945221	1	0.0032225	0.00287124	0.000351255	0.792208	0.983497	0.00344402	0.00117028	0.00684822	0.00211487	in	0.00293278	0.000949367	0.00514823	0.00250199	in	0.000511238	-0.000387119
chr9	21792908	Kank2	DMR290	NA	0.945221	1	0.0495034	0.0576927	-0.00818925	0.792208	0.983497	0.0508492	0.0217842	0.110416	0.0427746	in	0.0609362	0.0239028	0.0970252	0.0382318	in	-0.010087	0.00454279
chr9	40685791	NA	DMR291	NA	0.945221	1	0.0712969	0.07833	-0.00703309	0.792208	0.983497	0.0714943	0.0413821	0.0930818	0.07031	in	0.0826946	0.0273859	0.161756	0.0521421	in	-0.0112003	0.0181679
chr1	158251393	Brinp2	DMR7	NA	0.945221	1	0.831486	0.831356	0.00012976	0.930736	1	0.831011	0.764922	0.882099	0.833863	in	0.835295	0.795213	0.857001	0.807723	in	-0.00428452	0.02614
chr1	158251446	Brinp2	DMR7	NA	0.945221	1	0.883043	0.887777	-0.0047335	0.930736	1	0.885089	0.853018	0.918822	0.872814	in	0.883542	0.845438	0.933121	0.913183	in	0.00154677	-0.0403693
chr10	33624503	Clvs2	DMR9	NA	0.945221	1	0.00756277	0.00707971	0.000483062	0.930736	1	0.00886119	0.00630915	0.0134116	0.00107066	out	0.00825966	0.00375235	0.0158465	0	out	0.000601532	0.00107066
chr10	118049418	NA	DMR20	NA	0.945221	1	0.267142	0.264869	0.00227245	0.930736	1	0.272823	0.19209	0.319557	0.238734	in	0.262214	0.119563	0.35775	0.2808	in	0.0106091	-0.0420658
chr10	121150479	NA	DMR21	NA	0.945221	1	0.868497	0.865291	0.00320592	0.930736	1	0.867612	0.835598	0.893133	0.87292	in	0.865773	0.817339	0.893443	0.862394	in	0.00183857	0.0105254
chr11	45980814	Sox30	DMR27	NA	0.945221	1	0.00764484	0.00656311	0.00108173	0.930736	1	0.00600492	0.00159405	0.0115035	0.0158444	out	0.0060027	0.00261952	0.0118557	0.00992556	in	2.21779e-06	0.00591888
chr11	48845481	Trim7	DMR28	NA	0.945221	1	0.717735	0.715874	0.00186074	0.930736	1	0.714362	0.680965	0.737338	0.734597	in	0.715995	0.646701	0.766494	0.715152	in	-0.00163215	0.0194456
chr11	97573849	Srcin1	DMR43	NA	0.945221	1	0.0508843	0.0516266	-0.00074231	0.930736	1	0.0538756	0	0.111111	0.0359281	in	0.0543831	0.015873	0.163265	0.0350877	in	-0.00050756	0.000840424
chr11	99144681	Ccr7	DMR49	NA	0.945221	1	0.884275	0.89272	-0.00844592	0.930736	1	0.893789	0.84456	0.926174	0.8367	out	0.895425	0.867647	0.936364	0.876494	in	-0.00163548	-0.0397937
chr11	101165623	Plekhh3	DMR50	NA	0.945221	1	0.889127	0.881193	0.00793496	0.930736	1	0.885967	0.852371	0.899734	0.90493	out	0.879384	0.806839	0.907162	0.892041	in	0.00658261	0.0128886
chr11	114639899	NA	DMR55	NA	0.945221	1	0.299222	0.297453	0.00176991	0.930736	1	0.302901	0.272205	0.336341	0.280832	in	0.296328	0.241331	0.362729	0.304199	in	0.00657255	-0.0233677
chr11	117233120	44448	DMR58	cg30241730	0.945221	1	0.553689	0.572325	-0.0186362	0.930736	1	0.550913	0.454667	0.611111	0.567568	in	0.562329	0.520833	0.661525	0.632302	in	-0.0114157	-0.0647348
chr12	111442893	Tnfaip2	DMR72	NA	0.945221	1	0.0962635	0.0947436	0.00151983	0.930736	1	0.0935084	0.0817518	0.11829	0.110039	in	0.0951131	0.0752961	0.112103	0.0925267	in	-0.00160469	0.0175119
chr13	24862269	D130043K22Rik	DMR73	cg31359261	0.945221	1	0.374639	0.366844	0.00779547	0.930736	1	0.371071	0.338877	0.393984	0.392479	in	0.3685	0.303368	0.412184	0.356902	in	0.00257052	0.0355771
chr14	61690052	NA	DMR87	NA	0.945221	1	0.954012	0.950234	0.00377799	0.930736	1	0.949561	0.933333	0.963293	0.976266	out	0.945621	0.912281	0.96124	0.977912	out	0.00394016	-0.00164582
chr15	60822505	Fam84b	DMR94	NA	0.945221	1	0.0695136	0.0665559	0.00295775	0.930736	1	0.0725636	0.0406639	0.0957447	0.0542636	in	0.0698547	0.0491415	0.0931034	0.0467626	out	0.00270889	0.00750098
chr15	83846851	Mpped1	DMR98	NA	0.945221	1	0.305053	0.302942	0.00211138	0.930736	1	0.305215	0.254849	0.354057	0.304242	in	0.305526	0.276002	0.323198	0.287438	in	-0.000310482	0.0168047
chr15	102144343	Igfbp6	DMR109	NA	0.945221	1	0.227657	0.223244	0.00441327	0.930736	1	0.230848	0.149194	0.323782	0.211699	in	0.215926	0.164179	0.247788	0.267148	out	0.0149222	-0.0554489
chr15	102460507	Gm26518	DMR110	NA	0.945221	1	0.540756	0.54249	-0.0017342	0.930736	1	0.537784	0.446702	0.611402	0.555617	in	0.542006	0.422556	0.592344	0.545394	in	-0.00422254	0.0102235
chr17	29326193	Pi16	DMR130	NA	0.945221	1	0.887977	0.882483	0.0054943	0.930736	1	0.887638	0.844595	0.934132	0.889671	in	0.879793	0.836735	0.919737	0.898618	in	0.00784456	-0.00894615
chr17	35704023	Ddr1	DMR131	NA	0.945221	1	0.0537014	0.0533139	0.000387518	0.930736	1	0.0536308	0.014377	0.0816922	0.0540541	in	0.0525699	0.0120192	0.0764572	0.0577778	in	0.00106097	-0.00372372
chr17	56099319	Hdgfl2	DMR138	NA	0.945221	1	0.594163	0.589025	0.0051379	0.930736	1	0.594311	0.558589	0.638985	0.593423	in	0.589198	0.534393	0.6736	0.587991	in	0.00511355	0.00543208
chr18	11048400	1010001N08Rik	DMR141	NA	0.945221	1	0.0294937	0.031402	-0.00190823	0.930736	1	0.0294981	0.0111663	0.0419325	0.0294722	in	0.0326879	0.0104822	0.0535183	0.0236862	in	-0.0031899	0.00578608
chr18	82902590	NA	DMR147	cg36014771	0.945221	1	0.109128	0.108491	0.000637554	0.930736	1	0.107956	0.0620333	0.144806	0.11499	in	0.101831	0.0472906	0.133368	0.148452	out	0.00612549	-0.0334623
chr19	6830407	Rps6ka4	DMR149	NA	0.945221	1	0.443911	0.436975	0.00693627	0.930736	1	0.452762	0.389797	0.51693	0.399657	in	0.442491	0.370398	0.501812	0.40388	in	0.0102713	-0.00422312
chr2	116066822	2700033N17Rik	DMR167	NA	0.945221	1	0.0102517	0.00954469	0.000706964	0.930736	1	0.00875589	0.0052687	0.0123871	0.0177305	out	0.00928156	0.00292303	0.0147156	0.0111235	in	-0.000525674	0.00660703
chr2	116066919	2700033N17Rik	DMR167	NA	0.945221	1	0.00608463	0.00424518	0.00183945	0.930736	1	0.00659262	0.00105152	0.0157055	0.0035447	in	0.00427168	0.00194805	0.0102371	0.00408618	in	0.00232093	-0.000541479
chr3	86547147	Lrba	DMR180	NA	0.945221	1	0.196293	0.204308	-0.00801436	0.930736	1	0.195698	0.16561	0.223982	0.199272	in	0.209054	0.141687	0.271318	0.17583	in	-0.0133562	0.0234411
chr3	86547210	Lrba	DMR180	cg39973321	0.945221	1	0.511925	0.500375	0.0115496	0.930736	1	0.516126	0.441156	0.566752	0.490919	in	0.500723	0.370619	0.569326	0.498286	in	0.0154026	-0.00736719
chr4	56740735	Actl7b	DMR191	NA	0.945221	1	0.97124	0.97164	-0.000399951	0.930736	1	0.969814	0.95549	0.984991	0.97837	in	0.970794	0.952477	0.989378	0.976716	in	-0.000980005	0.00165434
chr4	83284712	Ttc39b	DMR194	NA	0.945221	1	0.031734	0.0365847	-0.00485067	0.930736	1	0.0299386	0.0203938	0.0424641	0.0407113	in	0.0361005	0.0189137	0.0598425	0.0394897	in	-0.00616196	0.00122161
chr4	140750743	Padi4	DMR206	NA	0.945221	1	0.194461	0.194763	-0.000302204	0.930736	1	0.194612	0.182308	0.216361	0.193706	in	0.193193	0.168598	0.22579	0.204182	in	0.00141846	-0.0104753
chr4	147738773	NA	DMR207	NA	0.945221	1	0.228505	0.229706	-0.00120101	0.930736	1	0.228984	0.113798	0.34	0.226115	in	0.226153	0.19081	0.263291	0.251029	in	0.00283088	-0.0249142
chr5	101666859	NA	DMR216	NA	0.945221	1	0.0227331	0.0235121	-0.000779038	0.930736	1	0.0225835	0.0127688	0.03861	0.0234807	in	0.0229297	0.00940439	0.0370757	0.0270062	in	-0.000346213	-0.00352551
chr5	101666887	NA	DMR216	NA	0.945221	1	0.0570175	0.0557028	0.00131464	0.930736	1	0.0558345	0.042957	0.0746728	0.0629322	in	0.0549558	0.0492572	0.0661458	0.0601852	in	0.000878748	0.00274704
chr6	5297577	Pon2	DMR227	cg43101513	0.945221	1	0.0587685	0.0598988	-0.00113027	0.930736	1	0.0586771	0.0441801	0.0736246	0.0592255	in	0.061369	0.031115	0.0931459	0.0510774	in	-0.0026919	0.0081481
chr6	31218978	Lncpint	DMR229	cg43269471	0.945221	1	0.104045	0.107335	-0.00328929	0.930736	1	0.105072	0.0803059	0.124088	0.0989144	in	0.109556	0.0461538	0.152397	0.0940054	in	-0.00448462	0.00490891
chr6	87384469	Gkn3	DMR237	NA	0.945221	1	0.0751473	0.0767159	-0.00156861	0.930736	1	0.0814946	0.0564516	0.141553	0.0434109	out	0.0802582	0.0408759	0.10989	0.0554622	in	0.00123639	-0.0120513
chr7	98870940	NA	DMR260	NA	0.945221	1	0.317464	0.352994	-0.0355301	0.930736	1	0.318999	0.0269122	0.600356	0.309791	in	0.314215	0.020436	0.597355	0.585671	in	0.00478384	-0.27588
chr8	102783932	Cdh11	DMR278	NA	0.945221	1	0.0235023	0.0244529	-0.000950629	0.930736	1	0.0238776	0.019597	0.0329463	0.0216258	in	0.0238906	0.0189492	0.0301544	0.0278271	in	-1.29635e-05	-0.00620132
chr8	106870113	NA	DMR281	NA	0.945221	1	0.0825482	0.0856156	-0.00306744	0.930736	1	0.0828163	0.0510073	0.101072	0.0812077	in	0.0874337	0.0664506	0.103851	0.074707	in	-0.00461744	0.00650067
chr8	113688059	NA	DMR285	NA	0.945221	1	0.295759	0.287876	0.00788243	0.930736	1	0.293234	0.239987	0.348853	0.308382	in	0.29346	0.18829	0.35939	0.254374	in	-0.000225942	0.054008
chr8	121223098	Gm20388	DMR287	NA	0.945221	1	0.532761	0.528271	0.0044902	0.930736	1	0.536135	0.471867	0.574223	0.515893	in	0.527473	0.416138	0.619233	0.533059	in	0.00866184	-0.017166
chr9	40685808	NA	DMR291	NA	0.945221	1	0.0167809	0.0181386	-0.0013577	0.930736	1	0.0184741	0.0138504	0.0240577	0.00831468	out	0.018665	0.0124241	0.0270114	0.01498	in	-0.000190883	-0.00666535
chr9	122587484	9530059O14Rik	DMR300	NA	0.945221	1	0.642725	0.630946	0.0117787	0.930736	1	0.644735	0.592649	0.671252	0.632671	in	0.628238	0.548045	0.6898	0.647193	in	0.0164973	-0.0145224
chr1	32172808	Khdrbs2	DMR2	NA	0.945221	1	0.00464109	0.00415579	0.000485305	1	1	0.00467379	0.000408998	0.00964878	0.00447761	in	0.00458948	0.00273823	0.0059976	0.0015536	out	8.43025e-05	0.00292401
chr1	32172819	Khdrbs2	DMR2	NA	0.945221	1	0.00649601	0.00673217	-0.000236158	1	1	0.00630342	0.00539915	0.00713558	0.00745898	out	0.00690477	0.00135227	0.0133549	0.00569653	in	-0.000601357	0.00176245
chr11	33200990	Tlx3	DMR26	NA	0.945221	1	0.0130402	0.0135068	-0.000466578	1	1	0.0136178	0.00557621	0.0227642	0.0101523	in	0.0134987	0.00334448	0.0213675	0.0135558	in	0.000119175	-0.0034035
chr11	59284355	Wnt3a	DMR32	NA	0.945221	1	0.171721	0.171715	5.83376e-06	1	1	0.17234	0.132849	0.205952	0.168625	in	0.171199	0.10718	0.23251	0.17481	in	0.00114074	-0.00618454
chr11	102606283	Fzd2	DMR53	NA	0.945221	1	0.14223	0.124515	0.0177158	1	1	0.149746	0.103125	0.193694	0.104651	in	0.133703	0.0326531	0.194093	0.0693878	in	0.0160438	0.0352634
chr12	78749711	Mpp5	DMR66	NA	0.945221	1	0.00360558	0.00351575	8.9832e-05	1	1	0.00281727	0.000634921	0.00406688	0.00754717	out	0.00286452	0.00137363	0.00463679	0.00742312	out	-4.72575e-05	0.000124052
chr15	85685523	NA	DMR104	cg33631565	0.945221	1	0.448223	0.422748	0.0254751	1	1	0.448113	0.372173	0.495693	0.448773	in	0.420841	0.23714	0.498573	0.434187	in	0.0272717	0.0145857
chr2	119324077	Gm14207	DMR168	NA	0.945221	1	0.296446	0.287343	0.0091024	1	1	0.297072	0.254464	0.35274	0.293313	in	0.283559	0.190508	0.331061	0.310047	in	0.0135129	-0.016734
chr2	164168144	Kcns1	DMR171	NA	0.945221	1	0.0582686	0.0529719	0.00529671	1	1	0.0503937	0.0163934	0.09	0.0976431	out	0.0460177	0.0398671	0.0580808	0.094697	out	0.00437599	0.00294613
chr5	113164772	2900026A02Rik	DMR218	NA	0.945221	1	0.275283	0.265064	0.0102189	1	1	0.276457	0.210479	0.373446	0.269414	in	0.268623	0.196118	0.313414	0.243709	in	0.00783353	0.0257051
chr5	123046740	Morn3	DMR220	NA	0.945221	1	0.660464	0.663894	-0.00343086	1	1	0.660097	0.611524	0.712188	0.662295	in	0.665972	0.607042	0.751545	0.651429	in	-0.00587481	0.0108665
chr6	31219003	Lncpint	DMR229	cg43269472	0.945221	1	0.133948	0.134965	-0.00101744	1	1	0.137661	0.0991501	0.168317	0.115385	in	0.137772	0.11134	0.184061	0.118126	in	-0.000111284	-0.00274166
chr7	30973382	Lsr	DMR251	NA	0.945221	1	0.0356112	0.0351764	0.00043487	1	1	0.0330059	0.0285146	0.0364238	0.0486381	out	0.0333205	0.0204082	0.047105	0.0463115	in	-0.000314657	0.00232666
chr8	105298506	E2f4	DMR280	NA	0.945221	1	0.247031	0.242583	0.00444808	1	1	0.243273	0.204181	0.288754	0.265823	in	0.236322	0.192226	0.296201	0.280145	in	0.00695002	-0.0143219
chr8	121223120	Gm20388	DMR287	NA	0.945221	1	0.409152	0.401176	0.00797593	1	1	0.409637	0.352332	0.437945	0.406726	in	0.400408	0.296356	0.460852	0.405788	in	0.00922975	0.000938186
chr10	71344396	Cisd1	DMR12	cg28630321	1	1	0.000511247	0.00422238	-0.00371113	0.36131	0.942302	0.000613497	0	0.00306748	0	in	0	0	0	0.0295567	out	0.000613497	-0.0295567
chr4	73790790	Rasef	DMR192	NA	1	1	0.00117371	0.00151172	-0.000338007	0.36131	0.942302	0.00140845	0	0.00704225	0	in	0	0	0	0.010582	out	0.00140845	-0.010582
chr9	72111232	Tcf12	DMR296	NA	1	1	0.00147493	0.0043956	-0.00292068	0.36131	0.942302	0.00176991	0	0.00884956	0	in	0	0	0	0.0307692	out	0.00176991	-0.0307692
chr14	31641109	Hacl1	DMR84	NA	1	1	0.00272388	0.00251489	0.000208996	0.428571	0.942302	0.00326866	0.00100469	0.00732984	0	out	0.00183308	0	0.00406054	0.00660569	out	0.00143557	-0.00660569
chr14	61689996	NA	DMR87	NA	1	1	0.825967	0.822811	0.00315554	0.428571	0.942302	0.833726	0.778802	0.862986	0.787167	in	0.811687	0.740821	0.84157	0.889558	out	0.0220399	-0.102391
chr3	86547173	Lrba	DMR180	NA	1	1	0.197832	0.19678	0.00105279	0.428571	0.942302	0.20667	0.186751	0.234283	0.153646	out	0.191606	0.155545	0.224981	0.227819	out	0.0150633	-0.0741733
chr19	56548435	Nhlrc2	DMR155	NA	1	1	0.00109178	0.000872734	0.000219045	0.502731	0.964623	0.000460878	0	0.00121507	0.00424628	out	0.00101819	0	0.00225989	0	in	-0.000557312	0.00424628
chr8	110168311	NA	DMR284	NA	1	1	0.0325126	0.0294552	0.00305733	0.518992	0.964623	0.0228449	0	0.0610329	0.0808511	out	0.0343644	0	0.0851064	0	in	-0.0115196	0.0808511
chr14	31641118	Hacl1	DMR84	NA	1	1	0.00231402	0.00233879	-2.47774e-05	0.536797	0.964623	0.00228469	0	0.0050869	0.00246063	in	0.00272859	0.000858738	0.00941974	0	out	-0.000443899	0.00246063
chr16	17209469	Rimbp3	DMR115	cg33953877	1	1	0.00621807	0.00620178	1.62959e-05	0.536797	0.964623	0.00675071	0.00434506	0.0104928	0.00355487	out	0.00578192	0.00264808	0.00943634	0.00872093	in	0.000968796	-0.00516606
chr7	133776081	Dhx32	DMR265	NA	1	1	0.0840755	0.0842606	-0.00018502	0.536797	0.964623	0.0767126	0.0603596	0.0907336	0.12089	out	0.0860161	0.0699301	0.109247	0.0737271	in	-0.00930357	0.0471633
chr1	16657172	NA	DMR1	NA	1	1	0.00370069	0.00316239	0.000538294	0.647329	0.98217	0.00313166	0	0.00563698	0.00654582	out	0.00360625	0.000683527	0.00813609	0.000499251	out	-0.00047459	0.00604657
chr10	79888723	Gm19810	DMR13	NA	1	1	0.921847	0.916639	0.00520861	0.662338	0.98217	0.918672	0.89281	0.951562	0.937725	in	0.916775	0.908102	0.919811	0.91582	in	0.00189672	0.0219045
chr10	81433737	Nfic	DMR18	NA	1	1	0.193447	0.193075	0.000371426	0.662338	0.98217	0.189143	0.145667	0.262452	0.214963	in	0.19912	0.12261	0.26925	0.156808	in	-0.0099765	0.0581556
chr11	22004706	NA	DMR24	NA	1	1	0.199652	0.195415	0.00423698	0.662338	0.98217	0.201442	0.187458	0.239955	0.1907	in	0.186877	0.121199	0.226566	0.246639	out	0.0145647	-0.055939
chr11	57832837	Hand1	DMR31	NA	1	1	0.672038	0.672358	-0.000319877	0.662338	0.98217	0.676437	0.615385	0.741485	0.650044	in	0.671605	0.649646	0.734513	0.676878	in	0.00483231	-0.0268342
chr11	97067546	Osbpl7	DMR42	NA	1	1	0.813066	0.813815	-0.00074916	0.662338	0.98217	0.803772	0.767596	0.836178	0.859535	out	0.812058	0.790104	0.837098	0.824356	in	-0.00828602	0.0351783
chr12	69196918	Gm49383	DMR65	NA	1	1	0.00481859	0.00382695	0.000991647	0.662338	0.98217	0.00442893	0.000983284	0.0101118	0.00676692	in	0.00381928	0	0.00564804	0.00387297	in	0.000609652	0.00289395
chr16	30308579	Gp5	DMR117	NA	1	1	0.00741694	0.0074132	3.7472e-06	0.662338	0.98217	0.00768663	0.00111982	0.0129076	0.00606849	in	0.00630473	0.00139535	0.0133976	0.014064	out	0.00138191	-0.00799553
chr17	5401587	Gm29050	DMR127	NA	1	1	0.920396	0.921506	-0.00111048	0.662338	0.98217	0.917525	0.903436	0.932234	0.934748	out	0.922158	0.904079	0.944656	0.917599	in	-0.00463216	0.0171492
chr7	30973364	Lsr	DMR251	NA	1	1	0.0151067	0.0160778	-0.000971155	0.662338	0.98217	0.0147039	0.00839506	0.0214947	0.0171206	in	0.0168339	0.0108161	0.0246442	0.0115416	in	-0.00212998	0.00557899
chr7	73392861	Rgma	DMR258	cg44718294	1	1	0.288926	0.27636	0.0125663	0.662338	0.98217	0.295746	0.245758	0.386339	0.254831	in	0.273018	0.243742	0.307781	0.296414	in	0.0227277	-0.0415829
chr8	91872744	Gm28511	DMR276	cg46000029	1	1	0.0553406	0.0569531	-0.00161245	0.662338	0.98217	0.0514011	0.0249561	0.0794239	0.0750383	in	0.0574814	0.0303156	0.0742468	0.053783	in	-0.00608032	0.0212552
chr8	99416248	Cdh8	DMR277	NA	1	1	0.00565842	0.00491614	0.00074228	0.662338	0.98217	0.00561096	0.00382226	0.00926784	0.00589569	in	0.00565315	0.00100452	0.0105097	0.000494071	out	-4.21863e-05	0.00540162
chr12	24252036	Gm21297	DMR64	NA	1	1	0.0972285	0.0982742	-0.00104575	0.714286	0.983497	0.113321	0.082397	0.154882	0.048951	out	0.0982742	0.03	0.229572	NA	out	0.0150467	NA
chr12	24252049	Gm21297	DMR64	NA	1	1	0.106161	0.094705	0.0114556	0.714286	0.983497	0.12924	0.0839937	0.201835	0.0369231	out	0.094705	0.0368098	0.158242	NA	out	0.0345348	NA
chr12	24252116	Gm21297	DMR64	NA	1	1	0.1035	0.0822984	0.0212013	0.714286	0.983497	0.122276	0.0648464	0.208861	0.0471698	out	0.0822984	0.0130841	0.12963	NA	out	0.0399779	NA
chr1	16657220	NA	DMR1	NA	1	1	0.00316266	0.00358492	-0.000422257	0.714379	0.983497	0.00359399	0	0.00690955	0.00100604	in	0.00243503	0	0.00605214	0.0104843	out	0.00115896	-0.00947824
chr5	123141816	Gm26745	DMR221	NA	1	1	0.00371011	0.00444943	-0.000739328	0.714379	0.983497	0.00370025	0	0.00775194	0.0037594	in	0.00503422	0	0.0106296	0.000940734	in	-0.00133397	0.00281866
chr8	110168212	Calb2	DMR284	NA	1	1	0.00744681	0.0110882	-0.00364141	0.727603	0.983497	0.00638298	0	0.0319149	0.012766	in	0.0129363	0	0.0603015	0	in	-0.00655328	0.012766
chr14	99099966	Pibf1	DMR92	cg32830099	1	1	0.00497603	0.00402692	0.000949116	0.773938	0.983497	0.00597124	0	0.0139616	0	in	0.00365423	0	0.0137255	0.00626305	in	0.00231701	-0.00626305
chr1	158251340	Brinp2	DMR7	cg37665011	1	1	0.667251	0.673924	-0.00667361	0.792208	0.983497	0.663231	0.591379	0.732169	0.687351	in	0.67841	0.628667	0.725646	0.647011	in	-0.0151791	0.0403395
chr10	127326566	Arhgap9	DMR22	NA	1	1	0.0390048	0.0378156	0.00118915	0.792208	0.983497	0.0421161	0.0107143	0.0690162	0.0234483	in	0.0375431	0.0146879	0.0587156	0.0394511	in	0.00457303	-0.0160028
chr12	20615413	Gm48693	DMR63	NA	1	1	0.0620052	0.0577348	0.00427042	0.792208	0.983497	0.0694549	0.0205761	0.11003	0.0247569	in	0.060418	0.0317372	0.111619	0.0416357	in	0.0090369	-0.0168788
chr14	27066020	Il17rd	DMR83	NA	1	1	0.420956	0.423594	-0.00263811	0.792208	0.983497	0.428424	0.369165	0.4683	0.383615	in	0.421784	0.366165	0.520238	0.434451	in	0.00663958	-0.0508361
chr16	22573059	Dgkg	DMR116	NA	1	1	0.312418	0.307821	0.00459783	0.792208	0.983497	0.308139	0.277979	0.355861	0.333814	in	0.300226	0.231225	0.378747	0.353389	in	0.00791354	-0.0195755
chr17	35703917	Ddr1	DMR131	NA	1	1	0.429772	0.418053	0.0117192	0.792208	0.983497	0.432037	0.382577	0.537736	0.418448	in	0.410862	0.352232	0.475076	0.461196	in	0.0211746	-0.0427482
chr17	56099313	Hdgfl2	DMR138	NA	1	1	0.652435	0.650215	0.00221965	0.792208	0.983497	0.652907	0.630699	0.701679	0.650075	in	0.647725	0.607852	0.723825	0.665155	in	0.0051816	-0.0150801
chr19	6830372	Rps6ka4	DMR149	NA	1	1	0.385764	0.37714	0.00862395	0.792208	0.983497	0.385901	0.344241	0.414605	0.385077	in	0.385617	0.305556	0.447464	0.326279	in	0.000284398	0.0587985
chr2	30798819	1700001O22Rik	DMR160	NA	1	1	0.678222	0.672626	0.00559639	0.792208	0.983497	0.677935	0.644702	0.697742	0.679661	in	0.667806	0.621093	0.71544	0.701548	in	0.0101289	-0.0218865
chr3	96219155	Bola1	DMR182	cg40060742	1	1	0.0152578	0.0154363	-0.000178484	0.792208	0.983497	0.0142604	0.00978109	0.0206533	0.020245	in	0.0159741	0.00957044	0.0293454	0.0122093	in	-0.00171375	0.00803568
chr4	83284650	Ttc39b	DMR194	NA	1	1	0.0194091	0.0204253	-0.00101622	0.792208	0.983497	0.0190683	0.0108696	0.0218579	0.0211132	in	0.018423	0.00891152	0.0323129	0.0324392	out	0.000645264	-0.0113259
chr6	32564151	Plxna4	DMR231	NA	1	1	0.484663	0.48611	-0.00144682	0.792208	0.983497	0.498979	0.426531	0.59596	0.413084	out	0.485562	0.401813	0.56162	0.489396	in	0.0134167	-0.0763123
chr6	133105351	Smim10l1	DMR243	NA	1	1	0.00385058	0.0048141	-0.000963526	0.792208	0.983497	0.00352899	0.000864304	0.00566394	0.00545852	in	0.00410405	0	0.0119435	0.00907441	in	-0.000575063	-0.00361589
chr7	19698577	Apoe	DMR247	cg44295233	1	1	0.0109297	0.0113173	-0.000387514	0.792208	0.983497	0.0107227	0.00482655	0.0132159	0.0119651	in	0.0108293	0.00760923	0.0147439	0.014245	in	-0.00010663	-0.0022799
chr7	67562481	Lrrc28	DMR257	NA	1	1	0.341601	0.340369	0.00123213	0.792208	0.983497	0.350787	0.284087	0.391261	0.295672	in	0.336296	0.243264	0.444665	0.364802	in	0.0144901	-0.0691298
chr7	80876273	Zscan2	DMR259	NA	1	1	0.630798	0.63293	-0.00213242	0.792208	0.983497	0.631631	0.579462	0.714383	0.626634	in	0.644456	0.578218	0.691236	0.563774	out	-0.0128258	0.0628604
chr8	84745174	Nfix	DMR273	NA	1	1	0.313455	0.296332	0.017123	0.792208	0.983497	0.313388	0.194342	0.426121	0.313789	in	0.287087	0.154806	0.420759	0.351796	in	0.0263001	-0.038007
chr8	102783995	Cdh11	DMR278	NA	1	1	0.00371836	0.00367931	3.9045e-05	0.792208	0.983497	0.00384295	0.00182399	0.00808045	0.00309538	in	0.00291241	0.00141293	0.00429069	0.00828076	out	0.000930549	-0.00518538
chr8	105298540	E2f4	DMR280	NA	1	1	0.330488	0.330267	0.000221124	0.792208	0.983497	0.325035	0.267971	0.365411	0.357754	in	0.318122	0.232394	0.363689	0.403135	out	0.00691265	-0.0453812
chr8	110168229	Calb2	DMR284	NA	1	1	0.0115869	0.0107013	0.000885637	0.792208	0.983497	0.0126566	0.00851343	0.0176768	0.00623886	out	0.0124849	0.00242718	0.0217755	0	out	0.000171703	0.00623886
chr9	40685850	NA	DMR291	NA	1	1	0.00734006	0.00678394	0.000556115	0.792208	0.983497	0.00611576	0.0045098	0.00923324	0.0134615	out	0.00713422	0.00337584	0.0143868	0.00468227	in	-0.00101846	0.00877926
chr9	98952347	Foxl2os	DMR298	NA	1	1	0.00891837	0.00829293	0.000625446	0.792208	0.983497	0.0083196	0.00250313	0.0198675	0.0119122	in	0.00862156	0.00175516	0.0167598	0.00632111	in	-0.000301961	0.00559111
chr19	56548460	Nhlrc2	DMR155	NA	1	1	0.00289414	0.0028965	-2.36249e-06	0.854805	1	0.00283535	0	0.00759219	0.0031881	in	0.00295997	0	0.00791557	0.00251572	in	-0.000124617	0.000672374
chr4	43382559	Rusc2	DMR188	NA	1	1	0.00271888	0.00244559	0.000273295	0.854805	1	0.00222153	0	0.00666996	0.00520562	in	0.00193297	0	0.00410295	0.00552127	out	0.000288561	-0.000315651
chr6	133105284	Smim10l1	DMR243	NA	1	1	0.00356	0.00383474	-0.000274738	0.854805	1	0.00296267	0	0.00487805	0.00654664	out	0.00296054	0	0.00825083	0.0090799	out	2.1271e-06	-0.00253326
chr12	24252068	Gm21297	DMR64	NA	1	1	0.0617249	0.0653358	-0.00361091	0.904762	1	0.0665766	0.052901	0.0822785	0.0471698	out	0.0653358	0.0154321	0.111111	NA	out	0.00124079	NA
chr12	24252081	Gm21297	DMR64	NA	1	1	0.110464	0.119486	-0.00902224	0.904762	1	0.113743	0.0582011	0.14557	0.100629	in	0.119486	0.0679012	0.189781	NA	out	-0.00574383	NA
chr17	36083884	H2-Bl	DMR132	NA	1	1	0.0030123	0.00273744	0.000274852	0.923725	1	0.00361475	0	0.0123928	0	in	0.00306742	0	0.00882613	0.000757576	in	0.000547333	-0.000757576
chr4	148952159	NA	DMR209	NA	1	1	0.0760525	0.0800704	-0.00401792	0.926596	1	0.0820322	0	0.27907	0.0461538	in	0.0934154	0	0.25	0	in	-0.0113833	0.0461538
chr7	57509588	Gabra5	DMR255	NA	1	1	0.00866851	0.0157936	-0.00712509	0.926596	1	0.00716596	0	0.0152905	0.0161812	out	0.0152613	0	0.0707692	0.0189873	in	-0.00809535	-0.00280611
chr3	94399413	Gm43401	DMR181	NA	1	1	0.0100566	0.00874733	0.00130923	0.927099	1	0.00921977	0.00286123	0.0152866	0.0142405	in	0.00706648	0	0.0173913	0.0188324	out	0.00215329	-0.00459189
chr10	118049534	NA	DMR20	NA	1	1	0.221768	0.219409	0.00235904	0.930736	1	0.229399	0.154267	0.289123	0.183612	in	0.218595	0.0949891	0.324068	0.224289	in	0.0108037	-0.0406776
chr11	33201026	Tlx3	DMR26	NA	1	1	0.0352775	0.0386113	-0.00333388	0.930736	1	0.0350233	0.0220588	0.0492021	0.0365482	in	0.0391622	0.0187735	0.0621181	0.0353063	in	-0.00413887	0.00124189
chr11	54961737	Tnip1	DMR30	cg29560538	1	1	0.858762	0.857791	0.000971132	0.930736	1	0.860048	0.829647	0.890972	0.852333	in	0.857579	0.842086	0.875874	0.859063	in	0.00246883	-0.00672927
chr11	85457877	Bcas3	DMR40	NA	1	1	0.831678	0.826617	0.00506061	0.930736	1	0.824407	0.791001	0.869	0.868032	in	0.825377	0.786212	0.890556	0.834055	in	-0.000970591	0.033977
chr11	109011800	NA	DMR54	NA	1	1	0.789901	0.790429	-0.00052786	0.930736	1	0.779681	0.71159	0.810753	0.841004	out	0.781112	0.712166	0.842105	0.846336	out	-0.00143068	-0.00533151
chr12	105884863	NA	DMR70	NA	1	1	0.185521	0.1809	0.00462137	0.930736	1	0.183612	0.138127	0.244809	0.19507	in	0.177623	0.147127	0.209227	0.200565	in	0.00598904	-0.00549441
chr16	22573079	Dgkg	DMR116	NA	1	1	0.467095	0.471122	-0.00402741	0.930736	1	0.466008	0.404558	0.514608	0.472531	in	0.465213	0.401336	0.541915	0.506582	in	0.000795174	-0.0340502
chr16	90087486	Tiam1	DMR124	cg34468353	1	1	0.674499	0.662118	0.0123805	0.930736	1	0.674115	0.631327	0.737902	0.676421	in	0.661124	0.50261	0.719293	0.668085	in	0.0129905	0.00833617
[truncated: 47 more rows]

## Sheet: Foglio1
Supplementary Table 1. Differentially methylated CpG sites analysis. CHR and Position: probe location on mouse genome (assembly GRCm38/mm10); Gene: UCSC gene name; Locus: identity number of DNAge® clock Locus; Illumina.PROBEID: probe ID in the Illumina Infinium MouseMethylation Beadchip Array; MW_pval: Mann-Whitney nominal p-value obtained comparing CpG DNAm between Ts65Dn and wild-type euploid m…
