# Supplementary material for: Increased hippocampal epigenetic age in the Ts65Dn mouse model of Down Syndrome
Source: Front Aging Neurosci. 2024 May 21;16:1401109. doi: 10.3389/fnagi.2024.1401109 (PMC11148439; doi:10.3389/fnagi.2024.1401109)
Supplement: Supplementary file 2 [file Table_2.XLSX]

## Sheet: Sheet1
Supplementary File 2. DNA methylation levels of 2045 CpG-sites making up the DNage epigenetic clock in Ts65Dn and euploid mouse hippocampi.
Chrom	Position	ZR3842_1	ZR3842_3	ZR3842_4	ZR6800_1	ZR6800_3	ZR6800_4	ZR6800_6	ZR3842_2	ZR3842_5	ZR3842_6	ZR6800_2	ZR6800_5	ZR6800_7
		WT	WT	WT	WT	WT	WT	WT	Ts65Dn	Ts65Dn	Ts65Dn	Ts65Dn	Ts65Dn	Ts65Dn
		M	M	M	M	M	M	F	M	M	M	M	F	M
		20 weeks	20 weeks	20 weeks	20 weeks	20 weeks	20 weeks	20 weeks	20 weeks	20 weeks	20 weeks	20 weeks	20 weeks	20 weeks
		Batch_A	Batch_A	Batch_A	Batch_B	Batch_B	Batch_B	Batch_B	Batch_A	Batch_A	Batch_A	Batch_B	Batch_B	Batch_B
chr1	16657134	0	0.00416419	0.00205339	0.00745573	0.00580271	0.000462321	0.00649351	0.00676056	0	0.00626174	0.00140252	0.00754527	0.00134048
chr1	16657141	0	0.00713436	0.003427	0.0037594	0	0.00463607	0.002	0.00338028	0.00139567	0.00566394	0.000472367	0.00203149	0.00888099
chr1	16657157	0.00530303	0.00603865	0.00347705	0.00614657	0.00540806	0	0.0075643	0.0109321	0.00636492	0.00253004	0.00520341	0.00255232	0.00943396
chr1	16657172	0.00813609	0.00237671	0.000683527	0.002792	0.0057999	0.00184928	0.000499251	0.00563698	0.00557491	0	0	0.00654582	0.00444642
chr1	16657175	0.000740192	0.000596303	0.0013708	0.00791434	0	0.000462535	0.000998502	0.00451467	0	0.00879397	0.00187178	0.00505561	0.00755556
chr1	16657220	0.000740192	0.00415924	0.00273224	0.00605214	0	0.000926355	0.0104843	0.000564653	0.00488827	0.00690955	0.00560748	0.00100604	0
chr1	16657236	0.0037092	0.00657109	0	0	0.0067731	0.000924642	0	0	0.0027933	0.00187735	0.0079588	0	0.00666075
chr1	32172746	0.00612662	0.00164745	0.0102657	0.00120385	0.00243408	0.00132159	0.00569948	0.00611933	0.00462046	0.00756348	0.00531915	0.0039801	0.00425532
chr1	32172750	0.00743243	0.0109769	0.00120992	0.00559776	0.00606796	0.00395952	0.003125	0.00204499	0.00462657	0.0108167	0.0094108	0.00249004	0.00193949
chr1	32172766	0.00540176	0.00492881	0.00966184	0.000801282	0.00243408	0.00527473	0.00414508	0.00407747	0.00330033	0.00107759	0.000408998	0.00198906	0.00849093
chr1	32172768	0.00339443	0.00609418	0.00732154	0.00280786	0.00244101	0.00401248	0	0.00363448	0.00331345	0.00654308	0	0.00499251	0.00544112
chr1	32172787	0.00202566	0.00823271	0.00120627	0.0147941	0.00930044	0.00043956	0.00880373	0.00203978	0.000660066	0.00377155	0.00328407	0.00546992	0.0104126
chr1	32172789	0.0067659	0.0115258	0.01207	0.00881764	0.000808734	0.00263736	0.0103681	0.00102145	0.00132275	0.0118598	0.00695581	0.00248633	0.00694177
chr1	32172796	0.00405132	0.0175246	0.00725076	0.0211915	0.00891049	0.00219877	0.00829016	0.0122574	0.0119205	0.0134698	0.0192229	0.00745527	0.00694444
chr1	32172808	0.00540176	0.00273823	0.00421941	0.0059976	0.00566343	0.00351648	0.0015536	0.00815494	0.00461741	0.000538793	0.000408998	0.00447761	0.00964878
chr1	32172819	0.00135227	0.00930997	0.00421941	0.00879648	0.0133549	0.0043956	0.00569653	0.00713558	0.00662691	0.00540249	0.00695297	0.00745898	0.00539915
chr1	32172826	0.0114865	0.0169956	0.00728155	0.0336	0.0117456	0.0145055	0.00518403	0.00815494	0.0138614	0.00972973	0.0237219	0.0104374	0.00347088
chr1	32172837	0.00813559	0.00876232	0.00845411	0.00640512	0.00890688	0.00483729	0.00259336	0.000510465	0.00462351	0.00216099	0.010647	0	0.00347356
chr1	73924842	0.882379	0.892328	0.891555	0.900399	0.881271	0.861824	0.894757	0.907567	0.886576	0.921803	0.91094	0.904335	0.90304
chr1	73924863	0.924196	0.930108	0.933876	0.944819	0.929038	0.931488	0.942868	0.921684	0.924558	0.948022	0.955316	0.93617	0.942372
chr1	73924899	0.937445	0.909865	0.924772	0.913337	0.914072	0.905839	0.918383	0.927569	0.907243	0.920847	0.927273	0.915077	0.927786
chr1	73924919	0.928603	0.920699	0.933845	0.932085	0.933707	0.903106	0.925768	0.936141	0.932813	0.941555	0.935882	0.914456	0.917723
chr1	74027679	0.403856	0.363373	0.416101	0.383685	0.314409	0.312958	0.39375	0.423645	0.383638	0.360435	0.419807	0.326506	0.373443
chr1	74027681	0.354775	0.29115	0.353824	0.344653	0.270573	0.239448	0.352679	0.365712	0.300305	0.320902	0.353739	0.271961	0.313403
chr1	74027686	0.356896	0.303845	0.357696	0.359875	0.276559	0.244823	0.34375	0.382722	0.296146	0.315698	0.349803	0.254713	0.313443
chr1	74027719	0.191869	0.161357	0.215876	0.210773	0.145376	0.121753	0.221429	0.235874	0.173184	0.21658	0.215789	0.140794	0.14872
chr1	75242907	0.86582	0.848392	0.882855	0.865984	0.886137	0.889676	0.841896	0.920568	0.913687	0.887161	0.86917	0.89779	0.870258
chr1	75242947	0.487822	0.00546635	0.49069	0.0020475	0.959745	0.428824	0.00121877	0.958979	0.960543	0.00529451	0.0025641	0.95823	0.488002
chr1	75242960	0.92268	0.914071	0.927598	0.924652	0.916709	0.928192	0.919927	0.920609	0.900412	0.942601	0.944613	0.922566	0.914747
chr1	75242988	0.940206	0.95352	0.945998	0.962682	0.94576	0.938543	0.940207	0.939961	0.934406	0.944095	0.962989	0.921569	0.944287
chr1	137182659	0.866747	0.89961	0.884412	0.89425	0.853516	0.908272	0.923703	0.898466	0.893746	0.88009	0.898064	0.868711	0.889521
chr1	137182663	0.813897	0.848468	0.832893	0.839008	0.807031	0.846248	0.858015	0.859863	0.847509	0.819005	0.855004	0.8184	0.802695
chr1	137182669	0.825574	0.836212	0.8308	0.821098	0.80383	0.843635	0.850739	0.842133	0.849574	0.80791	0.84169	0.831731	0.823899
chr1	137182680	0.843731	0.898381	0.875995	0.860465	0.826938	0.902973	0.876656	0.848034	0.86983	0.859401	0.872627	0.860857	0.860744
chr1	158251340	0.686145	0.652716	0.725646	0.628667	0.692748	0.684538	0.647011	0.681579	0.711212	0.599815	0.732169	0.687351	0.591379
chr1	158251393	0.819535	0.795213	0.857001	0.841895	0.84385	0.854279	0.807723	0.868766	0.797312	0.764922	0.882099	0.833863	0.841954
chr1	158251435	0.772093	0.796099	0.818544	0.848667	0.843412	0.863531	0.819936	0.785276	0.791713	0.798713	0.872126	0.826571	0.810593
chr1	158251440	0.92093	0.925532	0.94012	0.965333	0.939567	0.946071	0.881029	0.901137	0.954087	0.87787	0.954023	0.914944	0.936207
chr1	158251446	0.845438	0.864241	0.880597	0.862667	0.933121	0.915189	0.913183	0.853018	0.863382	0.883379	0.918822	0.872814	0.906843
chr1	186240856	0.663009	0.636914	0.641831	0.638449	0.68955	0.712392	0.645849	0.60241	0.644464	0.639673	0.690176	0.612613	0.694824
chr1	186240902	0.720439	0.710506	0.732797	0.719825	0.763382	0.814836	0.732116	0.688956	0.707471	0.71471	0.746692	0.691441	0.791504
chr1	186240905	0.710361	0.665653	0.722471	0.695248	0.732523	0.772465	0.704718	0.659879	0.694869	0.722264	0.740554	0.681955	0.768066
chr10	33624462	0	0.0220386	0.00253485	0	0	0.0117541	0.00955414	0.01373	0.00472441	0	0.015807	0.00321888	0.00837521
chr10	33624466	0.011976	0.0110345	0.0139771	0.000835422	0.0168697	0.018018	0.0053135	0.00341297	0.00940439	0.0146277	0.00571895	0.00214133	0.00837521
chr10	33624482	0.011976	0.0137741	0.0229299	0.00501672	0.0234302	0.0018018	0.0031881	0.0269966	0.0172414	0	0.0138889	0.00107066	0.020938
chr10	33624490	0.0269865	0.0192837	0.0165605	0.00166806	0.00749766	0.00631769	0.0010627	0.0224972	0.00784929	0.0132979	0.0114379	0.00642398	0.0326633
chr10	33624498	0.00598802	0.0123967	0.00512821	0.00834028	0	0.0135135	0.0148778	0.0202475	0.0204082	0.0173565	0.01893	0	0.0236887
chr10	33624501	0.0194611	0.00413223	0.00635324	0.0208507	0.0131703	0.0108108	0.00214362	0.00788288	0.00626959	0.0132979	0.0147179	0.00856531	0.0226131
chr10	33624503	0.00749625	0.00964187	0.00381194	0.0158465	0.00375235	0.00900901	0	0.00787402	0.00630915	0.00935829	0.00735294	0.00107066	0.0134116
chr10	33624508	0.00898204	0.00413223	0.0177891	0.0325271	0.00664137	0.0108108	0.00850159	0.00787402	0.0172414	0.0146277	0.0138889	0.0107066	0.0268007
chr10	33624547	0.00750751	0.0137741	0.0177891	0.00586265	0.0056444	0.018936	0.0255048	0.0157835	0.0031348	0.00932091	0.0155229	0.0171674	0.0125628
chr10	33624549	0.0284858	0.0151724	0.00889454	0.00333611	0.00468604	0.0171171	0	0.018018	0.010989	0.00930851	0.0196078	0.00535332	0.0150754
chr10	33624551	0.00598802	0.00275482	0.00508259	0.000834028	0.00843486	0.0018018	0.00212993	0.0112486	0.0031348	0.0212766	0.0138889	0	0
chr10	33624566	0.0239521	0.00688705	0.0165816	0.0141785	0.0131209	0.0252252	0.0255048	0.0293123	0.0266458	0.0146277	0.0269608	0.0117773	0.0268007
chr10	54755445	0.926758	0.938614	0.885864	0.931698	0.893099	0.937593	0.903813	0.922638	0.923323	0.923573	0.927233	0.924278	0.925947
chr10	54755455	0.868164	0.790307	0.814854	0.874172	0.813639	0.840892	0.815744	0.855049	0.820513	0.813247	0.837896	0.805296	0.809879
chr10	54755507	0.924805	0.909901	0.91623	0.970861	0.93788	0.956166	0.903114	0.917006	0.933972	0.941989	0.932277	0.92134	0.93628
chr10	54755519	0.940137	0.941294	0.944561	0.952286	0.961408	0.959881	0.946367	0.919315	0.941427	0.953959	0.955331	0.956352	0.919633
chr10	54755533	0.928641	0.902077	0.906904	0.925729	0.931174	0.924051	0.917749	0.915378	0.923323	0.893284	0.932277	0.922837	0.914319
chr10	66921261	0.151261	0.278261	0.118182	0.180464	0.183673	0.152482	0.17316	0.289655	0.366667	0.2625	0.292614	0.206278	0.197842
chr10	66921282	0.00840336	0.0347826	0.0272727	0.0860927	0.00510204	0.0780142	0.017316	0.0896552	0.2	0.16875	0.0991501	0.0896861	0.0364964
chr10	66921285	0.00840336	0	0.00909091	0.0199005	0.0408163	0	0.030303	0.0965517	0.0777778	0.0125	0.0906516	0.0269058	0.00539568
chr10	66921292	0.0840336	0.0869565	0.0363636	0.0945274	0.0765306	0.0531915	0.151515	0.2	0.166667	0.1125	0.226629	0.143498	0.0521583
chr10	66921314	0.117647	0.347826	0.154545	0.180301	0.155612	0.141844	0.21645	0.262069	0.3	0.278146	0.135977	0.107623	0.160072
chr10	71344342	0	0	0	0	0	0	0.0295567	0	0	0	0	0.00383142	0
chr10	71344392	0	0	0	0	0	0	0	0	0	0	0.0112994	0	0
chr10	71344396	0	0	0	0	0	0	0.0295567	0	0	0	0	0	0.00306748
chr10	71344409	0	0	0	0	0	0	0	0	0	0	0	0.0344828	0
chr10	79888720	0.930425	0.925926	0.916435	0.939048	0.921212	0.859691	0.914119	0.954128	0.924883	0.911589	0.932341	0.931655	0.947664
chr10	79888723	0.919811	0.918072	0.919332	0.91619	0.908102	0.919144	0.91582	0.89281	0.951562	0.949821	0.897297	0.937725	0.901869
chr10	79888726	0.929245	0.948626	0.942657	0.950382	0.939541	0.946556	0.925872	0.929504	0.935937	0.964158	0.92973	0.961722	0.951311
chr10	79888729	0.976387	0.990431	0.963839	0.973282	0.954051	0.926366	0.960813	0.972549	0.970313	0.950721	0.963514	0.973684	0.996262
chr10	79888747	0.928066	0.947431	0.941504	0.917143	0.915357	0.875297	0.956459	0.934726	0.979688	0.951016	0.913514	0.923445	0.94855
chr10	79888754	0.976415	0.95221	0.949861	0.947267	0.933009	0.964371	0.978229	0.951634	0.976562	0.966507	0.975676	0.970096	0.949533
chr10	79888765	0.98229	0.971326	0.965229	0.966635	0.98549	0.97981	0.979681	0.977778	0.96875	0.978495	0.938859	0.961722	0.992523
chr10	79888798	0.90684	0.818399	0.897079	0.891013	0.844015	0.856295	0.928882	0.889034	0.870313	0.890084	0.860811	0.867225	0.883178
chr10	79888800	0.954009	0.939068	0.908206	0.911429	0.908102	0.916865	0.920174	0.938482	0.910937	0.917464	0.937838	0.922249	0.909346
chr10	79888816	0.754427	0.740741	0.709318	0.760952	0.644498	0.5962	0.773256	0.743791	0.810726	0.819594	0.740541	0.75	0.723364
chr10	79888822	0.858491	0.838323	0.894298	0.919048	0.840387	0.786223	0.857765	0.877285	0.849765	0.892344	0.841892	0.809809	0.877456
chr10	80003545	0.854955	0.799009	0.815261	0.80167	0.800191	0.828746	0.80656	0.83288	0.808404	0.824686	0.843537	0.789326	0.813885
chr10	80003571	0.46283	0.43369	0.483417	0.385595	0.369074	0.316074	0.4414	0.475781	0.421687	0.48257	0.386792	0.411129	0.425013
chr10	80003628	0.7591	0.757513	0.753754	0.743236	0.762631	0.730352	0.758838	0.751924	0.783392	0.774194	0.770428	0.7494	0.782644
chr10	80200721	0.911166	0.901953	0.913274	0.896687	0.918594	0.89984	0.896816	0.912746	0.927451	0.899492	0.894754	0.899776	0.898501
chr10	80200787	0.904979	0.913727	0.923894	0.895757	0.939886	0.91656	0.897347	0.928174	0.934836	0.928934	0.91068	0.919897	0.926449
chr10	80347603	0.0972222	0.0463847	0.109375	0.0642202	0.0367965	0.0553592	0.0756193	0.0542636	0.0609137	0.0800562	0.0461133	0.0703325	0.0328283
chr10	80347610	0.124352	0.0641201	0.0980114	0.097589	0.0834236	0.0270588	0.0803109	0.096124	0.0592217	0.0731364	0.0606061	0.0615385	0.0303797
chr10	80347628	0.157439	0.108071	0.133523	0.180046	0.102814	0.0705882	0.124352	0.103876	0.106599	0.120787	0.100942	0.122293	0.0568182
chr10	80347687	0.152513	0.134063	0.12358	0.165708	0.174482	0.12	0.153646	0.130233	0.072758	0.123055	0.12749	0.063857	0.143401
chr10	80347707	0.148084	0.20137	0.0896159	0.242529	0.112323	0.116528	0.187256	0.133748	0.141156	0.125529	0.139073	0.127877	0.168568
chr10	80347710	0.0932642	0.0837912	0.109531	0.0806452	0.0792617	0.0505882	0.169713	0.075969	0.142373	0.0704225	0.0450331	0.0689655	0.0620253
chr10	80347722	0.0172712	0.0355191	0.0582386	0.0206422	0.010929	0.0235294	0.0324254	0.0171073	0.0169492	0.00842697	0.0408432	0.0396419	0.0252845
chr10	81431184	0.00315457	0.0310559	0	0	0	0	0	0	0	0	0	0	0
chr10	81431200	0.0126183	0	0	0.00864553	0.00819672	0	0.00344828	0.0119048	0	0.00961538	0	0	0
chr10	81431202	0	0	0.01	0	0	0	0.0070922	0.0238095	0	0	0.0300546	0	0.020362
chr10	81431220	0.022082	0.0186335	0.02	0.0230548	0	0.0422961	0.0413793	0.0208333	0.00684932	0.0288462	0.0464481	0	0.00909091
chr10	81431223	0	0.00310559	0	0	0	0	0	0.00297619	0.00341297	0.00320513	0	0	0
chr10	81431233	0.00630915	0.00621118	0	0	0.00277778	0	0	0.0327381	0	0	0	0	0.00904977
chr10	81431237	0	0	0	0	0.010929	0	0.0241379	0.00595238	0	0	0.0163934	0	0.0271493
chr10	81431277	0	0.0248447	0.02	0	0	0.0181269	0.0310345	0.0357143	0.00341297	0.0128205	0.0300546	0	0
chr10	81431289	0.00316456	0.00310559	0.0333333	0	0	0.0755287	0.00689655	0.0238095	0.0102389	0.025641	0	0	0.0385488
chr10	81433653	0.346731	0.267689	0.32063	0.256791	0.214198	0.174428	0.209944	0.318874	0.205798	0.26943	0.246736	0.268055	0.222346
chr10	81433676	0.25555	0.189211	0.258153	0.183332	0.160574	0.124214	0.154115	0.246112	0.141282	0.188788	0.188075	0.207633	0.165369
chr10	81433702	0.455546	0.369163	0.417524	0.35727	0.294269	0.238954	0.34449	0.441637	0.301813	0.370066	0.366505	0.375916	0.289928
chr10	81433720	0.231193	0.171413	0.24498	0.171163	0.15483	0.112831	0.146516	0.230711	0.121823	0.161727	0.165273	0.192744	0.1522
chr10	81433726	0.266555	0.189185	0.25454	0.179581	0.16547	0.11954	0.161859	0.242544	0.140387	0.17907	0.17823	0.213934	0.158129
chr10	81433737	0.26925	0.186018	0.256909	0.187112	0.17282	0.12261	0.156808	0.262452	0.145667	0.186967	0.178814	0.214963	0.171816
chr10	81433743	0.223187	0.122997	0.179392	0.133302	0.126402	0.078142	0.120673	0.188645	0.0976602	0.144936	0.12503	0.156012	0.139731
chr10	81643243	0.00370015	0.00321765	0.00463892	0.00418378	0.00665375	0.00314436	0.00380186	0.0028332	0.00238632	0.00410975	0.00104315	0.00574887	0.00526849
chr10	81643291	0.00945205	0.0103389	0.0126535	0.0143089	0.0136283	0.0079696	0.00770864	0.0112134	0.0072925	0.00918207	0.0137298	0.0104754	0.0080999
chr10	81643298	0.00767228	0.00757663	0.00651384	0.00379816	0.00471261	0.00406918	0.00335196	0.0020059	0.00689381	0.00531273	0.00530052	0.00161177	0.0024303
chr10	81643315	0.00274236	0.00620262	0.00288076	0.00162791	0.00530482	0.00666482	0.00469956	0.00224507	0.00570443	0.00482742	0.00331408	0.0043338	0.00358181
chr10	81643331	0.00383877	0.0034459	0.00325692	0.00371632	0.00227618	0.00296488	0.00313164	0.00307147	0.00291932	0.00592145	0.00378644	0.00282657	0.00587481
chr10	81643336	0.00575342	0.00505922	0.00790068	0.00967567	0.00858586	0.00462706	0.00592974	0.00672963	0.0066313	0.00845411	0.0055903	0.00544684	0.00533387
chr10	81643360	0.0049403	0.00218894	0.00439588	0.00154823	0.00176857	0.00175812	0.00469851	0.00307583	0.00159172	0.00241663	0.00436474	0.00323037	0.00108006
chr10	118049418	0.35775	0.256897	0.344785	0.313711	0.180577	0.119563	0.2808	0.314429	0.259488	0.278552	0.319557	0.238734	0.19209
chr10	118049447	0.332788	0.219722	0.318057	0.257517	0.14786	0.11179	0.261784	0.301609	0.238633	0.251251	0.254043	0.193981	0.151432
chr10	118049530	0.364202	0.290504	0.356772	0.30552	0.180723	0.132302	0.2916	0.364218	0.277904	0.296944	0.306726	0.246271	0.191584
chr10	118049534	0.324068	0.22858	0.291476	0.242989	0.129471	0.0949891	0.224289	0.289123	0.203297	0.243543	0.256765	0.183612	0.154267
chr10	118049538	0.260216	0.173681	0.235456	0.182355	0.0895841	0.0422658	0.184574	0.242921	0.146357	0.203555	0.192635	0.157161	0.0896646
chr10	121150426	0.919329	0.937605	0.933151	0.919463	0.900838	0.908634	0.936837	0.93836	0.931525	0.959221	0.923722	0.948158	0.900996
chr10	121150427	0.934436	0.895092	0.90593	0.929718	0.908881	0.906772	0.91708	0.933371	0.904006	0.942263	0.954097	0.922844	0.909689
chr10	121150433	0.911207	0.893018	0.894304	0.921936	0.83898	0.866667	0.888193	0.906938	0.882164	0.891185	0.911624	0.890317	0.887175
chr10	121150434	0.941904	0.874307	0.907724	0.916845	0.899444	0.866821	0.878848	0.898305	0.89492	0.910828	0.894805	0.91776	0.889876
chr10	121150445	0.962018	0.961214	0.953998	0.970339	0.973761	0.956795	0.962838	0.964227	0.956662	0.957901	0.973307	0.966153	0.954356
chr10	121150446	0.973039	0.946363	0.975427	0.954302	0.952337	0.965197	0.9692	0.964972	0.96616	0.984366	0.966524	0.971746	0.966198
chr10	121150450	0.939361	0.960652	0.974261	0.980586	0.97377	0.960184	0.979759	0.963676	0.98519	0.970821	0.977671	0.967438	0.957235
chr10	121150451	0.94908	0.963804	0.964481	0.971766	0.94956	0.962929	0.958727	0.964892	0.967497	0.976892	0.974216	0.955556	0.971027
chr10	121150478	0.889973	0.868954	0.869159	0.869749	0.841664	0.774518	0.853012	0.863436	0.8519	0.906383	0.890525	0.872751	0.857419
chr10	121150479	0.887936	0.87061	0.893443	0.867642	0.857671	0.817339	0.862394	0.854802	0.86326	0.891267	0.893133	0.87292	0.835598
chr10	121150495	0.905252	0.893701	0.87678	0.890106	0.834123	0.845283	0.874035	0.880022	0.873067	0.91003	0.886943	0.905701	0.86045
chr10	121150496	0.864417	0.889503	0.906612	0.884094	0.876041	0.857607	0.884577	0.869001	0.904366	0.904212	0.877682	0.880868	0.876424
chr10	121150526	0.834236	0.799325	0.813596	0.77162	0.732677	0.786583	0.787265	0.791414	0.806182	0.843769	0.792994	0.816817	0.778314
chr10	121150527	0.821188	0.808354	0.828786	0.81056	0.817424	0.788372	0.824291	0.849462	0.850138	0.853926	0.824946	0.850806	0.821648
chr10	121150535	0.75961	0.719526	0.746981	0.729071	0.684942	0.586526	0.724421	0.716566	0.726336	0.774331	0.698128	0.712816	0.673633
chr10	121150536	0.782875	0.695706	0.738953	0.740767	0.683364	0.668819	0.730864	0.766497	0.703653	0.723859	0.709966	0.747996	0.716891
chr10	127326466	0.0056926	0.0111266	0.0123239	0	0.0128676	0	0.00511073	0.0190896	0.005386	0.0166163	0.0104634	0.0138504	0
chr10	127326472	0.032197	0.0353607	0.0460993	0.0329815	0.0814815	0.00611247	0.0333333	0.058209	0.0108303	0.0302115	0.0558912	0.0167131	0.0147453
chr10	127326476	0.0225141	0.0307263	0.0405644	0.022339	0.0184502	0.0133333	0.0360206	0.0618557	0.021544	0.0135747	0.0163934	0.0248963	0.004
chr10	127326482	0.0186567	0.0069541	0.0385965	0.0222222	0.0311927	0.00363636	0.0341297	0.0279001	0.0178891	0.0316265	0.0120846	0.0124654	0.00397878
chr10	127326487	0.0149254	0.0125	0.0421053	0.00261438	0.00183486	0.00484848	0.0238908	0.0352423	0.00715564	0.0135747	0.00595238	0.0165517	0
chr10	127326513	0.0223881	0.0361111	0.0596491	0.0261438	0.0513761	0.0133333	0.042517	0.0470588	0.0161002	0.0364742	0.0282738	0.0413223	0.0159151
chr10	127326524	0.0392523	0.0444444	0.0614035	0.0326797	0.0678899	0.0133333	0.042517	0.0602056	0.0179211	0.0511278	0.0193452	0.0344353	0.0584329
chr10	127326528	0.0261682	0.0402778	0.0561404	0.0196335	0.0570902	0.0121359	0.0408163	0.0660793	0.0161002	0.0466165	0.0193741	0.0399449	0.0225464
chr10	127326556	0.0672897	0.0333333	0.0561404	0.0393701	0.0844037	0.0208845	0.037415	0.0484581	0.0197133	0.0481203	0.0119048	0.0385675	0.030504
chr10	127326560	0.0186567	0.0222841	0.045614	0.0274869	0.0495413	0.0133333	0.0306122	0.0484581	0.0126126	0.0315789	0.0119048	0.0523416	0.0477454
chr10	127326566	0.0261194	0.0490884	0.0427046	0.0339426	0.0587156	0.0146879	0.0394511	0.0690162	0.0107143	0.0484848	0.0555556	0.0234483	0.0268097
chr11	3160011	0.879884	0.883879	0.84683	0.836349	0.861945	0.854993	0.869431	0.870914	0.870493	0.882472	0.86164	0.8742	0.866444
chr11	3160027	0.878706	0.87815	0.862429	0.874432	0.873796	0.873874	0.874129	0.881167	0.874988	0.87513	0.871043	0.875826	0.868321
chr11	3160125	0.024223	0.0190004	0.0208792	0.027447	0.0198916	0.0194742	0.0187754	0.021952	0.0171501	0.0209327	0.0208135	0.0199534	0.0225846
chr11	22004679	0.543726	0.526409	0.549313	0.567384	0.530621	0.483968	0.559322	0.573613	0.558045	0.573048	0.542612	0.479694	0.557991
chr11	22004681	0.412397	0.418494	0.462789	0.447368	0.449853	0.380932	0.450029	0.451357	0.427119	0.453808	0.433606	0.385024	0.425194
chr11	22004695	0.446835	0.469194	0.457891	0.449142	0.445424	0.376123	0.405026	0.471056	0.40149	0.474343	0.500642	0.371176	0.422117
chr11	22004706	0.179406	0.20984	0.177792	0.226566	0.206462	0.121199	0.246639	0.239955	0.188896	0.197754	0.193148	0.1907	0.187458
chr11	22004713	0.409608	0.415284	0.415047	0.488437	0.454851	0.321077	0.4436	0.469723	0.417739	0.401123	0.398799	0.41	0.410793
chr11	22004721	0.211125	0.229674	0.200125	0.238038	0.258078	0.121836	0.243717	0.275042	0.211239	0.230961	0.221842	0.22091	0.201012
chr11	22004724	0.185092	0.185427	0.178974	0.218588	0.187657	0.142369	0.16	0.229025	0.179418	0.185901	0.197002	0.183481	0.155638
chr11	22004734	0.360076	0.345584	0.28821	0.343575	0.298238	0.244121	0.322353	0.347482	0.278944	0.3198	0.334047	0.30724	0.322821
chr11	22004738	0.359444	0.364985	0.372427	0.365669	0.380034	0.288585	0.369501	0.419355	0.305349	0.353529	0.378587	0.318155	0.298886
chr11	22004742	0.493359	0.489336	0.520924	0.524132	0.493708	0.467066	0.518713	0.580882	0.488152	0.480349	0.502784	0.482353	0.485145
chr11	22004762	0.281467	0.283936	0.28509	0.273852	0.259648	0.19341	0.295149	0.327293	0.200542	0.26	0.266924	0.177553	0.256661
chr11	24233940	0.88767	0.881565	0.907024	0.881052	0.896168	0.896309	0.895081	0.919537	0.919838	0.913728	0.901269	0.87926	0.898328
chr11	24233970	0.717341	0.685155	0.71893	0.698917	0.719096	0.706809	0.725783	0.772577	0.756478	0.776968	0.717167	0.713524	0.698552
chr11	24234006	0.646599	0.634048	0.666667	0.638963	0.596003	0.577839	0.647244	0.665565	0.643258	0.673589	0.620335	0.619016	0.605622
chr11	24234048	0.602609	0.561437	0.62061	0.570643	0.609021	0.545222	0.637814	0.659474	0.618199	0.647937	0.607281	0.595004	0.525743
chr11	33200958	0	0.0193483	0.00500626	0	0.00107527	0.0010395	0.00830737	0.00735294	0.00795756	0.0087146	0.0223048	0.00609756	0.00894309
chr11	33200990	0.0128205	0.00713558	0.0176322	0.00334448	0.0213675	0.0186916	0.0135558	0.0110294	0.0145889	0.0141304	0.00557621	0.0101523	0.0227642
chr11	33200999	0.00641026	0.00510725	0.00250627	0.00167504	0.00107066	0.009375	0.002079	0.00490798	0.0013369	0.00326087	0.00466418	0.00304569	0.00162999
chr11	33201007	0.00897436	0.0183299	0.0125313	0.00501672	0.0042735	0.00726895	0.0124611	0.0183824	0.0119681	0.0239651	0.0148837	0.0071066	0.0170871
chr11	33201013	0.0153846	0.0193483	0.0162907	0.0175732	0.00320513	0.00311526	0.0186916	0.00980392	0.0159151	0.0108814	0.00929368	0.0284264	0.0162602
chr11	33201018	0.0192308	0.022449	0.0112641	0.020903	0.0269397	0.0104384	0.0425753	0.0258621	0.0119522	0.0219298	0.0448598	0.0561224	0.0130081
chr11	33201026	0.0360825	0.0621181	0.0187735	0.0443144	0.0342246	0.03946	0.0353063	0.0220588	0.0492021	0.0358696	0.0232342	0.0365482	0.0447518
chr11	45980794	0.010808	0.00306279	0.00841662	0.00949755	0.00393701	0.0152284	0.0103864	0.00745077	0.00958827	0.0132159	0.0192445	0.0147429	0.00723667
chr11	45980798	0.00410046	0.000507872	0.00367069	0.00518293	0.00490838	0.00870196	0.00824063	0.0132767	0.0079096	0.00146556	0.00672091	0.0150538	0.00641026
chr11	45980805	0.00512821	0.0111789	0.00157068	0.00304692	0.00654664	0.0083424	0.00247321	0.00901379	0.00843645	0.0107369	0.00707714	0.00824964	0.00266738
chr11	45980814	0.0118557	0.00661914	0.00366492	0.00579445	0.00261952	0.00546249	0.00992556	0.00159405	0.00450197	0.00392349	0.00850159	0.0158444	0.0115035
chr11	45980834	0.0344473	0.0331464	0.0404199	0.0354415	0.0282337	0.0438724	0.0396858	0.0410448	0.0580936	0.0615234	0.0405405	0.0724274	0.03559
chr11	45980849	0.0585216	0.0351861	0.0465481	0.03961	0.0481494	0.0737377	0.0506799	0.0536093	0.0798201	0.0582762	0.0530598	0.086349	0.0429677
chr11	45980860	0.0925065	0.0576237	0.0728894	0.0794378	0.0616393	0.112523	0.0602808	0.059861	0.129379	0.113514	0.115167	0.158235	0.0673977
chr11	45980871	0.0888546	0.043213	0.0591933	0.0902439	0.0405892	0.0881073	0.0721055	0.0494944	0.100618	0.0776367	0.0843075	0.133525	0.0672021
chr11	45980877	0.105858	0.050536	0.0550314	0.0682927	0.0431937	0.0955669	0.0569542	0.0561738	0.0921866	0.0727894	0.087018	0.123475	0.0552295
chr11	45980882	0.205761	0.143441	0.147291	0.163464	0.167979	0.216964	0.148637	0.127671	0.225169	0.190663	0.239123	0.244324	0.176235
chr11	45980891	0.1695	0.106427	0.108787	0.143337	0.119476	0.160597	0.13567	0.14164	0.160926	0.132389	0.188098	0.197704	0.143048
chr11	45980898	0.169666	0.134763	0.155954	0.183537	0.158448	0.220926	0.135777	0.117179	0.188308	0.161542	0.245633	0.232483	0.134693
chr11	48845469	0.855701	0.872944	0.874596	0.916106	0.880266	0.896116	0.829371	0.880913	0.904354	0.88627	0.853155	0.909479	0.89008
chr11	48845481	0.72981	0.690301	0.766494	0.719034	0.743628	0.646701	0.715152	0.734444	0.728051	0.737338	0.691013	0.734597	0.680965
chr11	48845486	0.554632	0.499716	0.622495	0.605857	0.580717	0.542039	0.539394	0.535	0.565093	0.594229	0.521606	0.573662	0.500957
chr11	48845513	0.507126	0.443562	0.532644	0.534046	0.497599	0.452715	0.439161	0.511148	0.543183	0.492908	0.500191	0.489815	0.498084
chr11	48845525	0.459941	0.424829	0.513251	0.51761	0.513114	0.427234	0.479254	0.514444	0.500357	0.497348	0.487749	0.469919	0.481992
chr11	48845543	0.501781	0.450312	0.537217	0.508904	0.515521	0.433786	0.48058	0.501946	0.551749	0.511806	0.462658	0.5234	0.470881
chr11	49978729	0.926787	0.908138	0.90724	0.931853	0.919197	0.908125	0.920702	0.915752	0.930129	0.930713	0.899944	0.913116	0.937291
chr11	54961685	0.748328	0.685335	0.705906	0.69684	0.696986	0.676669	0.743337	0.75	0.70339	0.731664	0.726908	0.70971	0.680291
chr11	54961691	0.610995	0.562063	0.618895	0.564472	0.52231	0.546424	0.603885	0.63908	0.581253	0.621147	0.593714	0.611667	0.558545
chr11	54961737	0.849418	0.842086	0.87156	0.860365	0.846174	0.875874	0.859063	0.890972	0.829647	0.857041	0.853193	0.852333	0.869389
chr11	57832738	0.171857	0.183563	0.181208	0.198575	0.194481	0.169811	0.147267	0.136245	0.214978	0.174914	0.177293	0.196201	0.174547
chr11	57832763	0.255875	0.263653	0.242806	0.287195	0.269782	0.280236	0.250482	0.20239	0.299868	0.240613	0.285256	0.239516	0.232017
chr11	57832797	0.412225	0.412446	0.41647	0.499508	0.467588	0.476542	0.422001	0.425905	0.476652	0.426656	0.507276	0.422735	0.468295
chr11	57832806	0.391109	0.407086	0.339504	0.383972	0.412297	0.488201	0.382438	0.349254	0.442536	0.393568	0.432606	0.372566	0.402442
chr11	57832815	0.315691	0.340564	0.308661	0.331116	0.332625	0.413742	0.309027	0.270794	0.369	0.324635	0.354604	0.294864	0.328239
chr11	57832818	0.340799	0.410145	0.337806	0.38437	0.366534	0.43702	0.337851	0.322496	0.426049	0.394485	0.423694	0.354972	0.369422
chr11	57832837	0.649646	0.673937	0.650731	0.655198	0.665605	0.734513	0.676878	0.615385	0.666961	0.657088	0.741485	0.650044	0.701268
chr11	57832850	0.494007	0.523551	0.491131	0.538253	0.510616	0.557392	0.514966	0.438249	0.520071	0.489819	0.553608	0.494681	0.544021
chr11	57832853	0.354104	0.396739	0.370707	0.365962	0.375299	0.443396	0.380662	0.333458	0.436812	0.368683	0.45894	0.394745	0.374383
chr11	59284275	0.526027	0.446773	0.45108	0.487474	0.433888	0.352054	0.500814	0.483333	0.45894	0.489254	0.496921	0.441101	0.503039
chr11	59284289	0.506849	0.392955	0.436468	0.412079	0.39799	0.258199	0.491047	0.469679	0.42961	0.444093	0.411653	0.444104	0.440998
chr11	59284292	0.276786	0.204733	0.230964	0.221355	0.201398	0.138398	0.226804	0.238265	0.234478	0.259987	0.199432	0.208461	0.216941
chr11	59284325	0.413014	0.27628	0.220812	0.207803	0.192224	0.208528	0.282149	0.26025	0.264861	0.328906	0.296068	0.29898	0.184802
chr11	59284339	0.637671	0.535242	0.559645	0.548255	0.524683	0.50494	0.631922	0.633551	0.591149	0.632344	0.558768	0.611338	0.589936
chr11	59284350	0.28542	0.243258	0.234435	0.249692	0.207605	0.160686	0.250678	0.28164	0.241744	0.261529	0.222643	0.239164	0.264003
chr11	59284352	0.370548	0.257159	0.300637	0.308419	0.200961	0.173167	0.284319	0.376932	0.264901	0.305397	0.238367	0.262621	0.239457
chr11	59284355	0.23251	0.186123	0.188056	0.16516	0.148164	0.10718	0.17481	0.205952	0.132849	0.174352	0.187589	0.168625	0.160956
chr11	59284358	0.337449	0.255237	0.280178	0.288414	0.200613	0.172144	0.244167	0.321386	0.244048	0.286349	0.233539	0.235955	0.231977
chr11	62629418	0.625	0.496951	0.474227	0.549774	0.425926	0.343478	0.523962	0.629747	0.543396	0.601476	0.634573	0.476636	0.435223
chr11	62629460	0.185606	0.0778816	0.0958904	0.229213	0.145833	0.130152	0.0732484	0.151899	0.140684	0.132841	0.191111	0.218069	0.12753
chr11	62629466	0.420455	0.332317	0.366438	0.28211	0.446759	0.295011	0.270701	0.367089	0.335849	0.371324	0.378556	0.308411	0.354508
chr11	62629474	0.128788	0.106707	0.188356	0.155056	0.134259	0.0543478	0.0828025	0.167192	0.0566038	0.102941	0.142232	0.0716511	0.0938776
chr11	62629486	0.147727	0.137195	0.140411	0.135135	0.118056	0.0802603	0.0796178	0.205047	0.0867925	0.132353	0.258206	0.11215	0.0933063
chr11	62629533	0.560606	0.429878	0.465753	0.375281	0.398148	0.338395	0.496815	0.492114	0.501887	0.547794	0.536105	0.358255	0.410931
chr11	67667943	0.264975	0.316782	0.239937	0.269537	0.195064	0.213974	0.244321	0.224633	0.228171	0.266293	0.28427	0.27254	0.244387
chr11	67667970	0.269718	0.304075	0.264196	0.323764	0.243614	0.20339	0.228508	0.230931	0.205592	0.262088	0.247191	0.279298	0.261133
chr11	67667992	0.474278	0.567398	0.56388	0.576064	0.549929	0.432655	0.440443	0.463261	0.435644	0.514366	0.471051	0.50644	0.577605
chr11	67668015	0.395775	0.405779	0.464511	0.428191	0.436493	0.336883	0.395117	0.356193	0.385572	0.446316	0.394604	0.419371	0.43067
chr11	67668025	0.390416	0.446395	0.426204	0.479532	0.429991	0.330911	0.378947	0.371589	0.366776	0.417659	0.405284	0.426069	0.414255
chr11	67668034	0.610719	0.680678	0.672742	0.67234	0.693365	0.641299	0.60831	0.625612	0.630668	0.66386	0.681741	0.624742	0.672712
chr11	71751597	0.000571102	0.00105652	0.00451977	0.00127173	0.00275482	0.00567108	0.000612745	0.00276243	0.00552826	0.00106383	0.000447628	0	0.000443459
chr11	71751601	0.0097032	0.0042261	0.00282486	0.00679117	0.00505051	0.0047259	0.003663	0.00165654	0.00122699	0.0015949	0.00223714	0.00483092	0.0013369
chr11	71751626	0	0.00422833	0.00283126	0.0050869	0.000918695	0.00756144	0.00122249	0.00441989	0.00552486	0.00159659	0.0116331	0.00160772	0
chr11	71751650	0.00343249	0.00900424	0.0225989	0.00890963	0.00275609	0.00756501	0.004884	0.00607064	0.0147511	0.00743494	0.00626398	0.00590129	0.00975177
chr11	71751657	0.011422	0.00793651	0.00962083	0.00679406	0.00323475	0.00806452	0	0.0088349	0.00553506	0.0138224	0.00807537	0.00858369	0.00132979
chr11	71751671	0.0222985	0.0121564	0.0113058	0.0101781	0.00688705	0.0155955	0.00366748	0.00772627	0.00920245	0.0175625	0.0272931	0.0139485	0.0159929
chr11	72411971	0.13665	0.134702	0.114765	0.136809	0.121862	0.112365	0.122222	0.172733	0.161588	0.150565	0.162637	0.134014	0.154226
chr11	72411995	0.116491	0.133848	0.116295	0.139907	0.117925	0.0969728	0.123533	0.118622	0.142349	0.147985	0.146154	0.118877	0.185841
chr11	72412000	0.0538838	0.0744067	0.0618695	0.0725389	0.0575314	0.036942	0.0864731	0.0847121	0.0822695	0.0838548	0.0836084	0.0812425	0.0764997
chr11	72412027	0.31564	0.30129	0.258457	0.310005	0.297269	0.239153	0.305452	0.283433	0.328337	0.318987	0.300495	0.297898	0.336084
chr11	75895108	0.513589	0.481455	0.535155	0.481518	0.39521	0.284319	0.487845	0.491214	0.417523	0.461339	0.452315	0.500919	0.429409
chr11	75895130	0.468068	0.444127	0.47854	0.42531	0.367273	0.238572	0.442698	0.467108	0.344029	0.434432	0.43238	0.424289	0.341375
chr11	75895167	0.527822	0.492341	0.534031	0.486158	0.421806	0.300756	0.49197	0.500974	0.41221	0.464495	0.474408	0.490046	0.42841
chr11	75895182	0.32235	0.296998	0.339896	0.313259	0.258477	0.197838	0.297635	0.306464	0.251783	0.283254	0.275103	0.305998	0.268815
chr11	75895187	0.627435	0.577279	0.650583	0.592422	0.529473	0.429343	0.608382	0.601325	0.48016	0.52672	0.506872	0.559608	0.511848
chr11	75895200	0.335184	0.288359	0.32491	0.320136	0.25643	0.17027	0.324262	0.310869	0.240501	0.25183	0.265402	0.311716	0.280982
chr11	80209445	0.00177778	0.00552017	0.00367948	0.00654762	0.00070159	0.00289093	0.00219367	0.00328108	0.000949217	0.00520625	0.00116795	0.00169062	0.000379579
chr11	80209449	0.00178015	0.0110591	0.00982801	0.00596659	0.0086773	0.0010543	0.00407524	0.00291439	0.0042796	0.00240288	0.00866105	0.00790514	0.000190259
chr11	80209458	0.0053357	0.00509771	0.00204499	0.00198452	0.00538768	0.00367647	0.00157282	0.00327749	0.00237079	0.00400802	0	0.00112644	0.00436102
chr11	80209463	0.00447427	0.00894378	0.00410341	0.0032	0.0030445	0.00844104	0.000941915	0.00291864	0	0.00441767	0.00421053	0.00141163	0.000760746
chr11	80209473	0.0013363	0.00467091	0.000409333	0.00198255	0.00233973	0.00709406	0.00657483	0.00291121	0.00664137	0.00360433	0.0109736	0.00818054	0.000947867
chr11	80209476	0.00223015	0.00297493	0.00327065	0.000991277	0.00960412	0.00236655	0.00564263	0.0040146	0.00713606	0.00642055	0.00327103	0.00339079	0.00152005
chr11	80209479	0	0.00764656	0.00573535	0.00575854	0.00210526	0.0036813	0.00595798	0.0010917	0.00428571	0	0.00186741	0.00225543	0.00494109
chr11	80209493	0.00355714	0.0017116	0	0.00237812	0.00140384	0.00183968	0.00156642	0.00473244	0.00237304	0.00400641	0.000934143	0.00478873	0.00322642
chr11	80209518	0.00177778	0	0.00367948	0.00377734	0.00210428	0.000525348	0	0.00145666	0.00379327	0.00320384	0.00303455	0.000845309	0.00360395
chr11	80209525	0.00312361	0.00339992	0.00574949	0.00554895	0.00211466	0	0.00250941	0.000728863	0.00142315	0.00440882	0.00514139	0.00141483	0.00286096
chr11	80209537	0.000888889	0.00467687	0.00490597	0.00277447	0.00351535	0.00735294	0.00657895	0.00545653	0.00237079	0.00600721	0.000233481	0.00084507	0.00265353
chr11	80209541	0.00577778	0.00509122	0.00163599	0.00277943	0.00070159	0.00735294	0.00376766	0.0032763	0	0.0020024	0.00210084	0	0.00208729
chr11	80209553	0.00355556	0.00425894	0.00163532	0.00218038	0.00210428	0.00367744	0.000939261	0.00509461	0.00759013	0.00681363	0.00350222	0.00450831	0.00113723
chr11	82929283	0.794733	0.748721	0.798776	0.82375	0.793899	0.804684	0.813258	0.834074	0.830189	0.866887	0.802045	0.839291	0.756479
chr11	82929290	0.619048	0.587332	0.637718	0.613316	0.652373	0.680556	0.675515	0.683083	0.713343	0.695725	0.654459	0.693544	0.621071
chr11	82929305	0.703446	0.668822	0.707343	0.736065	0.709222	0.691484	0.688757	0.716503	0.722892	0.778623	0.723422	0.74027	0.649317
chr11	82929360	0.695198	0.69312	0.761922	0.80229	0.768144	0.749315	0.731953	0.785375	0.744352	0.812045	0.731042	0.787804	0.690354
chr11	85457844	0.853862	0.829817	0.883167	0.890005	0.879908	0.919911	0.868061	0.862483	0.829392	0.853411	0.867108	0.888132	0.918798
chr11	85457874	0.791232	0.772695	0.826656	0.805066	0.78015	0.831017	0.794521	0.806	0.777307	0.797533	0.811072	0.83816	0.87584
chr11	85457877	0.786212	0.791696	0.833974	0.834692	0.815136	0.890556	0.834055	0.822119	0.808277	0.791001	0.831638	0.868032	0.869
chr11	94500225	0.768824	0.714643	0.735661	0.747686	0.754369	0.764851	0.766203	0.76326	0.781054	0.719277	0.705108	0.745379	0.748632
chr11	94500229	0.335094	0.265191	0.312204	0.283763	0.26118	0.271723	0.328767	0.333942	0.317734	0.298263	0.289871	0.319049	0.284792
chr11	97067502	0.867048	0.859764	0.882435	0.883093	0.882246	0.863288	0.884532	0.875746	0.868379	0.883776	0.884792	0.889986	0.87142
chr11	97067516	0.966186	0.960669	0.972708	0.963232	0.978125	0.96899	0.975808	0.966165	0.966887	0.968943	0.974843	0.979016	0.951529
chr11	97067540	0.727769	0.721871	0.713919	0.757363	0.720164	0.726528	0.761386	0.743805	0.767417	0.789	0.749065	0.781344	0.686208
chr11	97067546	0.821775	0.790104	0.833489	0.837098	0.791104	0.798782	0.824356	0.767596	0.82702	0.836178	0.814758	0.859535	0.773309
chr11	97067573	0.922388	0.921631	0.937208	0.937962	0.936228	0.928148	0.93565	0.917203	0.93974	0.949193	0.931988	0.93987	0.925384
chr11	97067578	0.863432	0.832152	0.876269	0.882453	0.848638	0.848199	0.886432	0.869973	0.877846	0.902574	0.878429	0.887347	0.826473
chr11	97067605	0.802799	0.769829	0.805385	0.806473	0.808788	0.774628	0.813248	0.822858	0.82345	0.799375	0.77247	0.815223	0.783629
chr11	97573788	0.142857	0.031746	0.0510204	0.115152	0.0245098	0	0.0235294	0.123457	0.0486111	0.0862069	0.0526316	0.0239521	0.005
chr11	97573807	0.0612245	0.0238095	0.0103093	0.146341	0.00990099	0	0.0119048	0	0.118056	0.00862069	0.0529101	0.0542169	0.0100503
chr11	97573824	0.0306122	0.0952381	0.0204082	0.0666667	0.0441176	0.0655738	0	0.0123457	0.020979	0	0.0842105	0.011976	0.0653266
chr11	97573849	0.163265	0.015873	0.0408163	0.0484848	0.0196078	0.0382514	0.0350877	0.0246914	0.111111	0.0862069	0.0473684	0.0359281	0
chr11	97573853	0	0.047619	0.0510204	0.0969697	0.0147059	0.0491803	0.00584795	0.0555556	0.0694444	0.0517241	0.0263158	0.0778443	0
chr11	97573855	0.0204082	0.047619	0.0306122	0.0121212	0	0.010929	0.0117647	0	0	0.0689655	0	0	0
chr11	97573862	0.0816327	0.0162602	0.0309278	0.0545455	0.0245098	0	0.0116959	0	0.0416667	0	0	0.0598802	0
chr11	97573865	0.112245	0.0634921	0.0102041	0.0121212	0.0196078	0	0.0409357	0.0576923	0.0208333	0.0344828	0	0	0
chr11	97573889	0.153061	0.174603	0.0842105	0.0182927	0.0539216	0.0327869	0.0243902	0.0864198	0.180556	0.0862069	0.0842105	0.0359281	0.03
chr11	97573894	0.102041	0.0873016	0.0714286	0.030303	0	0	0.0292398	0.0555556	0.0277778	0.0517241	0.0631579	0.0538922	0
chr11	97573897	0.0408163	0.0952381	0.0816327	0.0545455	0.0441176	0.0169492	0.0116959	0.0443038	0.118056	0.026087	0	0.0299401	0.03
chr11	97626436	0.556593	0.550551	0.589266	0.482019	0.50313	0.534662	0.537313	0.604675	0.533411	0.559024	0.540182	0.560092	0.567722
chr11	97626441	0.568261	0.606212	0.622125	0.506574	0.576258	0.617851	0.520522	0.664634	0.554642	0.580488	0.592715	0.646379	0.578016
chr11	97626484	0.242707	0.266266	0.330778	0.278008	0.214397	0.199653	0.260261	0.354675	0.257913	0.29561	0.248139	0.265227	0.360936
chr11	97626515	0.296383	0.248497	0.361446	0.367474	0.320031	0.225303	0.305037	0.34248	0.311841	0.360976	0.254756	0.360833	0.302781
chr11	97626528	0.345622	0.384462	0.432139	0.42273	0.390859	0.333044	0.365831	0.426694	0.39883	0.358294	0.353782	0.42638	0.361702
chr11	97626959	0.662864	0.702513	0.713318	0.693619	0.735735	0.673885	0.66823	0.71648	0.719557	0.739633	0.713714	0.713968	0.713819
chr11	97626977	0.614149	0.688207	0.670201	0.6674	0.700478	0.637318	0.639274	0.709203	0.707923	0.707629	0.70514	0.675591	0.673361
chr11	97626983	0.843813	0.886831	0.886276	0.882863	0.910121	0.88765	0.867355	0.910648	0.90981	0.911249	0.896993	0.891244	0.879978
chr11	97627018	0.611249	0.676361	0.653154	0.648566	0.684414	0.635117	0.569434	0.664673	0.665426	0.675	0.673647	0.651673	0.659598
chr11	97627074	0.748884	0.787654	0.795983	0.802916	0.796997	0.769496	0.79187	0.812555	0.799458	0.819608	0.787792	0.784154	0.818021
chr11	97627435	0.478305	0.493794	0.552113	0.5369	0.480132	0.482909	0.466003	0.556244	0.483683	0.623377	0.527185	0.542787	0.419133
chr11	97627457	0.472561	0.470899	0.548872	0.471848	0.476316	0.427431	0.405137	0.551189	0.462617	0.593035	0.456432	0.517129	0.481507
chr11	97627526	0.665996	0.695423	0.696345	0.714896	0.704411	0.712835	0.708368	0.750772	0.748545	0.79146	0.77326	0.725793	0.682659
chr11	98361072	0.361863	0.302579	0.352718	0.360973	0.330275	0.366581	0.392577	0.34958	0.308498	0.338648	0.337714	0.31871	0.331235
chr11	98361109	0.300946	0.263037	0.262326	0.313648	0.297101	0.290853	0.292428	0.328291	0.273008	0.278418	0.286857	0.265683	0.232671
chr11	98361124	0.439748	0.381089	0.412137	0.453552	0.39527	0.470679	0.486162	0.465546	0.408138	0.411441	0.434534	0.39852	0.449226
chr11	98837513	0.0882298	0.107329	0.107406	0.09809	0.0970268	0.0577303	0.0842521	0.107714	0.102473	0.122978	0.103338	0.104915	0.137574
chr11	98837526	0.0538217	0.0627867	0.0586273	0.0718627	0.0664873	0.0359737	0.0502574	0.0586464	0.0641961	0.0696945	0.0835278	0.0683331	0.0865489
chr11	98837551	0.0346247	0.0381028	0.0371022	0.0288605	0.0431122	0.0234249	0.0296427	0.0253888	0.0450973	0.0404825	0.054278	0.0325702	0.0498763
chr11	98837554	0.0516274	0.0667405	0.058906	0.070888	0.0713885	0.0335563	0.0522469	0.0529319	0.0553581	0.080198	0.070521	0.0732735	0.080833
chr11	98837590	0.0194538	0.0270185	0.0282357	0.0341962	0.032925	0.0144308	0.0186739	0.0350016	0.0261976	0.0369759	0.0262789	0.0288004	0.0382681
chr11	98837596	0.0349598	0.0368205	0.0408271	0.0384288	0.0433954	0.0213281	0.0393829	0.0321661	0.0404419	0.0387469	0.05211	0.0449163	0.0498568
chr11	98837600	0.045276	0.0366277	0.0410959	0.0433809	0.0369165	0.0227247	0.0346789	0.0299715	0.0410497	0.0356436	0.0317275	0.0364725	0.0412432
chr11	98837621	0.0108594	0.028278	0.0238638	0.0284254	0.027127	0.0140602	0.0215622	0.0158529	0.0224635	0.0234594	0.0169511	0.0158967	0.0177515
chr11	98837633	0.0598243	0.0584149	0.0559846	0.0768084	0.0713324	0.045203	0.0548112	0.0616286	0.0615874	0.0820674	0.0725195	0.0675455	0.0702793
chr11	99144634	0.893617	0.921776	0.939203	0.909774	0.976816	0.932179	0.883768	0.939148	0.92809	0.943478	0.957386	0.88075	0.920042
chr11	99144681	0.887059	0.906639	0.907025	0.867647	0.936364	0.867816	0.876494	0.907662	0.926174	0.888889	0.901662	0.8367	0.84456
chr11	99144720	0.538824	0.553942	0.584711	0.626683	0.7	0.529496	0.603586	0.663386	0.63311	0.555556	0.588072	0.601681	0.525336
chr11	101165534	0.732929	0.709077	0.687634	0.730143	0.742819	0.623423	0.738959	0.719221	0.733065	0.776735	0.725871	0.74061	0.721215
chr11	101165579	0.908815	0.938427	0.911574	0.885787	0.933735	0.873874	0.913386	0.887211	0.937147	0.909944	0.897059	0.893192	0.876344
chr11	101165611	0.907365	0.89497	0.885387	0.888889	0.899137	0.804439	0.902516	0.881311	0.908139	0.887438	0.828859	0.867335	0.846116
chr11	101165617	0.628225	0.52071	0.495	0.527144	0.52321	0.45171	0.59685	0.550353	0.58132	0.606965	0.531062	0.606808	0.536621
chr11	101165623	0.871091	0.899035	0.907076	0.885104	0.907162	0.806839	0.892041	0.899734	0.898387	0.893657	0.852371	0.90493	0.885686
chr11	101165638	0.869598	0.870274	0.854689	0.877665	0.905172	0.836134	0.885737	0.90371	0.897893	0.865504	0.888444	0.886337	0.900293
chr11	101165647	0.928734	0.947485	0.937857	0.959411	0.932361	0.907563	0.95358	0.930212	0.956522	0.929683	0.9165	0.947152	0.919844
chr11	101261901	0.674929	0.707821	0.741445	0.676532	0.719082	0.720195	0.702287	0.763967	0.746835	0.673942	0.691404	0.676805	0.730939
chr11	101262011	0.253461	0.259455	0.271081	0.282926	0.314198	0.26888	0.218571	0.320174	0.328926	0.234498	0.28353	0.248576	0.250246
chr11	102437355	0.0882353	0.230769	0.352941	0.214286	0.1	0.0576923	0.144444	0.180723	0.0576923	0.148148	0.533333	0.126582	0.118421
chr11	102437374	0.0882353	0.269231	0.27451	0.25	0.12	0.0865385	0.0777778	0.352273	0.365385	0.222222	0.533333	0.278481	0.197368
chr11	102437385	0.470588	0.5	0.45098	0.660714	0.16	0.509615	0.333333	0.590909	0.538462	0.611111	0.533333	0.392405	0.289474
chr11	102437397	0.441176	0.5	0.686275	0.571429	0.22	0.423077	0.622222	0.704545	0.653846	0.722222	0.533333	0.658228	0.355263
chr11	102437410	0.0588235	0.0769231	0.196078	0.25	0.12	0.105769	0.188889	0.261364	0.173077	0.166667	0.533333	0.21519	0.118421
chr11	102437415	0.352941	0.442308	0.45098	0.5	0.14	0.413462	0.522222	0.443182	0.461538	0.203704	0.533333	0.227848	0.197368
chr11	102437417	0.382353	0.346154	0.307692	0.403509	0.42	0.201923	0.311111	0.318182	0.423077	0.37037	0.470588	0.367089	0.157895
chr11	102606266	0.0365854	0.0337553	0.0468085	0	0	0.0220264	0.057377	0.0507812	0.0382775	0.0593607	0.0572917	0.0894942	0.084375
chr11	102606278	0.0772358	0.135021	0.0765957	0.0897959	0.096	0.030837	0.0693878	0.0849421	0.105263	0.0758929	0.139896	0.0775194	0.046875
chr11	102606283	0.117886	0.194093	0.157447	0.0326531	0.154762	0.145374	0.0693878	0.130769	0.134615	0.193694	0.186528	0.104651	0.103125
chr11	102606290	0.110204	0.092827	0.0865801	0.0693878	0.0992063	0.0309735	0.0408163	0.0730769	0.0956938	0.0941704	0	0.0976562	0.0625
chr11	102606294	0.0609756	0.0970464	0.0851064	0.129167	0.0836653	0.0311111	0.0857143	0.0615385	0.076555	0.0982143	0.0984456	0.0542636	0.084375
chr11	102606329	0.178862	0.126582	0.165957	0.0734694	0.18254	0.101322	0.0530612	0.1	0.0669856	0.165179	0.227979	0.127907	0.08125
chr11	102606336	0.0487805	0.0253165	0.0553191	0	0	0.00440529	0.0367347	0.0310078	0.0287081	0.0267857	0	0.0155039	0.01875
chr11	102606347	0.0772358	0.122363	0.0851064	0.0244898	0.111111	0.0220264	0.0408163	0.107692	0.0813397	0.102679	0.0725389	0.111111	0.05
chr11	102606350	0.0243902	0.0675105	0.0638298	0.0204082	0.130952	0	0.0367347	0.0275591	0.0813397	0.0684932	0.0725389	0.0658915	0.0875
chr11	102606369	0.0691057	0.092827	0.149573	0.0612245	0.104	0.0748899	0.0653061	0.0923077	0.138756	0.151111	0.0777202	0.0697674	0.09375
chr11	109011697	0.930159	0.946108	0.9525	0.985915	0.972603	0.90678	0.945626	0.926882	0.959677	0.969121	0.988235	0.958159	0.901328
chr11	109011709	0.974603	0.961078	0.9625	0.982394	0.990868	0.983051	0.990544	0.965591	0.956989	0.985748	1	0.920502	0.986717
chr11	109011714	0.929487	0.97006	0.94	0.957821	0.972603	0.951271	0.978723	0.974194	0.967742	0.964455	0.982387	0.960251	0.963947
chr11	109011736	0.834395	0.853293	0.9225	0.90669	0.835616	0.834746	0.952607	0.87905	0.903226	0.886256	0.939335	0.845011	0.842505
chr11	109011754	0.933333	0.925816	0.94	0.973638	0.990888	0.915254	0.959716	0.948387	0.924528	0.971496	0.95499	0.916143	0.927894
chr11	109011765	0.984127	0.970326	0.965	0.98594	0.958998	0.972458	0.995261	0.939655	0.962366	0.966825	0.998035	0.979079	0.944972
chr11	109011772	0.914013	0.830861	0.905	0.891037	0.942922	0.951271	0.942993	0.926882	0.879032	0.933649	0.933333	0.939331	0.962049
chr11	109011775	0.971429	0.979167	0.975	0.97891	0.938215	0.976695	0.995261	0.944086	0.959677	0.995261	1	0.991614	0.969639
chr11	109011786	0.920128	0.949102	0.99	0.950704	0.924485	0.92161	0.966903	0.950538	0.943396	0.947867	0.998035	0.991597	0.927894
chr11	109011800	0.746032	0.712166	0.7775	0.832746	0.842105	0.776119	0.846336	0.810753	0.71159	0.805687	0.786693	0.841004	0.783681
chr11	109011818	0.822222	0.827893	0.8725	0.928952	0.96092	0.805556	0.978673	0.890086	0.865591	0.843602	0.988072	0.920168	0.957935
chr11	114639899	0.362729	0.289276	0.342857	0.300348	0.241428	0.241331	0.304199	0.336341	0.285941	0.31756	0.302456	0.280832	0.272205
chr11	114639908	0.453268	0.372999	0.439577	0.416039	0.3265	0.34479	0.402787	0.453877	0.400063	0.421825	0.378912	0.411547	0.382992
chr11	114639924	0.234158	0.180853	0.233499	0.197894	0.156794	0.122773	0.214436	0.238685	0.173287	0.232886	0.206363	0.20981	0.180673
chr11	114639926	0.376463	0.30428	0.359758	0.354957	0.253007	0.219834	0.335876	0.372835	0.329952	0.353616	0.351788	0.337954	0.295192
chr11	114639930	0.351764	0.286445	0.330458	0.302337	0.252177	0.235563	0.319816	0.377298	0.316333	0.337908	0.321525	0.310761	0.299734
chr11	114639935	0.413974	0.3509	0.412725	0.385398	0.305242	0.289909	0.370851	0.435521	0.380598	0.398213	0.390495	0.366555	0.371666
chr11	114639967	0.508549	0.465241	0.495692	0.470743	0.396302	0.472104	0.463437	0.538509	0.472701	0.477174	0.478451	0.474916	0.471874
chr11	115989747	0.707989	0.511222	0.604585	0.652015	0.625255	0.698574	0.654472	0.481818	0.615646	0.625	0.561181	0.608286	0.45977
chr11	115989761	0.576602	0.441397	0.431034	0.403285	0.493927	0.539715	0.489879	0.361364	0.472973	0.475248	0.436975	0.610487	0.416393
chr11	115989782	0.403315	0.324121	0.383954	0.385036	0.259109	0.396341	0.359026	0.279446	0.199324	0.465347	0.321429	0.397004	0.288525
chr11	115989791	0.734043	0.564904	0.679775	0.648649	0.570874	0.712302	0.742	0.532294	0.575563	0.637224	0.637475	0.712454	0.671429
chr11	115989846	0.866667	0.785542	0.798319	0.825225	0.808219	0.835317	0.836978	0.77951	0.804487	0.832808	0.846311	0.879342	0.719048
chr11	115989858	0.81117	0.619855	0.731092	0.688288	0.607422	0.738095	0.671968	0.63311	0.662379	0.661392	0.669388	0.730627	0.626391
chr11	115989862	0.672872	0.513253	0.672269	0.590253	0.595331	0.791667	0.693837	0.556793	0.676282	0.652997	0.568228	0.827523	0.610493
chr11	116945503	0.918288	0.899183	0.887097	0.928082	0.892019	0.91092	0.951157	0.938719	0.94697	0.884013	0.919403	0.921311	0.919255
chr11	116945553	0.911197	0.934426	0.910931	0.944828	0.955399	0.897143	0.940874	0.913649	0.954545	0.9	0.928358	0.947541	0.962733
chr11	116945575	0.79845	0.899183	0.811245	0.87931	0.861176	0.828571	0.886305	0.835196	0.835878	0.873817	0.866667	0.887789	0.866044
chr11	117233094	0.605	0.543784	0.532258	0.645548	0.540462	0.559721	0.639495	0.649289	0.558824	0.598817	0.452128	0.567568	0.573659
chr11	117233120	0.578027	0.544865	0.527295	0.661525	0.541426	0.520833	0.632302	0.611111	0.539642	0.566706	0.454667	0.567568	0.582439
chr11	117233137	0.450687	0.405405	0.364764	0.407534	0.422929	0.409565	0.371134	0.446154	0.395141	0.329787	0.303191	0.456081	0.327148
chr11	118442821	0.878892	0.842582	0.875857	0.850091	0.813661	0.75249	0.856432	0.872816	0.854404	0.890376	0.878093	0.847968	0.825512
chr11	118442832	0.783857	0.710905	0.784226	0.727383	0.677999	0.602872	0.749661	0.799743	0.707859	0.775232	0.750101	0.718248	0.690229
chr11	118442855	0.646279	0.533534	0.634037	0.564595	0.511907	0.413551	0.564155	0.640894	0.53504	0.58816	0.580282	0.562054	0.516601
chr11	118442902	0.47584	0.39182	0.462045	0.36997	0.390562	0.24364	0.387017	0.466239	0.385371	0.387487	0.346409	0.37272	0.292769
chr11	118442935	0.679705	0.587184	0.584368	0.500229	0.538068	0.370999	0.473863	0.579475	0.572094	0.520844	0.5	0.529014	0.41121
chr11	119055962	0.00492611	0.00879121	0.0185185	0.0212314	0	0	0.00462963	0	0	0.00699301	0.0200669	0.0134409	0
chr11	119055971	0	0.00220264	0.0115207	0	0	0.0245902	0.0115741	0.0282486	0.0057971	0	0	0.00806452	0.00665188
chr11	119055981	0.00977995	0.0175824	0	0.00212314	0	0	0	0.0113636	0	0.00462963	0.0100334	0	0
chr11	119055996	0.00733496	0.00657895	0.00230947	0.00212314	0	0	0	0	0	0.0115207	0	0.00806452	0
chr11	119056002	0.0146699	0.00219298	0	0.0276008	0	0	0	0	0	0	0	0	0
chr11	119056008	0	0.0131579	0.00921659	0.0169851	0.00663717	0.0519126	0.00694444	0.0423729	0.0258621	0.00230415	0	0	0
chr11	119056012	0.00244499	0.0153846	0.0115207	0	0	0.00819672	0.0185185	0	0.00287356	0	0.0267559	0.00806452	0.00677201
chr11	119056016	0.0171149	0.00877193	0	0	0.00884956	0	0	0.00282486	0.0172911	0.00230415	0.0401338	0.00537634	0.0132743
chr11	119056027	0.0244499	0	0.0140515	0.0127389	0.00902935	0	0.00231481	0.00282486	0	0	0.00167224	0	0
chr11	119056034	0	0.0110865	0.0230415	0.0254777	0.0132743	0.00546448	0.037123	0.0367232	0.0232558	0.00691244	0.00167224	0	0.0154867
chr11	119056039	0	0.0175824	0.00230415	0	0	0.00273973	0.0280374	0.0169492	0.0114943	0.00921659	0.0200669	0.0242588	0
chr11	119056052	0.004914	0.0197368	0.00923788	0.0212314	0.00890869	0.00273224	0.021028	0.0112994	0.0229885	0.00921659	0.00668896	0.0241935	0.00442478
chr11	119056055	0.0220049	0.0021978	0.0207373	0.0127389	0.00443459	0.0280112	0.0255814	0.0112994	0.00287356	0.00460829	0	0.0295699	0
chr11	119056057	0	0.0131579	0.0322581	0.0533049	0	0.0191257	0.020979	0.00282486	0.00862069	0.00691244	0	0	0
chr11	119056060	0.00488998	0.021978	0.018648	0.0274841	0.0154867	0.00273224	0.00235294	0	0.00864553	0.0115207	0.00167224	0.0215054	0
chr12	17993340	0.0949367	0.0120898	0.135849	0.0673181	0.0465658	0.0669856	0	0.13206	0.0416667	0.163295	0	0.0933735	0.121473
chr12	17993342	0.0855784	0.029361	0.109434	0.0673913	0.0407451	0.0705742	0.0416667	0.104513	0	0.122832	0.75	0.0494012	0.0840095
chr12	17993353	0.0776545	0.0397237	0.13447	0.0186404	0.0547148	0.0741627	0.0416667	0.138669	0.166667	0.17945	0.25	0.0688623	0.117816
chr12	17993370	0.103175	0.0414508	0.0754717	0.0640608	0.0570431	0.0586124	0	0.101346	0.166667	0.134588	0.25	0.0523952	0.0562709
chr12	17993376	0.0386473	0.0247788	0.101887	0.0173724	0.016317	0.0526946	0.0833333	0.0831335	0.166667	0.13913	0	0.0718563	0.0562709
chr12	17993386	0.0466989	0.0159574	0.0584906	0.0076087	0.0174825	0.0179426	0	0.0416667	0	0.144105	0.25	0.00449775	0.0262655
chr12	17993413	0.122383	0.0442478	0.113208	0.0510315	0.0337995	0.062201	0	0.129393	0	0.170554	0	0.0793413	0.0882634
chr12	17993417	0.0724638	0.0300885	0.0622642	0.0206298	0.02331	0.0562201	0	0.0440352	0	0.17971	0	0.0571429	0.0748689
chr12	17993423	0.10859	0.0516934	0.141777	0.0466884	0.011655	0.0577617	0.0833333	0.119904	0.0416667	0.218023	0	0.0933735	0.114926
chr12	17993438	0.0772947	0.0336879	0.120755	0.0380022	0.0411281	0.0657895	0.166667	0.102318	0	0.171053	0	0.0449102	0.0882213
chr12	20197060	0.0603448	0.0183575	0.0425101	0.00498891	0.0289937	0.0273794	0.0134645	0.0670038	0.0462144	0.0446585	0.0114039	0.0141509	0.025447
chr12	20197062	0.0536481	0.0241779	0.0374494	0.0138504	0.032368	0.0266061	0.0113578	0.0774112	0.0471976	0.058669	0.0211268	0.00804829	0.0563476
chr12	20197069	0.0665236	0.0280193	0.0635721	0.00831025	0.0585227	0.0302433	0.00568475	0.064557	0.0707269	0.128497	0.0144701	0.0248156	0.0760353
chr12	20197083	0.0335135	0.0144928	0.0241935	0.00110803	0.0244318	0.0304997	0.00929272	0.0594185	0.0225933	0.0585664	0.0132968	0.0114865	0.0264766
chr12	20197085	0.0257511	0.0154589	0.041498	0.0116861	0.00681044	0.00584036	0.00309917	0.0493047	0.0275049	0.0454545	0.00430866	0.0187793	0.0366599
chr12	20197092	0.0707395	0.0318841	0.0802407	0.0144044	0.0215054	0.0485751	0.0170279	0.0688776	0.0365252	0.10131	0.0136612	0.0336247	0.0427699
chr12	20197094	0.0376	0.0145817	0.0285488	0.0122431	0.024205	0.0239708	0.0147929	0.0396745	0.0118606	0.0460666	0.00531416	0.0270868	0.0355191
chr12	20197099	0.0943396	0.0239163	0.038162	0.00645161	0.0299906	0.0532025	0.0123558	0.0710711	0.04814	0.0983837	0.0180373	0.0268962	0.0503212
chr12	20197112	0.0503541	0.0291262	0.0420889	0.00903614	0.0266729	0.0423117	0.00741351	0.031031	0.0226112	0.0589474	0.00855484	0.0123789	0.0283422
chr12	20197123	0.0678233	0.0352588	0.0853563	0.0240653	0.0397754	0.0458999	0.01771	0.0591182	0.0620438	0.111506	0.0174205	0.0406284	0.058855
chr12	20197125	0.0652516	0.0255064	0.0778816	0.00945423	0.0233863	0.0536913	0.0127888	0.0770771	0.0418195	0.110638	0.019542	0.035503	0.0839572
chr12	20197136	0.10315	0.0548872	0.0919003	0.0133219	0.0453907	0.0494845	0.0107084	0.126126	0.0803506	0.15678	0.0164885	0.0420485	0.0524906
chr12	20197153	0.0778302	0.047976	0.10514	0.0262253	0.0576653	0.0340382	0.0148392	0.110331	0.055515	0.122968	0.017094	0.0436187	0.0604601
chr12	20197159	0.0433412	0.011994	0.0729412	0.00515685	0.0280636	0.0304124	0.0140496	0.0750751	0.0474453	0.0642202	0.0085444	0.022605	0.0529412
chr12	20197169	0.038065	0.017991	0.0517241	0.00387764	0.0290807	0.0144479	0.0066143	0.10241	0.0388848	0.0770863	0.00950629	0.0140011	0.042246
chr12	20615411	0.0722781	0.0216486	0.0424671	0.0400891	0.022194	0.0433121	0.0156134	0.0439239	0.0305499	0.0591317	0.0211063	0.0300619	0.0123457
chr12	20615413	0.111619	0.05995	0.0606673	0.0317372	0.0431198	0.055414	0.0416357	0.0717423	0.089613	0.11003	0.055313	0.0247569	0.0205761
chr12	20615416	0.0989011	0.0799334	0.0626896	0.02951	0.0608751	0.0471338	0.0527881	0.105417	0.129328	0.147455	0.0749636	0.025641	0.0390947
chr12	20615423	0.0979853	0.0957535	0.0596562	0.0551225	0.076728	0.0267516	0.0460967	0.101025	0.150713	0.149701	0.0647744	0.0389036	0.0416667
chr12	20615435	0.101648	0.0691091	0.0758342	0.0384187	0.0849715	0.0388535	0.0557621	0.0746706	0.0977597	0.122006	0.0342067	0.0521662	0.0329218
chr12	20615447	0.145471	0.159867	0.104146	0.0657016	0.142042	0.0611465	0.0565056	0.133236	0.182281	0.271707	0.0720524	0.0627763	0.0848765
chr12	20615450	0.0338518	0.0366361	0.0262892	0.0172606	0.0101458	0.0159236	0.0185874	0.0248902	0.0529532	0.0838323	0.00727802	0.0123784	0.0195473
chr12	20615453	0.244973	0.149875	0.104146	0.0595768	0.082435	0.0987261	0.069145	0.20937	0.205703	0.28518	0.112082	0.103448	0.095679
chr12	20615457	0.0813528	0.0691091	0.0353893	0.0194878	0.038681	0.0318471	0.0342007	0.11713	0.0733198	0.132485	0.0305677	0.0265252	0.0231481
chr12	20615471	0.0804388	0.0607827	0.0232558	0.02951	0.0526316	0.033758	0.0208178	0.0607613	0.0641548	0.0793413	0.062591	0.0300619	0.0231481
chr12	20615473	0.0630713	0.0399667	0.0303337	0.0406459	0.0469245	0.0280255	0.0118959	0.0373353	0.0682281	0.112275	0.0240175	0.0282935	0.0375514
chr12	20615480	0.133455	0.0899251	0.0707786	0.0417595	0.110336	0.0598726	0.0557621	0.0915081	0.13442	0.163174	0.0756914	0.0335986	0.0570988
chr12	20615482	0.0840951	0.0424646	0.0556117	0.0272829	0.0412175	0.0254777	0.0156134	0.0512445	0.0672098	0.0853293	0.0131004	0.020336	0.0396091
chr12	20615487	0.0868373	0.080766	0.0657895	0.0746102	0.0741915	0.0535032	0.0505952	0.0959004	0.0723014	0.168413	0.0400291	0.040672	0.05607
chr12	20615500	0.133166	0.156745	0.140594	0.0667172	0.0891137	0.0848214	0.101118	0.131913	0.116071	0.158937	0.123122	0.13301	0.0810489
chr12	20615511	0.094162	0.0720524	0.0688742	0.0515152	0.0669234	0.0464079	0.0193384	0.0852792	0.098852	0.138614	0.0266889	0.0511027	0.0667196
chr12	20615513	0.0860013	0.0676856	0.0709549	0.0242608	0.0563584	0.0526786	0.0279472	0.0959391	0.0803571	0.132882	0.0337781	0.0307112	0.0464654
chr12	20615524	0.155194	0.0974415	0.0863546	0.0593348	0.101442	0.0556545	0.0309488	0.133906	0.102482	0.203328	0.0458716	0.05	0.0765569
chr12	24251997	0.161765	0.116923	0.200704	0.0709091	0.136264	0.134948	NA	0.119808	NA	0.148936	NA	0.0553846	0.15883
chr12	24252002	0.0710059	0.0278638	0.0353357	0.0592593	0.0597345	0.0561404	NA	0.0498392	NA	0.0736196	NA	0.0529595	0.0799159
chr12	24252004	0.118243	0.040404	0.0658915	0.0777096	0.0707071	0.122605	NA	0.106942	NA	0.20202	NA	0.0982456	0.138695
chr12	24252011	0.0540541	0.0302013	0.0700389	0.0819672	0.0808081	0.0191571	NA	0.0582707	NA	0.0875421	NA	0	0.0519481
chr12	24252013	0.0540541	0.0337838	0.0894942	0.0102459	0.0606061	0.0306513	NA	0.0619137	NA	0.10101	NA	0.0352113	0.0488941
chr12	24252027	0.0540541	0.0333333	0.0856031	0.102459	0.040404	0.103846	NA	0.0337079	NA	0.097973	NA	0.0559441	0.0547148
chr12	24252031	0.131757	0.07	0.132296	0.0657084	0.116456	0.0689655	NA	0.110487	NA	0.181818	NA	0.0909091	0.0628638
chr12	24252036	0.105085	0.03	0.229572	0.110656	0.0530303	0.0613027	NA	0.082397	NA	0.154882	NA	0.048951	0.102684
chr12	24252043	0.115254	0.0304054	0.252918	0.0942623	0.0782828	0.172414	NA	0.0898876	NA	0.189831	NA	0.0559441	0.102445
chr12	24252049	0.114706	0.0368098	0.106007	0.0625	0.158242	0.0899654	NA	0.0839937	NA	0.201835	NA	0.0369231	0.101891
chr12	24252061	0.145062	0.0308642	0.153285	0.0448598	0.0604027	0.0388693	NA	0.0665529	NA	0.170886	NA	0.0408805	0.0402116
chr12	24252068	0.111111	0.0154321	0.0620438	0.082243	0.0469799	0.0742049	NA	0.052901	NA	0.0822785	NA	0.0471698	0.0645503
chr12	24252071	0.101852	0.0308642	0.142336	0.0448598	0.0447427	0.0565371	NA	0.0615385	NA	0.224684	NA	0.0127796	0.042328
chr12	24252073	0.104938	0.0186916	0.120438	0.0299065	0.0425056	0.0671378	NA	0.0443686	NA	0.151899	NA	0.0220126	0.0550265
chr12	24252081	0.185185	0.0679012	0.189781	0.0859813	0.0961969	0.0918728	NA	0.137457	NA	0.14557	NA	0.100629	0.0582011
chr12	24252092	0.0895062	0.0311526	0.0875912	0.0438095	0.0626398	0.0777385	NA	0.034188	NA	0.189873	NA	0.0314465	0.0328042
chr12	24252096	0.0462963	0.0407524	0.0875912	0.0411215	0.049217	0.0957447	NA	0.0494881	NA	0.139241	NA	0.00628931	0.0285714
chr12	24252098	0.0154321	0.0246914	0.080292	0.0373832	0.01566	0.0918728	NA	0.0375427	NA	0.0764331	NA	0.00628931	0.00846561
chr12	24252116	0.12963	0.0648148	0.0875912	0.0130841	0.0961969	0.102473	NA	0.0648464	NA	0.208861	NA	0.0471698	0.0931217
chr12	24252122	0.0802469	0.0277778	0.0437956	0.0317757	0.0872483	0.0848057	NA	0.0187713	NA	0.0796178	NA	0.0314465	0.0341515
chr12	69196873	0.00207346	0.0038525	0.00241984	0.00214401	0.000803697	0.0069025	0.00180087	0.0029304	0.00189095	0.000273823	0.000213538	0.00123946	0
chr12	69196884	0.0059453	0.00800221	0.00425015	0.00787402	0.00341709	0.00389105	0.00309438	0.00538688	0.00317058	0.00383982	0.0119684	0.00398208	0.00335452
chr12	69196893	0.00325926	0.00496689	0.0027281	0.00572144	0.00221017	0.000431779	0.00413223	0.00415343	0.000946372	0.00493556	0	0.00347481	0.00123239
chr12	69196905	0.00207101	0.0038525	0.00211736	0.00465116	0.00301265	0.002589	0.00205814	0.00318004	0.00220611	0.00465116	0.0100621	0.0034705	0.00176274
chr12	69196911	0.00266588	0	0.00121139	0.000714031	0.00361518	0.003452	0	0.00317151	0.00315159	0.00273898	0.00256301	0	0.00105597
chr12	69196914	0.00236686	0.00247729	0.00151332	0.00356952	0.0014059	0.00323555	0.00463201	0.000243962	0.00346675	0.00301287	0.00256465	0.00396629	0.00264271
chr12	69196918	0.00564804	0.00359712	0.0048529	0	0.00362392	0.00519368	0.00387297	0.000983284	0.00316957	0.00357339	0.00430663	0.00676692	0.0101118
chr12	69196943	0.00709639	0.00276167	0.00393701	0.00447227	0.00180796	0.00540073	0.00308801	0.00756651	0.00693787	0.00301287	0.00405896	0.00124162	0.00845815
chr12	69196968	0.00414446	0.00305301	0.002118	0.00539665	0.00241595	0.00604882	0.00206292	0.00146915	0.00379867	0.0052012	0.00320376	0.00199402	0.00512458
chr12	78749631	0.00177699	0.000463822	0.00320807	0.000257931	0.0015674	0.000315756	0	0.00210704	0.000554324	0.00225836	0.00571247	0.000343761	0
chr12	78749648	0.00268336	0.00325581	0	0	0.00722816	0.00474533	0	0.00211864	0.00111607	0.00317029	0.00158781	0.00206256	0.0078329
chr12	78749659	0.000887705	0.00278293	0.000457666	0.00103146	0.00156937	0.00473784	0.000707214	0.00549218	0.00332594	0.00858563	0.00031746	0.00377618	0.00548589
chr12	78749711	0.00177699	0.00278552	0.00137363	0.00463679	0.00219642	0.0044178	0.00742312	0.00294985	0.00277932	0.00406688	0.000634921	0.00754717	0.00365535
chr12	78749715	0.00490852	0.00606061	0.00506213	0	0.000314169	0.00415203	0.00283889	0.00379107	0.00279486	0.00723982	0.000636335	0.00274914	0.00522193
chr12	78749720	0.00133393	0.0018596	0.00183066	0	0.000314367	0.00632311	0.00035524	0.00464331	0.00277316	0.0063234	0	0.00480439	0.00496084
chr12	78749739	0.00222025	0.00139535	0.00641907	0.00592326	0.00156838	0.00568003	0.000708466	0.00632111	0.00110926	0.0018075	0.00634921	0.00480274	0.00445026
chr12	81686505	0.3	0.356414	0.615385	0.41567	NA	0.303553	0.441255	0.459989	0.777778	0.462383	0.46624	0.437217	0.387957
chr12	81686521	0.714286	0.537721	0.764706	0.594495	0.222222	0.55854	0.68368	0.665198	0.923077	0.675809	0.697297	0.600563	0.608658
chr12	86307774	0.53978	0.51217	0.5	0.509977	0.530199	0.482545	0.542518	0.557113	0.544987	0.571779	0.488309	0.51981	0.514314
chr12	86307799	0.662377	0.679607	0.621987	0.637037	0.66511	0.656291	0.686836	0.67013	0.683601	0.672604	0.611994	0.652948	0.652217
chr12	86307828	0.73317	0.730849	0.730905	0.720308	0.754435	0.712618	0.743663	0.755705	0.712636	0.768712	0.7497	0.76294	0.758398
chr12	86307870	0.603427	0.608446	0.596357	0.61119	0.577127	0.580143	0.613339	0.620332	0.60296	0.584256	0.588235	0.621889	0.587898
chr12	86307880	0.585697	0.573796	0.571093	0.577384	0.58141	0.573008	0.604984	0.607273	0.602054	0.595823	0.575849	0.613987	0.570468
chr12	103214558	0.25136	0.212364	0.241209	0.242312	0.187278	0.146986	0.243117	0.267327	0.207143	0.26246	0.241929	0.247685	0.167941
chr12	103214577	0.431325	0.377065	0.443407	0.481444	0.373177	0.404948	0.46014	0.46674	0.438659	0.454979	0.495417	0.430556	0.413925
chr12	103214638	0.28253	0.243856	0.310952	0.29386	0.25631	0.223093	0.266667	0.307269	0.258045	0.295394	0.284916	0.253704	0.205874
chr12	103214652	0.206024	0.20794	0.258668	0.23591	0.1867	0.156418	0.215851	0.248625	0.211688	0.285487	0.23126	0.217693	0.161773
chr12	103214655	0.344994	0.267612	0.339197	0.325911	0.264413	0.267739	0.330679	0.351292	0.302381	0.352785	0.307539	0.339666	0.229142
chr12	105884838	0.245806	0.194201	0.21703	0.189895	0.158512	0.132438	0.188863	0.254361	0.194514	0.195864	0.222659	0.179113	0.151037
chr12	105884857	0.339533	0.288398	0.334115	0.29459	0.267616	0.233488	0.316928	0.373233	0.279958	0.298636	0.319233	0.313653	0.278397
chr12	105884863	0.209116	0.16925	0.209227	0.181672	0.149342	0.147127	0.200565	0.244809	0.160814	0.185714	0.188593	0.19507	0.138127
chr12	105884891	0.198067	0.138605	0.185753	0.164774	0.124307	0.105318	0.180606	0.230876	0.150571	0.165741	0.174778	0.178071	0.120464
chr12	105884903	0.167275	0.116916	0.166336	0.140825	0.104188	0.0950477	0.158713	0.185747	0.144193	0.144345	0.172624	0.150347	0.108444
chr12	105884928	0.149033	0.123815	0.170032	0.142031	0.100265	0.1	0.150313	0.160335	0.114553	0.12561	0.168696	0.128721	0.119927
chr12	111028824	0.767528	0.660843	0.668161	0.751503	0.613793	0.773207	0.728972	0.721348	0.68	0.682318	0.776458	0.758514	0.749561
chr12	111028833	0.709717	0.606372	0.618141	0.686687	0.574111	0.678609	0.668449	0.647523	0.61	0.67033	0.700108	0.705882	0.695614
chr12	111028856	0.771218	0.725591	0.707399	0.73974	0.726108	0.80359	0.719626	0.783146	0.815	0.755245	0.788565	0.760578	0.796491
chr12	111028882	0.778598	0.731757	0.75028	0.758759	0.734714	0.838778	0.778075	0.768539	0.813517	0.776	0.798056	0.75645	0.755263
chr12	111442864	0.0612131	0.0485348	0.0680101	0.0335548	0.0317772	0.0526316	0.0453535	0.0762268	0.0525721	0.0449385	0.0508475	0.0304054	0.0843373
chr12	111442893	0.112103	0.0845908	0.10943	0.0962815	0.0929776	0.0752961	0.0925267	0.11829	0.0844193	0.0970644	0.0860169	0.110039	0.0817518
chr12	111442902	0.197661	0.190041	0.201613	0.208499	0.20204	0.126316	0.154942	0.257605	0.22681	0.236045	0.186441	0.248189	0.212486
chr12	111442904	0.125769	0.099132	0.0856855	0.0797077	0.0701961	0.0783158	0.0760676	0.141568	0.0870548	0.136837	0.0949555	0.092226	0.079562
chr12	111442906	0.176405	0.133242	0.178013	0.155378	0.138703	0.134737	0.114718	0.210551	0.165065	0.15421	0.108475	0.174879	0.165693
chr12	111442911	0.137528	0.106898	0.131619	0.149784	0.132941	0.130636	0.109431	0.190024	0.166855	0.131629	0.109176	0.150725	0.140562
chr12	111442960	0.236343	0.200091	0.22239	0.220412	0.175755	0.175232	0.169423	0.264986	0.24263	0.197063	0.213983	0.170213	0.226808
chr13	24862256	0.318451	0.247362	0.299683	0.294964	0.259703	0.259833	0.259065	0.255959	0.261384	0.27676	0.29325	0.267815	0.249519
chr13	24862269	0.40875	0.359295	0.412184	0.369709	0.303368	0.357696	0.356902	0.393984	0.343352	0.389748	0.389394	0.392479	0.338877
chr13	25850022	0.849057	0.827068	0.734286	0.735688	0.727802	0.710356	0.792976	0.739946	0.789625	0.743842	0.820237	0.75705	0.761364
chr13	25850073	0.910811	0.875949	0.852273	0.919903	0.852555	0.878049	0.902214	0.898123	0.82659	0.864532	0.854234	0.874187	0.897727
chr13	34876168	0	0.00334448	0	0	0	0.00162338	0	0	0	0	0	0.0152027	0.00653595
chr13	34876200	0.0116667	0.00668896	0.00204082	0.00146843	0	0	0	0.00315956	0.00355872	0.00298954	0	0	0.00525624
chr13	34876215	0	0.00167504	0.00608519	0	0.00475436	0.00645161	0.00163666	0	0	0.00298063	0	0.00339559	0.0235602
chr13	34876255	0.00831947	0.00668896	0	0	0	0	0	0	0	0.0134128	0.010661	0.00675676	0.0013089
chr13	43559423	0.0529801	0.0368957	0.0295421	0.0840249	0.0617284	0.0683157	0.0478142	0.0427553	0.0300353	0.038835	0.0643939	0.0647482	0.0392523
chr13	43559455	0.0496689	0.0318066	0.0192024	0.0466805	0.0324748	0.0623529	0.0296896	0.0391924	0.0336283	0.0386207	0.00996264	0.0462633	0.0149393
chr13	43559490	0.013245	0.0089172	0.00147493	0	0.00335946	0.0223529	0.00404313	0.0023753	0.00706714	0.00827586	0	0.0154211	0.00280112
chr13	43559496	0.00331126	0.0101781	0.00147493	0.00726141	0.0100784	0	0.0148248	0.0166468	0.0071048	0.00278164	0.0224159	0.0213523	0.0140056
chr13	55450673	0.433735	0.301593	0.409101	0.342321	0.310798	0.198859	0.379131	0.425055	0.305517	0.385014	0.335044	0.350093	0.287132
chr13	55450774	0.319332	0.199377	0.324399	0.233602	0.203091	0.148344	0.223515	0.331115	0.201156	0.268663	0.231697	0.231626	0.189437
chr13	60687012	0.107214	0.0966489	0.126993	0.0933735	0.0903896	0.0838981	0.0978989	0.110769	0.0869695	0.0961076	0.0806758	0.0981377	0.0961303
chr13	60687050	0.201127	0.195941	0.217368	0.205066	0.14583	0.145076	0.185134	0.181726	0.17363	0.165871	0.152749	0.177416	0.167394
chr13	60687061	0.289814	0.268387	0.301634	0.292697	0.230915	0.195985	0.265259	0.249936	0.231863	0.240582	0.220869	0.261741	0.248822
chr13	60687073	0.172909	0.180854	0.192606	0.191832	0.13323	0.136836	0.173664	0.156178	0.154279	0.151024	0.145287	0.159342	0.157913
chr13	60687110	0.157405	0.155663	0.17946	0.158063	0.139675	0.130435	0.153246	0.158069	0.141246	0.135832	0.101877	0.128033	0.133531
chr13	97070967	0.274959	0.249035	0.25	0.234637	0.298762	0.2048	0.367347	0.274959	0.217021	0.262351	0.241283	0.266575	0.262876
chr13	97071006	0.337705	0.374517	0.36553	0.301676	0.408669	0.285032	0.463108	0.322422	0.337553	0.412266	0.309623	0.320442	0.360215
chr13	97071017	0.0703764	0.0637066	0.0757576	0.0513966	0.0665635	0.0476948	0.0847724	0.0343699	0.0907173	0.100511	0.0404463	0.0883978	0.0715835
chr13	97071038	0.155483	0.127413	0.160985	0.0994413	0.15969	0.0810811	0.127159	0.10802	0.0843882	0.149915	0.125523	0.0760719	0.18797
chr13	97071053	0.095082	0.0521236	0.125	0.0480447	0.0928793	0.171975	0.135647	0.129296	0.0866808	0.102564	0.128492	0.120166	0.146237
chr13	97071061	0.0546358	0.0617761	0.0246212	0.0615213	0.0654206	0.0158983	0.0612245	0.0278689	0.0295359	0.0717949	0.041841	0.0456432	0.0515575
chr13	97071063	0.0376432	0.00965251	0.00759013	0.0257271	0.00773994	0.00955414	0.0251177	0.0294599	0.0337553	0.0238501	0.0251046	0.031768	0.00644468
chr13	107680956	0.781445	0.777518	0.741996	0.770166	0.663826	0.513793	0.749358	0.722426	0.659067	0.773486	0.728761	0.729048	0.664331
chr13	107680967	0.773619	0.744731	0.72693	0.755102	0.635941	0.485517	0.744444	0.703125	0.637681	0.760526	0.706386	0.697883	0.613604
chr13	107680976	0.764025	0.713505	0.695857	0.722861	0.631294	0.446207	0.720034	0.689338	0.618899	0.735965	0.695483	0.684296	0.6363
chr13	107846892	0.289752	0.240741	0.296879	0.3114	0.271053	0.25174	0.280461	0.2912	0.22787	0.255329	0.219065	0.26435	0.247225
chr13	107846932	0.245507	0.219367	0.248687	0.261739	0.249329	0.222201	0.222813	0.268578	0.189237	0.237068	0.189691	0.232345	0.196387
chr13	107846940	0.166755	0.142077	0.164919	0.162573	0.182133	0.146172	0.174596	0.179118	0.132048	0.151333	0.146387	0.164098	0.135972
chr13	107846957	0.363829	0.340774	0.373589	0.369996	0.368078	0.359574	0.354931	0.379287	0.294771	0.320436	0.291804	0.338735	0.341116
chr13	107846991	0.0962199	0.0769414	0.0993952	0.0954395	0.0834452	0.0759837	0.0862832	0.0881814	0.0523851	0.0731028	0.0628866	0.0749218	0.0703034
chr14	25456804	0.141044	0.16288	0.173624	0.128244	0.146994	0.117464	0.162034	0.143764	0.12186	0.150584	0.120685	0.137621	0.123111
chr14	25456831	0.319811	0.348498	0.345679	0.336049	0.336281	0.288097	0.325403	0.339683	0.328694	0.342299	0.35045	0.341363	0.307673
chr14	27066003	0.658009	0.532258	0.629747	0.564356	0.679027	0.651605	0.589939	0.646974	0.625	0.588402	0.5696	0.597671	0.610879
chr14	27066020	0.416069	0.377688	0.416139	0.434406	0.366165	0.520238	0.434451	0.4683	0.429217	0.369165	0.464	0.383615	0.411437
chr14	27066042	0.593974	0.605653	0.616482	0.587871	0.649652	0.681332	0.618902	0.645533	0.62614	0.570014	0.6064	0.569948	0.553073
chr14	27066047	0.327116	0.307796	0.351266	0.276332	0.333333	0.344828	0.344512	0.403458	0.415663	0.33239	0.3856	0.32513	0.372385
chr14	27066106	0.412698	0.382658	0.383613	0.475455	0.447312	0.444522	0.424635	0.491997	0.447646	0.425571	0.461311	0.453552	0.417038
chr14	27066131	0.618384	0.613572	0.642857	0.679162	0.643511	0.702722	0.719611	0.650888	0.626923	0.654479	0.640309	0.635246	0.644906
chr14	27066145	0.52881	0.569129	0.524605	0.5413	0.554839	0.579021	0.608448	0.615385	0.566763	0.53242	0.518015	0.598361	0.587333
chr14	31641037	0.00358423	0.00225734	0.00347625	0.00515844	0.000377358	0.000860215	0.00202943	0.0034965	0.00253325	0.00104603	0.00169563	0.00147493	0.00736772
chr14	31641051	0	0.00452745	0.00115942	0.0018423	0.00413068	0.00300558	0.00202737	0.004	0.00189873	0.00365917	0.000848176	0	0.00201005
chr14	31641076	0.00717274	0	0	0	0.000750751	0.00215054	0.00303644	0.00899101	0.00443038	0.00575916	0.00127173	0.000491642	0.0083724
chr14	31641083	0.00537956	0.003386	0	0.00478998	0.00414625	0.00214684	0	0.0004995	0.00507292	0.00104657	0.00339127	0.0113133	0.000334896
chr14	31641099	0.00179211	0	0.00289687	0.00405306	0.00112824	0.00171748	0	0.0055	0.000632911	0.000523286	0	0.000491642	0.00334896
chr14	31641104	0.00119546	0.00282167	0.000579374	0.00073692	0.00225225	0.0103181	0.00303644	0.00049975	0.00379747	0.00470465	0.0123195	0.00442478	0.00435365
chr14	31641109	0.000597372	0.00225734	0	0.00406054	0.0015015	0.00258176	0.00660569	0.00249875	0.00381437	0.00732984	0.00169563	0	0.00100469
chr14	31641116	0.00539568	0.00113507	0	0.00405605	0.0143559	0.00386764	0.00913242	0.00200602	0.00508582	0.00627943	0.00127714	0.00148515	0.00336022
chr14	31641118	0.00119617	0.00225861	0.00116009	0.0014782	0.00941974	0.000858738	0	0.000999001	0.000632911	0.00470465	0.0050869	0.00246063	0
chr14	31641127	0.00238949	0.00338983	0.01509	0.00110538	0.003003	0.000431034	0	0.0004995	0.00126582	0.0026137	0	0	0.00502344
chr14	32599984	0.0731925	0.0626072	0.0680599	0.0653645	0.0426312	0.0392743	0.057857	0.0579332	0.0509978	0.0645517	0.0610835	0.0641172	0.052349
chr14	32600019	0.0511296	0.0428939	0.0554142	0.0591533	0.0283729	0.0286325	0.0504396	0.0525765	0.0547815	0.0488276	0.0558792	0.0496795	0.0536296
chr14	32600023	0.0473073	0.0388905	0.0533748	0.0648345	0.0329797	0.0267208	0.0469581	0.0441369	0.054851	0.0424593	0.0580868	0.0366468	0.0354474
chr14	32600026	0.0350877	0.0272675	0.039548	0.0434867	0.012181	0.0260963	0.0282342	0.0370951	0.0291693	0.0306545	0.0377888	0.02956	0.0339016
chr14	32600029	0.0688114	0.0546026	0.0576434	0.0550725	0.0461568	0.0307364	0.0530215	0.0504707	0.0642812	0.0487738	0.0620004	0.0666819	0.0539347
chr14	32600050	0.112663	0.113844	0.122564	0.118923	0.108087	0.0755281	0.110134	0.131297	0.131096	0.123307	0.139159	0.101924	0.108258
chr14	32600074	0.117455	0.108888	0.105902	0.127923	0.0854552	0.0726962	0.114325	0.122454	0.111815	0.0982069	0.128133	0.095467	0.117219
chr14	32600077	0.088585	0.100057	0.109918	0.119057	0.0603664	0.0518566	0.0814626	0.098904	0.0777038	0.105074	0.108714	0.0754587	0.104598
chr14	32600085	0.0392216	0.0326274	0.0406895	0.0345961	0.0310619	0.0252083	0.0320706	0.0303665	0.0336188	0.0273179	0.0305393	0.0268226	0.0435283
chr14	34602957	0.829078	0.794949	0.817866	0.790914	0.851233	0.840034	0.804029	0.850467	0.842972	0.840788	0.842493	0.827546	0.827256
chr14	34603033	0.750874	0.71539	0.738867	0.725428	0.755778	0.797293	0.764283	0.789474	0.765177	0.799697	0.75773	0.780673	0.791725
chr14	34603037	0.891145	0.863331	0.874244	0.883789	0.909651	0.896037	0.888396	0.912698	0.909397	0.921911	0.892037	0.91713	0.901846
chr14	61689950	0.740741	0.776042	0.781857	0.828652	0.80786	0.871928	0.89759	0.757732	0.797546	0.869023	0.791091	0.745683	0.82287
chr14	61689954	0.753086	0.798261	0.791304	0.794944	0.831395	0.859173	0.901606	0.8	0.841564	0.891213	0.795699	0.815625	0.839068
chr14	61689976	0.883803	0.925347	0.874459	0.877637	0.905386	0.927056	0.96988	0.880137	0.886364	0.923077	0.918462	0.876369	0.953125
chr14	61689983	0.778169	0.861592	0.748899	0.832394	0.879185	0.828794	0.882353	0.786087	0.814815	0.869474	0.857143	0.801575	0.846501
chr14	61689996	0.801056	0.83564	0.740821	0.837079	0.84157	0.813953	0.889558	0.832479	0.862986	0.858628	0.778802	0.787167	0.835738
chr14	61689998	0.853616	0.899306	0.876356	0.966292	0.920058	0.901554	0.873494	0.870085	0.879346	0.93737	0.943164	0.874214	0.91121
chr14	61690008	0.873239	0.866782	0.814255	0.864979	0.885174	0.839793	0.883534	0.863248	0.887295	0.827443	0.835637	0.801562	0.870144
chr14	61690013	0.809947	0.82872	0.805616	0.870787	0.957849	0.874677	0.881526	0.864494	0.907975	0.910603	0.817204	0.826291	0.885683
chr14	61690022	0.816901	0.849481	0.833698	0.883427	0.893741	0.855844	0.935743	0.794872	0.883436	0.883576	0.913978	0.8375	0.917869
chr14	61690036	0.896127	0.928943	0.920086	0.974719	0.928779	0.925065	0.963855	0.892308	0.93456	0.910603	0.923195	0.921875	0.968923
chr14	61690046	0.871479	0.901754	0.869281	0.90678	0.927326	0.938961	0.951613	0.857143	0.917526	0.889583	0.910355	0.908661	0.936667
chr14	61690052	0.940141	0.958406	0.912281	0.942416	0.959243	0.96124	0.977912	0.933333	0.95092	0.960168	0.940092	0.976266	0.963293
chr14	61690061	0.875	0.920415	0.922246	0.88764	0.946221	0.922481	0.903614	0.85812	0.9182	0.954262	0.930769	0.923438	0.967525
chr14	65759478	0.539216	0.503684	0.552956	0.508809	0.473881	0.544954	0.515795	0.563694	0.553599	0.525316	0.460117	0.524319	0.479089
chr14	65759535	0.52768	0.474247	0.488947	0.41761	0.416511	0.344685	0.431324	0.478649	0.45023	0.483523	0.421898	0.447889	0.427032
chr14	65759556	0.587658	0.534759	0.541612	0.489933	0.538964	0.483012	0.552254	0.598089	0.554106	0.560127	0.516821	0.577766	0.517327
chr14	67072764	0.124443	0.116603	0.132673	0.144571	0.122107	0.0880941	0.156982	0.127665	0.107971	0.103767	0.116844	0.156171	0.0978322
chr14	67072811	0.126005	0.109865	0.147024	0.144218	0.14103	0.123322	0.16266	0.124534	0.128296	0.112382	0.154223	0.152058	0.110191
chr14	70079166	0.0387324	0.0949821	0.105634	0.0154639	0.0373711	0.0617284	0.0116732	0.0664894	0.0462329	0.0361635	0.0317965	0.031339	0.0565476
chr14	70079169	0.0313043	0.0842105	0.0950704	0.0347938	0.0257732	0.0185185	0.0453956	0.0584329	0.0239726	0.0703125	0.00759878	0.031339	0.047619
chr14	70079191	0.0573913	0.0315789	0.112676	0.0335052	0.0489691	0.0511628	0.0479896	0.0305445	0.0273973	0.0625	0.0182371	0.0314286	0.0669643
chr14	70079194	0.0365854	0.0192982	0.0795053	0.0283505	0.0231959	0.0324575	0.0596628	0.0452128	0.0532646	0.065625	0.0531915	0.0429799	0.00595238
chr14	70079205	0.0399306	0.0472028	0.0583039	0.019305	0.036129	0.0324074	0.0220779	0.0305851	0.0376712	0.0332278	0.00152905	0.0129125	0.016369
chr14	70079212	0.00347222	0.0157343	0.0246046	0.018018	0.0231959	0.0262346	0.00648508	0.0239044	0.00171233	0.015625	0	0.0128205	0.00744048
chr14	70079224	0.0485269	0.061296	0.0831858	0.10296	0.0695876	0.0454545	0.0298314	0.0563003	0.0273973	0.0536278	0.0895296	0.0595745	0.0105422
chr14	70079248	0.102253	0.0699301	0.136842	0.0810811	0.068299	0.0632716	0.0648508	0.112732	0.0890411	0.0921875	0.0955994	0.109065	0.0505952
chr14	70079274	0.0642361	0.0821678	0.0964912	0.132561	0.0463918	0.0404355	0.0402075	0.071618	0.10274	0.059375	0.07739	0.0694051	0.0565476
chr14	70079283	0.0883882	0.132042	0.149123	0.151866	0.108247	0.0745342	0.111402	0.0809019	0.0650685	0.126562	0.139605	0.123229	0.116244
chr14	74978493	0.900302	0.905149	0.878378	0.920617	0.891544	0.90458	0.938215	0.981982	0.889273	0.954802	0.943834	0.922311	0.910287
chr14	74978556	0.960486	0.964674	0.965986	0.96468	0.974217	0.948473	0.965675	0.966867	0.979167	0.96875	0.958333	0.964072	0.989222
chr14	74978575	0.978723	0.991848	0.949324	0.980088	0.981584	0.982824	0.995349	0.963964	0.982699	0.994366	0.967033	0.978044	0.959281
chr14	99099889	0.00181818	0	0	0	0.00412655	0.00405405	0	0	0	0.00868056	0	0	0
chr14	99099895	0.00364299	0.00475436	0	0	0	0.00816327	0	0	0.00828157	0	0.0034904	0.00364299	0.00324149
chr14	99099906	0.00560748	0	0.00817996	0	0	0	0	0	0.00424628	0.00181488	0	0.00557621	0.00331675
chr14	99099932	0	0.00791139	0	0.0215686	0.00412655	0.00135135	0	0.00860585	0.00414079	0.00347222	0	0	0
chr14	99099949	0.00547445	0	0	0	0	0.00945946	0	0	0.00828157	0.0104167	0	0	0.0162075
chr14	99099966	0	0	0.00407332	0.0137255	0.00412655	0	0.00626305	0	0.0124224	0.00347222	0.0139616	0	0
chr14	99099969	0	0	0	0	0	0.00546448	0.00209644	0	0	0	0	0.0181159	0
chr15	3996517	0.00713719	0.0014771	0.00296077	0	0.0141443	0.00624025	0.0115713	0.00554187	0.00833965	0.0102264	0.00289017	0.0127273	0.0116369
chr15	3996552	0.028481	0.0302583	0.053716	0.0520305	0.0543326	0.0392968	0.0504253	0.0306185	0.0371775	0.0434783	0.0245546	0.0304659	0.0324324
chr15	3996565	0.0514648	0.0274074	0.0493736	0.0491525	0.0491573	0.0259067	0.0291971	0.0485855	0.0568613	0.0413343	0.0293976	0.0496411	0.0328059
chr15	60822414	0.140046	0.142127	0.14482	0.0854789	0.100228	0.0751924	0.0816143	0.138105	0.133113	0.183871	0.132371	0.105413	0.087712
chr15	60822470	0.190476	0.15535	0.212284	0.134367	0.152698	0.0967742	0.186364	0.21748	0.165363	0.216971	0.170084	0.126558	0.127917
chr15	60822505	0.0931034	0.0756646	0.077167	0.0655992	0.0584527	0.0491415	0.0467626	0.0906344	0.0640884	0.0957447	0.0716867	0.0542636	0.0406639
chr15	60822510	0.113402	0.0963115	0.107368	0.0731458	0.0621437	0.0419374	0.0554066	0.135354	0.0964912	0.145281	0.0846339	0.0578199	0.03765
chr15	60822531	0.187356	0.171429	0.195789	0.12532	0.136182	0.110849	0.147453	0.203835	0.166667	0.21421	0.169166	0.118821	0.105045
chr15	74751284	0.579575	0.488178	0.538211	0.506775	0.462792	0.345404	0.483422	0.516301	0.463854	0.545894	0.451376	0.513807	0.426862
chr15	74751304	0.245266	0.233454	0.255969	0.225201	0.217926	0.158052	0.221861	0.213545	0.224574	0.243274	0.195471	0.211818	0.206839
chr15	74751361	0.569922	0.540431	0.563445	0.53626	0.517615	0.386742	0.504685	0.513042	0.477063	0.549708	0.489168	0.526412	0.468026
chr15	74751367	0.41636	0.389321	0.392831	0.399555	0.386894	0.28783	0.364795	0.375072	0.352005	0.401451	0.347139	0.394888	0.324736
chr15	78888954	0.710983	0.790094	0.787952	0.703571	0.761733	0.846715	0.816626	0.880184	0.89521	0.782313	0.851415	0.817829	0.734622
chr15	78888963	0.882184	0.884977	0.913253	0.841918	0.871609	0.948812	0.887805	0.896313	0.889552	0.931973	0.917453	0.906977	0.935315
chr15	78888987	0.87069	0.865882	0.866828	0.889876	0.796029	0.88117	0.792683	0.93318	0.892537	0.918367	0.915094	0.843327	0.856392
chr15	78889065	0.845714	0.851064	0.828502	0.905861	0.826401	0.879562	0.826829	0.859447	0.862687	0.79405	0.912736	0.853282	0.826923
chr15	78889070	0.974286	0.87822	0.954217	0.952043	0.96036	0.917883	0.926471	0.921659	0.93921	0.963554	0.905213	0.907157	0.88986
chr15	78889082	0.92219	0.876777	0.885645	0.82449	0.79065	0.822917	0.856322	0.891765	0.864458	0.821918	0.759894	0.848291	0.802
chr15	83527319	0.185422	0.156939	0.208775	0.14386	0.176768	0.106354	0.144	0.165088	0.149915	0.193948	0.112412	0.168814	0.184179
chr15	83527324	0.102433	0.0831169	0.110439	0.0816803	0.0858586	0.0207469	0.0944	0.105548	0.0700855	0.0976616	0.0339578	0.0837629	0.114522
chr15	83527333	0.222947	0.204929	0.30711	0.227538	0.199495	0.124309	0.205457	0.190798	0.214651	0.253463	0.154481	0.197917	0.190083
chr15	83527335	0.114943	0.077821	0.0848485	0.0816803	0.0960809	0.031768	0.0848	0.0893099	0.0733788	0.0976616	0.0948478	0.0824742	0.0767414
chr15	83527360	0.0762274	0.119423	0.10303	0.106308	0.0671736	0.0622407	0.0864	0.109756	0.102564	0.104539	0.109027	0.100645	0.068477
chr15	83527376	0.455939	0.333333	0.350531	0.307243	0.393939	0.237569	0.353698	0.332882	0.383305	0.424828	0.344666	0.4	0.305785
chr15	83527398	0.0472542	0.0583658	0.0272315	0.0641774	0.0379267	0.0248619	0.0352	0.0709413	0.0562181	0.042641	0.0421546	0.0695876	0.0283353
chr15	83527414	0.144144	0.141375	0.136157	0.156359	0.111252	0.134722	0.1328	0.125512	0.131399	0.107586	0.146886	0.112272	0.0910165
chr15	83527442	0.521851	0.380519	0.413897	0.369668	0.280303	0.32871	0.434295	0.408412	0.403748	0.462173	0.39554	0.356129	0.429078
chr15	83846851	0.276002	0.30721	0.303444	0.311016	0.323198	0.312285	0.287438	0.254849	0.294794	0.281458	0.34092	0.304242	0.354057
chr15	83846891	0.60977	0.682531	0.677755	0.641996	0.69002	0.717401	0.609699	0.604038	0.649045	0.608165	0.662376	0.648655	0.698878
chr15	83846894	0.539378	0.587161	0.600059	0.577044	0.615142	0.631228	0.558993	0.511985	0.601973	0.543767	0.606667	0.574164	0.628947
chr15	83846929	0.671316	0.738437	0.737218	0.699351	0.711417	0.788276	0.65924	0.689692	0.696372	0.656855	0.676856	0.694936	0.769366
chr15	84756607	0.0592334	0.0189274	0.0686275	0.0636364	0.0197628	0.0144404	0.0453074	0.0586319	0.0451613	0.014652	0.0541401	0.0374532	0
chr15	84756643	0.0243902	0.0189274	0.0724638	0.0272727	0.0237154	0	0.0226537	0.0586319	0.0387097	0.040146	0.0127389	0.0262172	0
chr15	84756677	0.10453	0.0725552	0.120773	0.136364	0.083004	0.0180505	0.0909091	0.114007	0.042623	0.0510949	0.0382166	0.0449438	0.0271186
chr15	84756679	0.0731707	0.0347003	0.0772947	0.0606061	0.0434783	0.0469314	0.0970874	0.110749	0.10356	0.0510949	0.0318471	0.0674157	0.0305085
chr15	84756688	0.0559441	0	0.0628019	0.1	0.0237154	0	0.038835	0.0618893	0.0550162	0.0109489	0.0318471	0.0338346	0
chr15	84756703	0.0905923	0.0443038	0.130435	0.0848485	0.0316206	0.0830325	0.00647249	0.0749186	0.0744337	0.0474453	0.0414013	0.0861423	0.0779661
chr15	84756707	0.0627178	0.0537975	0.0531401	0.0424242	0.00787402	0	0.00323625	0.0553746	0.0194175	0.00732601	0	0.0374532	0
chr15	85326518	0.788618	0.841346	0.72	0.742821	0.749267	0.694772	0.717352	0.75	0.772124	0.748804	0.646959	0.809365	0.769764
chr15	85326535	0.762295	0.829736	0.662469	0.703242	0.664714	0.692699	0.734403	0.732739	0.756637	0.774038	0.705584	0.758503	0.727901
chr15	85326610	0.830189	0.746341	0.7075	0.739401	0.719941	0.647555	0.723708	0.817372	0.75388	0.76555	0.682968	0.744147	0.730663
chr15	85538502	0.521407	0.516413	0.52625	0.492026	0.521308	0.529347	0.577051	0.58344	0.567994	0.520939	0.607075	0.56166	0.543059
chr15	85538577	0.758594	0.691901	0.728125	0.69876	0.677927	0.762971	0.7107	0.730474	0.737237	0.753008	0.710227	0.784005	0.745817
chr15	85671794	0.00310559	0.00620155	0	0.00508475	0	0.00116414	0	0.00473934	0	0.0103245	0	0	0.0165485
chr15	85671801	0.015528	0.00620155	0.0037594	0.00768574	0.0088968	0.0103926	0.0032538	0.014218	0.00822368	0.0221893	0	0.0140845	0.00315209
chr15	85671807	0.00468019	0.0124031	0.0227273	0.00593723	0.00266667	0.00460829	0	0	0	0	0.0015949	0.0100503	0.0173502
chr15	85671809	0	0.00775194	0	0	0.00266667	0.00115207	0.00433369	0.00158479	0.00163666	0.0221893	0.00239234	0.00100503	0.0110323
chr15	85671816	0	0	0.0018797	0.00765306	0.0106667	0.00577367	0.0054407	0.0110585	0.00654664	0.00442478	0.0103751	0.0100705	0.00945626
chr15	85671824	0.0124224	0.00465116	0.00188679	0.0118644	0.000888889	0.0289352	0.00433839	0.00789889	0.00163666	0	0.015949	0.00603015	0.0055205
chr15	85671837	0	0.00155521	0.0150376	0.00677966	0.0177778	0.00460829	0.00217155	0.00315956	0.00654664	0	0.0015949	0	0.0102443
chr15	85671847	0	0	0	0	0.0151111	0.00230415	0.00108342	0.00631912	0.00329489	0	0.0015949	0	0
chr15	85671872	0.015528	0.00310078	0.0037594	0.0152542	0.00358423	0.00230415	0.0130435	0.00315956	0.00493421	0.0147493	0.00877193	0.00502513	0.00552923
chr15	85671879	0.00931677	0.0139969	0.0094162	0.00254453	0.00266904	0.0172811	0	0.00315956	0	0.0221893	0.0224719	0.00201005	0.0110585
chr15	85671889	0	0	0.0093985	0	0	0	0.0140845	0	0.00163666	0	0	0.00503525	0.00551615
chr15	85671903	0.015528	0.00465116	0.0112994	0.0152542	0.000892061	0.0276498	0.0120614	0.00631912	0.00163666	0.0236686	0.0167598	0.00201005	0.0110323
chr15	85671906	0.00466563	0	0.0018797	0.00338983	0.00714286	0.0207373	0.00975081	0.0096	0.0163934	0.00589971	0.0271132	0	0.0126084
chr15	85673531	0.0686037	0.0761053	0.0870013	0.0597403	0.0487949	0.0399113	0.0538671	0.0660625	0.0530763	0.076055	0.0551378	0.0717366	0.0594512
chr15	85673573	0.0785523	0.0881576	0.0927017	0.0788518	0.0506304	0.062249	0.0611992	0.076087	0.0603585	0.0737023	0.0730689	0.0783015	0.0628175
chr15	85685523	0.498573	0.451019	0.491313	0.462855	0.384146	0.23714	0.434187	0.473198	0.438479	0.495693	0.461023	0.448773	0.372173
chr15	85709609	0.0288144	0.0276425	0.0359351	0.0201422	0.0191507	0.01663	0.0147256	0.0386768	0.0150183	0.0254278	0.0116331	0.024623	0.0126812
chr15	85709632	0.0152381	0.0149786	0.0176962	0.00733641	0.00606349	0.0111138	0.014719	0.0134735	0.00927779	0.0157719	0.0140027	0.0100954	0.00574529
chr15	85709676	0.0534619	0.0330148	0.0485125	0.0227845	0.0385215	0.0211634	0.0355802	0.05631	0.0235208	0.0259385	0.0354556	0.0468575	0.0282595
chr15	98606711	0.844988	0.851758	0.879347	0.815405	0.863512	0.896841	0.887104	0.890871	0.900701	0.869065	0.860015	0.847751	0.84383
chr15	98606722	0.91345	0.908533	0.920886	0.90374	0.93315	0.95269	0.94633	0.926881	0.938084	0.92327	0.914275	0.893074	0.921955
chr15	98606735	0.841399	0.836568	0.838336	0.799544	0.8131	0.798022	0.836096	0.835696	0.848131	0.830339	0.799244	0.81901	0.793615
chr15	98606767	0.88345	0.83843	0.839389	0.859929	0.85156	0.892355	0.877993	0.886089	0.908879	0.869089	0.84139	0.871051	0.874359
chr15	98606810	0.715035	0.677025	0.651395	0.631784	0.68735	0.674268	0.718936	0.701681	0.669977	0.6665	0.608761	0.650389	0.640821
chr15	98606817	0.840816	0.863405	0.823654	0.837724	0.867193	0.858447	0.852429	0.865405	0.821869	0.841974	0.806878	0.80156	0.835193
chr15	98780482	0.414286	0.363636	0.430769	0.513761	0.212389	0.12	0.403509	0.4125	0.253165	0.313433	0.293333	0.148148	0.247312
chr15	98780491	0.171429	0.25974	0.261538	0.431193	0.079646	0.168	0.175439	0.164557	0.240506	0.164179	0.08	0.185185	0.171123
chr15	98780510	0.214286	0.197368	0.430769	0.40367	0.144144	0.184	0.596491	0.4375	0.202532	0.358209	0.28	0.259259	0.283422
chr15	98780539	0.357143	0.306667	0.461538	0.486239	0.0619469	0.233871	0.385965	0.43038	0.329114	0.492308	0.0958904	0.234568	0.491979
chr15	98780554	0.571429	0.506667	0.415385	0.816514	0.451327	0.741935	0.660714	0.594937	0.607595	0.571429	0.424658	0.54321	0.454054
chr15	99199889	0.934028	0.924615	0.935241	0.935686	0.945092	0.933716	0.948007	0.917892	0.92393	0.927208	0.917499	0.907452	0.91893
chr15	99199894	0.958971	0.961736	0.957078	0.960286	0.961613	0.952505	0.974448	0.94305	0.941363	0.954654	0.926957	0.95911	0.960649
chr15	99199897	0.907639	0.906286	0.894499	0.897309	0.907011	0.907572	0.900058	0.903858	0.88977	0.918757	0.898581	0.893093	0.885691
chr15	99199908	0.941626	0.946316	0.954819	0.960697	0.983479	0.958246	0.961872	0.948529	0.930269	0.949821	0.932177	0.946321	0.945255
chr15	99199937	0.929764	0.904462	0.905873	0.908969	0.908471	0.902567	0.912362	0.905083	0.896743	0.918563	0.863828	0.872596	0.883617
chr15	99199953	0.976389	0.964511	0.97061	0.939667	0.965585	0.9785	0.961114	0.969363	0.965927	0.940647	0.960909	0.95932	0.962118
chr15	102144281	0.292453	0.331361	0.333333	0.280453	0.205333	0.222698	0.357401	0.266667	0.233871	0.23796	0.364486	0.250696	0.315186
chr15	102144285	0.311321	0.362832	0.392739	0.348442	0.349333	0.184322	0.422383	0.32963	0.258065	0.385269	0.436137	0.334262	0.467049
chr15	102144343	0.242138	0.247788	0.217822	0.220963	0.202667	0.164179	0.267148	0.203704	0.149194	0.271955	0.205607	0.211699	0.323782
chr15	102144346	0.396226	0.289086	0.273333	0.232295	0.328	0.161017	0.33213	0.32963	0.318548	0.419263	0.317757	0.278552	0.398281
chr15	102144369	0.166667	0.135693	0.122112	0.141643	0.109333	0.108051	0.166065	0.17037	0.0564516	0.0963173	0.053125	0.114206	0.0487106
chr15	102460470	0.826427	0.829088	0.804878	0.874393	0.827848	0.794885	0.875917	0.844386	0.839802	0.853115	0.85498	0.88468	0.822018
chr15	102460502	0.713057	0.717845	0.739373	0.725225	0.65213	0.601515	0.712283	0.725542	0.681481	0.729358	0.697947	0.713014	0.577795
chr15	102460507	0.544601	0.592344	0.571429	0.577728	0.543379	0.422556	0.545394	0.57926	0.518122	0.611402	0.533431	0.555617	0.446702
chr16	10502161	0.334495	0.284574	0.389286	0.223819	0.241758	0.363636	0.469325	0.329577	0.221477	0.338369	0.247475	0.270103	0.202555
chr16	10502210	0.243056	0.168421	0.234875	0.168378	0.214286	0.170088	0.171779	0.267606	0.217391	0.198795	0.111111	0.197938	0.198905
chr16	10502242	0.631944	0.544737	0.562278	0.644764	0.557692	0.494118	0.535385	0.63662	0.736667	0.616314	0.666667	0.620619	0.578467
chr16	10503820	0.858447	0.856439	0.864383	0.874505	0.796809	0.835113	0.786574	0.855042	0.816171	0.851636	0.815299	0.859776	0.833855
chr16	13448545	0.00258621	0.00377644	0.00701754	0.00141044	0.00452489	0.00376223	0	0.000860585	0	0.000807103	0	0.00400802	0.00676923
chr16	13448556	0.00257511	0.00225904	0.00438212	0.00282087	0.00378501	0	0	0.00171674	0.00180505	0.00322841	0	0	0.00369231
chr16	13448569	0.00344828	0.00376506	0.0035057	0.00141044	0	0	0.00512821	0	0	0.00322841	0.00860047	0.00868403	0.00370142
chr16	13448582	0.00171527	0.0120482	0.0192813	0	0.0120664	0.00752445	0.00428449	0	0.00451264	0.0145396	0.00234375	0.00334001	0.0172308
chr16	13448587	0.00943396	0.0165663	0.00175285	0.00705219	0.00984848	0.00453515	0.00769231	0.00600858	0.00270758	0.00649351	0.0101563	0.00400802	0.00615385
chr16	13448595	0.000859107	0.00527108	0.0035057	0.000705219	0.00377074	0	0.0034188	0.00429185	0.000902527	0.00646204	0.0101563	0.000669344	0.0129231
chr16	13448607	0.00689061	0.00828313	0.000878735	0.00635145	0.00829563	0	0.00684932	0.000858369	0.00632911	0.00484262	0	0.00133601	0.00554187
chr16	13448609	0.00775862	0.0135542	0.00263389	0.00423729	0.0030326	0	0.00515021	0.00171821	0.00270758	0.00322841	0.0141176	0.00200803	0.00123229
chr16	16303531	0.00543294	0.00220334	0.00304157	0.00419111	0.0025663	0.00653278	0.00724055	0.00316638	0.00255288	0.00349528	0.00355198	0.00178162	0.00501404
chr16	16303538	0.0030654	0.0037831	0.00371873	0.00104756	0.00171306	0.00266473	0.00456009	0.00605886	0.00766144	0.00701508	0.00237023	0.000766479	0.00701966
chr16	16303548	0.00407332	0.00503778	0.00304363	0.00356693	0.00641574	0.00750605	0.00295144	0.00778322	0.00218579	0	0.00118399	0.00152594	0.00221061
chr16	16303569	0.00203321	0.0040842	0.0010118	0.00167715	0.000427625	0.00482393	0.00321027	0.00201555	0.00799419	0.00697107	0.00141945	0.000507485	0.00280617
chr16	16303577	0.00338639	0.00535264	0.000674309	0.00775031	0.00149669	0.000482393	0.00240964	0.000863309	0.00581607	0.00418118	0.00236574	0.00305033	0.00300661
chr16	16303585	0.0060955	0.00314169	0.00708263	0.00566038	0.0036317	0.00578871	0.00535045	0.00517986	0	0.00174398	0.00616406	0.00126936	0.00361083
chr16	16303587	0.0013587	0.00754954	0.00438893	0.00146628	0.00321199	0.00217444	0.00321027	0.00115042	0.00217944	0.00174703	0	0.00583756	0.00260573
chr16	16303601	0.00338983	0.00503461	0.00404722	0.000418936	0.00342759	0.00386007	0.00294827	0.00460962	0.00546448	0.00139421	0	0	0.00300722
chr16	16303618	0.00272016	0.00315557	0.00371622	0	0.00428082	0.00314389	0.00804074	0.00835253	0.00473588	0.00804759	0.000236574	0.0045755	0.00482025
chr16	17209452	0.00206825	0.00329007	0.00209644	0.00633628	0.00767778	0.00236934	0.00209745	0.00528262	0.00448113	0.00375516	0.00219044	0.00588053	0.0057258
chr16	17209455	0.00393619	0.00547845	0.00418235	0.00375854	0.0051735	0.00237995	0.00389927	0.00494438	0.00614803	0.00770387	0.00619835	0.00899783	0.00307986
chr16	17209460	0.00370828	0.00235977	0.00250365	0.00564653	0.00503461	0.00320513	0.00950234	0.00315568	0.00234962	0.00545215	0.00682374	0.00278336	0.00412655
chr16	17209469	0.00638123	0.00598368	0.00437045	0.00587173	0.00943634	0.00264808	0.00872093	0.00526408	0.00657586	0.0104928	0.00707578	0.00355487	0.00434506
chr16	17209487	0.0036999	0.00634173	0.0031198	0.00304569	0.00514687	0.00278435	0.00434503	0.00560715	0.00374971	0.00336072	0.00539915	0.00323625	0.00190456
chr16	17209491	0.0170747	0.0110728	0.00957336	0.011843	0.0116746	0.00765697	0.00725572	0.0122742	0.0147679	0.0140082	0.0134909	0.0189698	0.0170551
chr16	17209508	0.00822368	0.00470929	0.00561564	0.00406137	0.00151019	0.0072484	0.00290135	0.00561108	0.0051716	0.00130743	0.00501285	0.00431766	0.00126944
chr16	17209522	0.00739827	0.00544761	0.00644759	0.00575037	0.00175769	0.00417362	0.00225443	0.00472772	0.007034	0.00690685	0.00231392	0.00555127	0.0065553
chr16	17209524	0.00781411	0.00815217	0.00665004	0.00552486	0.00263554	0.00417537	0.00740026	0.00806169	0.00351617	0.00728019	0.0056548	0.00462321	0.00972413
chr16	17209526	0.00616523	0.0070819	0.00895833	0.0106275	0.00753674	0.0052888	0.00499436	0.00755845	0.00470035	0.00504202	0.00269958	0.00678803	0.00550439
chr16	17209529	0.00618047	0.00652529	0.00457761	0.00802079	0.00263521	0.00793651	0.00532688	0.00298298	0.00775012	0.0046729	0.00321958	0.00416345	0.00455075
chr16	17209538	0.00246812	0.00109012	0.00437045	0.00135517	0.00389007	0.00125401	0.00241896	0.00140203	0.00235073	0.00393848	0.00450857	0.00339088	0.0050869
chr16	22572976	0.839674	0.773407	0.818681	0.787888	0.783033	0.836715	0.812051	0.801498	0.789157	0.768619	0.741108	0.803879	0.758755
chr16	22572985	0.629076	0.481321	0.612918	0.543075	0.524527	0.532875	0.641886	0.584513	0.552434	0.518828	0.576358	0.584831	0.505181
chr16	22572991	0.470775	0.353312	0.51443	0.452721	0.395328	0.392401	0.475868	0.485012	0.455276	0.39531	0.431507	0.476105	0.418333
chr16	22573020	0.676791	0.589046	0.686491	0.641291	0.586002	0.605634	0.655626	0.6625	0.582412	0.621859	0.640219	0.669436	0.622084
chr16	22573047	0.786135	0.690766	0.777473	0.743161	0.69474	0.704479	0.740711	0.745318	0.751129	0.71691	0.748546	0.782406	0.696373
chr16	22573057	0.418446	0.32442	0.450046	0.400243	0.313	0.328063	0.4468	0.4394	0.390868	0.343933	0.430817	0.449802	0.367617
chr16	22573059	0.378747	0.231225	0.344096	0.341456	0.246377	0.259454	0.353389	0.355861	0.314861	0.295445	0.296549	0.333814	0.277979
chr16	22573069	0.364049	0.248428	0.399817	0.342049	0.29935	0.29964	0.366881	0.412182	0.405324	0.34238	0.336522	0.390305	0.322714
chr16	22573079	0.521739	0.401336	0.541915	0.454214	0.445697	0.426374	0.506582	0.514608	0.473367	0.45272	0.484786	0.472531	0.404558
chr16	30308545	0.0117067	0.0153925	0.0339196	0.0296976	0.022493	0.00994318	0.0353114	0.0235043	0.0270083	0.0260034	0.0255299	0.0398054	0.0322581
chr16	30308579	0.00733496	0.00656897	0.00497822	0.0133976	0.00415321	0.00139535	0.014064	0.00745077	0.0129076	0.00111982	0.0118765	0.00606849	0.00507849
chr16	30308631	0.0189951	0.0050813	0.00995644	0.00590129	0.000923361	0.0144186	0.00194081	0.00478978	0.00951734	0.00505051	0.00807217	0.00997398	0.0166359
chr16	30308633	0.00122549	0.0131846	0.00999375	0.00753498	0.000923361	0.013615	0.010716	0.0107643	0.00684932	0.0106443	0.00668258	0.0103851	0.00138504
chr16	30308639	0.00611247	0.00202122	0.00622278	0.00589181	0.0013844	0.00186133	0.00193892	0.00746667	0.0013587	0.00727884	0.00428571	0.00519256	0.00646353
chr16	30308652	0.00122926	0.00151976	0.00808961	0.000535619	0.00230947	0.00744186	0.00680934	0	0.00203943	0.0022409	0.0114123	0.00389779	0.00831025
chr16	33382296	0.00967742	0	0.00823529	0.000716846	0.00148148	0.00752587	0.00094518	0.00572082	0.0202429	0.004561	0.000823045	0.0149378	0.00194932
chr16	33382304	0.00540541	0.018711	0.0106257	0.010101	0.00745712	0.00935454	0.00944287	0.008	0.0162162	0.00229358	0.027846	0.0157676	0.00909682
chr16	33382331	0.0237069	0.00518135	0.00706714	0.0200573	0.00740741	0.00560224	0.0179415	0.00571429	0.0135501	0.00456621	0	0.0148637	0.022742
chr16	33382347	0.00863931	0.00104712	0.00235849	0	0.00518519	0.00746965	0.0047259	0.00800915	0.0135135	0.00688863	0	0.013256	0.00259909
chr16	36990082	0.909864	0.897213	0.839572	0.908571	0.828666	0.852908	0.862866	0.850095	0.897924	0.868217	0.854015	0.914618	0.887967
chr16	36990108	0.715266	0.682927	0.616071	0.655761	0.624382	0.636986	0.70416	0.727273	0.679931	0.640867	0.596715	0.705426	0.717452
chr16	36990130	0.879252	0.817073	0.798574	0.816501	0.785832	0.730375	0.864407	0.796964	0.759516	0.791022	0.80292	0.807245	0.831259
chr16	36990150	0.642857	0.639373	0.611408	0.55192	0.546952	0.540387	0.639445	0.698292	0.621107	0.650155	0.621572	0.659767	0.580913
chr16	36990183	0.756803	0.743902	0.724508	0.664296	0.642504	0.657565	0.740741	0.757576	0.740484	0.721362	0.733577	0.712807	0.792531
chr16	36990192	0.858844	0.813264	0.791444	0.768137	0.769357	0.761143	0.838213	0.8125	0.820069	0.804954	0.804745	0.794308	0.809129
chr16	44812860	0.862857	0.755	0.806452	0.852814	0.778761	0.820628	0.87931	0.879121	0.837607	0.779874	0.709251	0.729412	0.827411
chr16	44812941	0.725714	0.86	0.798701	0.892523	0.915929	0.798206	0.764368	0.857143	0.931624	0.786164	0.842105	0.9	0.959391
chr16	44825757	0.811947	0.832251	0.838471	0.909578	0.821796	0.844898	0.835745	0.831933	0.926017	0.87965	0.867964	0.873147	0.849741
chr16	44825774	0.922566	0.927489	0.948592	0.960947	0.958248	0.965826	0.932823	0.962687	0.966708	0.956379	0.967338	0.945679	0.950097
chr16	44825788	0.966814	0.934924	0.942472	0.942012	0.960274	0.947967	0.951531	0.962687	0.986436	0.919214	0.957609	0.953086	0.947505
chr16	44825805	0.955752	0.958874	0.985276	0.969822	0.961644	0.96748	0.96	0.971055	0.966708	0.978142	0.969423	0.986008	0.965674
chr16	44825833	0.959071	0.941558	0.943696	0.956161	0.882111	0.963415	0.916596	0.929104	0.961776	0.933406	0.939541	0.930807	0.942894
chr16	72678613	0.597258	0.591367	0.655032	0.595213	0.581714	0.599643	0.531704	0.581135	0.564684	0.607686	0.629654	0.557471	0.49896
chr16	72678622	0.752568	0.774194	0.737013	0.704315	0.715023	0.718787	0.67107	0.714058	0.712937	0.684548	0.765449	0.680077	0.697505
chr16	72678627	0.624679	0.607168	0.607143	0.590957	0.567429	0.654144	0.590999	0.673339	0.576959	0.546111	0.583389	0.581098	0.558961
chr16	72678647	0.708655	0.72023	0.707317	0.727128	0.715838	0.742857	0.664465	0.705272	0.677998	0.659728	0.673537	0.705619	0.624935
chr16	72678655	0.424658	0.465083	0.456981	0.469681	0.405266	0.483353	0.428005	0.458034	0.390935	0.353883	0.438538	0.430404	0.372661
chr16	72678696	0.704623	0.728315	0.728084	0.697922	0.73425	0.74105	0.711361	0.722978	0.699717	0.695757	0.700798	0.700319	0.675156
chr16	87766084	0.808568	0.827073	0.796032	0.774828	0.834257	0.822312	0.794949	0.760879	0.787837	0.797683	0.77741	0.775206	0.808413
chr16	87766091	0.653975	0.700389	0.711801	0.674533	0.752016	0.676263	0.702345	0.652985	0.689095	0.69648	0.68229	0.673597	0.686714
chr16	87766165	0.16116	0.168517	0.161553	0.158079	0.159465	0.151295	0.159607	0.166527	0.145472	0.131612	0.125106	0.14177	0.121951
chr16	90087384	0.739221	0.742978	0.741808	0.757909	0.693927	0.524962	0.688288	0.68355	0.707702	0.752519	0.705239	0.702623	0.661412
chr16	90087476	0.784771	0.786015	0.794663	0.803273	0.752508	0.572148	0.741704	0.731738	0.751186	0.811695	0.740499	0.742299	0.696838
chr16	90087480	0.817711	0.835833	0.830289	0.850008	0.803949	0.694533	0.806892	0.786022	0.798636	0.833362	0.768405	0.764014	0.76104
chr16	90087486	0.668391	0.705991	0.709668	0.719293	0.660791	0.50261	0.668085	0.650781	0.674515	0.737902	0.676048	0.676421	0.631327
chr16	92455209	0.877326	0.862084	0.881061	0.880177	0.883777	0.879802	0.871434	0.866365	0.861398	0.887668	0.842802	0.854321	0.867558
chr16	92455244	0.940514	0.916005	0.893437	0.91505	0.905102	0.908687	0.916546	0.910119	0.892031	0.91392	0.877865	0.898917	0.910238
chr16	92455252	0.867712	0.82922	0.857633	0.86013	0.875775	0.838027	0.836089	0.840042	0.835247	0.844565	0.822162	0.834277	0.836504
chr16	92455305	0.934639	0.937651	0.930514	0.935457	0.924334	0.917963	0.93354	0.944755	0.928132	0.951264	0.932802	0.935959	0.944735
chr16	92455330	0.950908	0.944016	0.912706	0.951635	0.938389	0.945203	0.933499	0.939243	0.942125	0.936135	0.941493	0.954568	0.94424
chr16	95861227	0.715417	0.733189	0.702104	0.737326	0.71229	0.659341	0.66411	0.69964	0.686155	0.726179	0.734632	0.707846	0.690077
chr16	95861262	0.736345	0.735661	0.720192	0.758237	0.784259	0.6701	0.713675	0.740391	0.737464	0.730648	0.701555	0.717988	0.72904
chr16	95861329	0.706003	0.71014	0.69952	0.713987	0.679664	0.63578	0.674085	0.671149	0.647737	0.685221	0.692295	0.656344	0.67136
chr17	5401513	0.834921	0.869958	0.851433	0.87161	0.843009	0.841865	0.793875	0.841092	0.818075	0.838323	0.834834	0.846493	0.856207
chr17	5401532	0.92773	0.940153	0.936556	0.91885	0.936364	0.908262	0.90673	0.913024	0.919156	0.921739	0.899862	0.901606	0.91548
chr17	5401563	0.884525	0.916955	0.895252	0.889311	0.870333	0.871392	0.878092	0.855932	0.885764	0.901189	0.870313	0.911565	0.903436
chr17	5401587	0.90652	0.919723	0.904079	0.944656	0.930373	0.927595	0.917599	0.932234	0.906213	0.92452	0.921225	0.934748	0.903436
chr17	5401598	0.89238	0.916955	0.914781	0.919307	0.914055	0.897163	0.905238	0.885867	0.917302	0.905306	0.892673	0.916266	0.905213
chr17	5401613	0.78066	0.795156	0.761509	0.807774	0.754803	0.760671	0.739823	0.754928	0.747208	0.781793	0.749053	0.775641	0.750296
chr17	7158243	0.887324	0.939759	0.853211	0.868644	0.797521	0.817778	0.900498	0.812709	0.8	0.835079	0.912752	0.810714	0.831276
chr17	7158265	0.725581	0.771084	0.678733	0.805085	0.714876	0.671111	0.691542	0.725753	0.746667	0.646597	0.805369	0.725	0.683128
chr17	7158290	0.855814	0.883534	0.782805	0.830508	0.917355	0.715556	0.855721	0.759197	0.813333	0.759162	0.879195	0.757143	0.754678
chr17	12507933	0.327427	0.296296	0.325539	0.30329	0.281542	0.259165	0.276487	0.303641	0.273264	0.250244	0.286269	0.287113	0.256759
chr17	12507948	0.198942	0.178099	0.230507	0.178397	0.16839	0.158848	0.181244	0.211268	0.163662	0.140972	0.207247	0.205214	0.155337
chr17	12507958	0.152381	0.118681	0.147438	0.133967	0.134044	0.104548	0.133687	0.161933	0.115059	0.112414	0.124815	0.125245	0.120817
chr17	12508102	0.270257	0.264929	0.322788	0.258526	0.24884	0.199545	0.238569	0.250919	0.272055	0.234909	0.29349	0.239884	0.236935
chr17	12508104	0.310624	0.332701	0.334156	0.245861	0.27249	0.214844	0.302104	0.296825	0.268473	0.230733	0.293844	0.263309	0.263856
chr17	12508115	0.261722	0.240476	0.286634	0.198241	0.206736	0.142393	0.20366	0.213592	0.204051	0.187558	0.222775	0.194454	0.182872
chr17	12508136	0.225453	0.270386	0.282823	0.200903	0.234135	0.172033	0.230739	0.205057	0.202956	0.193277	0.21595	0.186624	0.189317
chr17	12508147	0.274773	0.325261	0.365793	0.263065	0.270411	0.196034	0.242557	0.257353	0.255172	0.265764	0.256768	0.247304	0.22667
chr17	12508167	0.198856	0.233143	0.262976	0.188315	0.204519	0.19662	0.191405	0.227273	0.231491	0.210009	0.265446	0.203597	0.177641
chr17	29326177	0.723061	0.654237	0.69913	0.725249	0.634566	0.659868	0.72316	0.731394	0.740326	0.725146	0.684673	0.685446	0.681169
chr17	29326193	0.908359	0.864407	0.883478	0.866045	0.836735	0.919737	0.898618	0.934132	0.915479	0.879699	0.844595	0.889671	0.864286
chr17	29326202	0.810675	0.804071	0.802609	0.820617	0.814341	0.83081	0.845092	0.811805	0.791242	0.863866	0.798785	0.768388	0.845354
chr17	29326206	0.947633	0.963559	0.946087	0.944089	0.954052	0.960526	0.961627	0.965783	0.956167	0.947368	0.948614	0.935837	0.953896
chr17	29326226	0.668681	0.709431	0.716522	0.682855	0.691421	0.703947	0.734663	0.703165	0.753564	0.761069	0.70628	0.668232	0.697403
chr17	29326239	0.509567	0.463953	0.442124	0.51137	0.490747	0.430739	0.541827	0.477702	0.498982	0.517155	0.513532	0.504695	0.464587
chr17	29326279	0.635721	0.564407	0.578764	0.570012	0.645285	0.599342	0.610898	0.588134	0.625892	0.66806	0.609459	0.628842	0.614183
chr17	29326289	0.866801	0.870119	0.88087	0.859731	0.850575	0.864776	0.87	0.898204	0.904179	0.91061	0.859364	0.854003	0.840391
chr17	35703917	0.475076	0.352232	0.44469	0.427236	0.363149	0.402791	0.461196	0.537736	0.401509	0.450272	0.38809	0.418448	0.382577
chr17	35703961	0.271225	0.191983	0.310066	0.243528	0.2288	0.218077	0.27972	0.383225	0.256929	0.282904	0.292049	0.259114	0.2498
chr17	35703987	0.199098	0.120956	0.214233	0.194501	0.146667	0.0879962	0.20485	0.25974	0.143071	0.216418	0.172783	0.186869	0.142914
chr17	35704000	0.168295	0.085855	0.172185	0.179539	0.1264	0.0512207	0.159264	0.216353	0.126687	0.196319	0.19368	0.154408	0.0939624
chr17	35704023	0.0764572	0.033239	0.0748349	0.0762021	0.0426667	0.0120192	0.0577778	0.0816922	0.0332075	0.0721088	0.0667686	0.0540541	0.014377
chr17	36083781	0.0128913	0.00896496	0.00389484	0.0044484	0.0059322	0.000882613	0.000757576	0.00239234	0.00667302	0.0108153	0.000869565	0.00239617	0.00403877
chr17	36083795	0.00829493	0.0220049	0.00584795	0.00801425	0.0144068	0.00970874	0.0166667	0.00877193	0.0114395	0.0183181	0.00782609	0.00958466	0.0210697
chr17	36083816	0.00184162	0.00407498	0	0.00888889	0.00254237	0.00176678	0.00454545	0.0063745	0.00381679	0	0.00956522	0.00319489	0
chr17	36083819	0.0138249	0.0122249	0.00876339	0.0115556	0.0169492	0.00882613	0.0166793	0.0176	0.0152526	0.0133001	0.0322019	0.00559552	0.0129241
chr17	36083823	0.00645756	0.000814996	0.00194742	0.0115556	0.00765957	0	0.00530705	0.00240385	0.00286533	0	0	0.00400962	0
chr17	36083825	0.00092081	0.00162999	0	0.00177778	0.0144068	0.00264784	0	0.000796813	0	0.00332502	0	0.00159744	0.000807754
chr17	36083837	0.00092081	0.00898693	0.0116845	0.0275556	0.0161154	0.00530035	0	0	0.000953289	0.00838926	0.000869565	0.000798722	0.00081103
chr17	36083846	0.0119705	0.0114379	0.00489237	0.0133333	0.0144068	0.011474	0.00151515	0.012749	0.00762631	0.0157938	0.02	0.00239617	0.0129555
chr17	36083851	0.00185357	0.0122649	0.00195312	0.0142222	0.00765957	0.0159011	0.00227618	0.00557769	0.00476644	0.00831255	0.0243478	0.0072	0.0129345
chr17	36083857	0.0092081	0.00896496	0.00974659	0.0257778	0.000847458	0.0167696	0.000757576	0.00239044	0.00667302	0.0124688	0	0.0135891	0.0169628
chr17	36083866	0.00553506	0.00814996	0.0146056	0.00533333	0.00254237	0.000882613	0	0.00239044	0.00954198	0.00166528	0.0156522	0.0119808	0.000807754
chr17	36083873	0.00552486	0.00163934	0.00584226	0.0142222	0.00508906	0.00441306	0.0181956	0.00557769	0.00476644	0.00166389	0	0.00479233	0.00484653
chr17	36083884	0.00276243	0	0.00681597	0	0	0.00882613	0.000757576	0.00318725	0.0123928	0.00249377	0	0	0
chr17	36083890	0.00184162	0.0154849	0.00292113	0.00444444	0.00254237	0.00884956	0.00227445	0.0015949	0.00285987	0.00166251	0.000869565	0.0088141	0.00323887
chr17	45601555	0.338896	0.307692	0.334161	0.375267	0.299465	0.332784	0.328358	0.353604	0.305046	0.326064	0.334014	0.334395	0.340829
chr17	45601558	0.654777	0.620112	0.603912	0.681592	0.623377	0.593548	0.691381	0.722408	0.643508	0.666323	0.744233	0.610143	0.657784
chr17	45601567	0.289003	0.275056	0.255814	0.343994	0.255157	0.229217	0.272475	0.354983	0.289954	0.363071	0.357071	0.302934	0.258427
chr17	45601570	0.842038	0.831849	0.803178	0.785206	0.787624	0.855645	0.829472	0.77592	0.838269	0.837449	0.907723	0.865979	0.818373
chr17	45601594	0.509554	0.437639	0.493888	0.547264	0.493884	0.408065	0.439296	0.51728	0.492027	0.587873	0.509529	0.504362	0.490884
chr17	45601603	0.709554	0.680401	0.757946	0.807117	0.766234	0.763519	0.732839	0.720178	0.79385	0.8037	0.819458	0.70523	0.781907
chr17	45601624	0.712102	0.67706	0.765281	0.785206	0.770817	0.724194	0.722892	0.752508	0.784738	0.778006	0.84654	0.728571	0.762973
chr17	45601635	0.707908	0.595768	0.697674	0.754087	0.712758	0.774194	0.686456	0.730726	0.716895	0.793388	0.771084	0.706349	0.715789
chr17	45601639	0.71465	0.619687	0.69645	0.798863	0.739297	0.721908	0.734013	0.779888	0.75	0.787037	0.798193	0.736508	0.740533
chr17	45601650	0.345223	0.289532	0.331701	0.343144	0.286478	0.283871	0.284387	0.316555	0.312073	0.33642	0.227912	0.289223	0.291433
chr17	45601664	0.50447	0.461024	0.498778	0.567568	0.543578	0.496368	0.450835	0.521205	0.549601	0.553957	0.5251	0.513878	0.519298
chr17	47138124	0.885714	0.847701	0.842784	0.885145	0.913706	0.836066	0.854251	0.871053	0.888179	0.883598	0.895714	0.830952	0.86532
chr17	47138152	0.942857	0.931034	0.96063	0.967791	0.944162	0.907787	0.97166	0.960526	0.977564	0.968254	0.984286	0.933333	0.959596
chr17	47138168	0.946032	0.936782	0.987113	0.998466	0.98308	0.952869	0.981707	1	0.968051	0.978836	0.971223	0.938095	0.978114
chr17	47926165	0.416507	0.393204	0.364754	0.376912	0.412541	0.352321	0.311804	0.372483	0.304348	0.377049	0.392079	0.369261	0.286957
chr17	47926205	0.478682	0.488673	0.505133	0.460894	0.460396	0.470464	0.471111	0.484899	0.428854	0.479053	0.50495	0.491018	0.416546
chr17	50192710	0.429926	0.354032	0.367391	0.338825	0.352617	0.276817	0.466877	0.375686	0.364	0.373277	0.413813	0.428127	0.344459
chr17	50192720	0.533684	0.521659	0.523965	0.522341	0.498357	0.39677	0.557052	0.515096	0.498498	0.5138	0.527568	0.57265	0.475111
chr17	50192761	0.591579	0.591705	0.627174	0.555654	0.484882	0.398036	0.607425	0.577697	0.511512	0.582185	0.565873	0.631702	0.512444
chr17	51831302	0.742671	0.821958	0.798387	0.724907	0.819058	0.794937	0.711048	0.766328	0.753289	0.728022	0.76	0.779743	0.803115
chr17	51831377	0.28013	0.384501	0.329032	0.43875	0.440987	0.429836	0.363121	0.322157	0.433775	0.371742	0.365882	0.3744	0.440622
chr17	56099233	0.838589	0.810048	0.812081	0.828298	0.886037	0.834166	0.838563	0.848537	0.841874	0.870583	0.801643	0.842793	0.844241
chr17	56099245	0.882007	0.91289	0.889088	0.874026	0.904005	0.880625	0.905104	0.883391	0.902879	0.896126	0.891252	0.911128	0.88312
chr17	56099258	0.947144	0.943247	0.934258	0.939432	0.94256	0.938457	0.917674	0.915948	0.929234	0.93742	0.921628	0.935749	0.934315
chr17	56099298	0.694074	0.630444	0.652504	0.637575	0.605561	0.673329	0.675982	0.640275	0.594436	0.633731	0.614707	0.606129	0.618208
chr17	56099308	0.73746	0.643769	0.694991	0.673968	0.638396	0.69678	0.687737	0.696644	0.646312	0.668228	0.632411	0.659065	0.651343
chr17	56099313	0.723825	0.607852	0.655466	0.627767	0.613949	0.657491	0.665155	0.701679	0.63583	0.650618	0.630699	0.650075	0.645707
chr17	56099319	0.6736	0.539004	0.597763	0.584801	0.534393	0.605625	0.587991	0.638985	0.576735	0.616269	0.580978	0.593423	0.558589
chr17	56099339	0.663631	0.565563	0.609843	0.555723	0.554671	0.568303	0.609452	0.655603	0.577506	0.605622	0.577157	0.598728	0.564629
chr17	56829847	0.0973007	0.0665956	0.050923	0.0764796	0.0840928	0.0468817	0.0765912	0.108154	0.0848126	0.0782959	0.0847251	0.104256	0.110974
chr17	56829853	0.00564617	0.0143312	0.0146404	0.0252583	0.0190083	0.0235849	0.0316184	0.0226629	0.0138431	0.0207852	0.0325866	0.0381862	0.0221493
chr17	56829881	0.0131744	0.0414453	0.0203562	0.0314056	0.0276631	0.0171527	0.022508	0.021542	0.0223684	0.0289184	0.0162933	0.028122	0.0225595
chr17	56829892	0.0225847	0.0249602	0.0203692	0.045559	0.0272953	0.0193216	0.0434549	0.0362812	0.0171165	0.0178674	0.0321792	0.0185891	0.0345679
chr17	56829905	0.0244668	0.0148699	0.0139949	0.0122465	0.0140322	0.018447	0.0199032	0.0335037	0.00854701	0.0213256	0.0175153	0.0185891	0.0155865
chr17	56829911	0.0112923	0.00690755	0.0019084	0.0103607	0.00619067	0.00171527	0.011254	0.0102041	0.00330033	0.00691244	0.000407498	0.011956	0.00246103
chr17	56829934	0.00564617	0.00796178	0.0152672	0.0210647	0.00701899	0.00728988	0.00161204	0.0186969	0.00986842	0.0178674	0.000408497	0.0186069	0.0131363
chr17	56829948	0.00694006	0.00694444	0.0044843	0.00996933	0	0.011658	0.00483871	0.00625	0.00727995	0.00638051	0.010647	0.012894	0.00453421
chr17	66417807	0.718764	0.701976	0.681172	0.666439	0.737112	0.764101	0.696504	0.756616	0.738372	0.727385	0.742279	0.735294	0.711712
chr17	66417866	0.6287	0.663108	0.640195	0.61831	0.598405	0.594384	0.669101	0.674245	0.657505	0.692561	0.639327	0.627438	0.612024
chr18	11048374	0.107482	0.0901328	0.0901883	0.0978793	0.0988764	0.0714767	0.10104	0.0791629	0.09625	0.095064	0.125074	0.0972603	0.116705
chr18	11048381	0.0398323	0.0322275	0.061447	0.0606717	0.0100897	0.0418919	0.0326168	0.0592525	0.0471464	0.0409463	0.047929	0.0281014	0.0268112
chr18	11048394	0.0220126	0.028436	0.0257681	0.0314363	0.044843	0.0315648	0.0466321	0.0539305	0.0335821	0.0436761	0.0490254	0.033677	0.0300965
chr18	11048397	0.0293501	0.019962	0.0407555	0.0530878	0.0308296	0.0308725	0.0251665	0.0505515	0.0409429	0.0438757	0.028352	0.0493827	0.0646992
chr18	11048400	0.0104822	0.0312796	0.0535183	0.0254605	0.0470852	0.0283019	0.0236862	0.0419325	0.0111663	0.0309372	0.0265643	0.0294722	0.0368899
chr18	11048405	0.0200211	0.0218631	0.0277502	0.0130011	0.0117845	0.0127517	0.0200743	0.0237226	0.011194	0.0477502	0.0283856	0.0435685	0.0222096
chr18	11048422	0.103774	0.113744	0.105055	0.122616	0.164983	0.119463	0.105926	0.142206	0.114144	0.129208	0.118064	0.138451	0.134015
chr18	11048438	0.114256	0.129858	0.150794	0.173442	0.156478	0.0919463	0.119171	0.144169	0.135236	0.124088	0.206265	0.173406	0.180374
chr18	11048441	0.0398323	0.0483412	0.0763132	0.0444927	0.0493274	0.0355705	0.0571641	0.047619	0.0671642	0.0684932	0.0743802	0.0788211	0.0414067
chr18	11048443	0.147799	0.161905	0.175421	0.175639	0.180595	0.124161	0.179259	0.15041	0.150311	0.169245	0.187131	0.207676	0.156907
chr18	11048468	0.102213	0.119772	0.171797	0.0915493	0.103139	0.0926174	0.111111	0.13856	0.158809	0.153145	0.0979929	0.131597	0.0879183
chr18	11048477	0.0555556	0.0274882	0.0475719	0.0353261	0.0263453	0.0268456	0.017037	0.0355515	0.0471464	0.0291439	0.0189014	0.0294925	0.0357345
chr18	11048479	0.0262055	0.0332068	0.0357143	0.0517711	0.0191119	0.0469799	0.0251665	0.053783	0.0409429	0.0492252	0.0383707	0.0438957	0.0124787
chr18	11048481	0.089568	0.124288	0.162028	0.133261	0.0857467	0.122297	0.125093	0.15588	0.137717	0.137112	0.142351	0.15353	0.12025
chr18	32430782	0.789847	0.773654	0.748113	0.766836	0.79751	0.7878	0.771884	0.741617	0.74833	0.746799	0.731256	0.726407	0.759343
chr18	32430839	0.659457	0.596449	0.605376	0.628516	0.599835	0.570294	0.640176	0.618226	0.55089	0.557597	0.560253	0.541928	0.56998
chr18	32430851	0.870993	0.835713	0.848934	0.852237	0.852337	0.841188	0.838915	0.808213	0.808534	0.824458	0.825111	0.798789	0.83147
chr18	32430886	0.605623	0.545917	0.553742	0.539938	0.565059	0.554443	0.558788	0.561457	0.508879	0.534418	0.504744	0.530909	0.48922
chr18	32430889	0.813372	0.76774	0.771586	0.796015	0.806185	0.788783	0.80407	0.763819	0.745278	0.766871	0.73814	0.718063	0.777364
chr18	45590053	0.691391	0.735714	0.735172	0.766998	0.690476	0.752764	0.61707	0.678614	0.659155	0.612162	0.736227	0.683716	0.729032
chr18	45590166	0.742063	0.703218	0.732414	0.737365	0.766865	0.754774	0.718067	0.699284	0.704641	0.643725	0.732616	0.691423	0.740316
chr18	60750571	0.645217	0.755047	0.726727	0.686772	0.711795	0.648541	0.643411	0.68272	0.661512	0.661591	0.651265	0.683924	0.677786
chr18	60750617	0.38087	0.434724	0.423423	0.367196	0.338809	0.322281	0.385449	0.303116	0.328744	0.331641	0.305831	0.341962	0.322972
chr18	60750625	0.475694	0.554509	0.521021	0.44127	0.465641	0.275266	0.511628	0.407932	0.40378	0.401015	0.369469	0.441417	0.388467
chr18	60750630	0.298611	0.371467	0.313814	0.24127	0.313846	0.198939	0.331269	0.298867	0.256014	0.284264	0.239824	0.273842	0.229719
chr18	60750657	0.353043	0.419919	0.386466	0.344974	0.303186	0.189907	0.332817	0.322902	0.295533	0.28088	0.277228	0.324693	0.273141
chr18	66022698	0.391667	0.476106	0.37931	0.360617	0.314496	0.45	0.453964	0.430939	0.533981	0.366929	0.444737	0.431818	0.395732
chr18	66022715	0.470103	0.564374	0.479675	0.421302	0.387805	0.501337	0.566372	0.552102	0.644928	0.501572	0.542636	0.532934	0.517375
chr18	66022735	0.440329	0.551845	0.475709	0.420428	0.390625	0.546667	0.525253	0.569597	0.589372	0.495283	0.51671	0.616192	0.479307
chr18	66022748	0.567901	0.585237	0.512146	0.476359	0.455529	0.574667	0.605296	0.551095	0.690821	0.440252	0.515424	0.652174	0.516843
chr18	66022769	0.325103	0.41652	0.376518	0.262411	0.266827	0.404	0.394704	0.439781	0.478261	0.309748	0.354756	0.464072	0.378613
chr18	70582481	0.579695	0.516616	0.512195	0.511128	0.520695	0.390611	0.552336	0.563586	0.502392	0.480491	0.534496	0.556277	0.429856
chr18	70582499	0.647716	0.564955	0.583043	0.570475	0.537252	0.431355	0.615888	0.556777	0.523981	0.485426	0.600477	0.563853	0.462646
chr18	70582507	0.610152	0.557905	0.546404	0.508525	0.512417	0.372896	0.568352	0.546203	0.493429	0.487751	0.503956	0.504348	0.428829
chr18	70582511	0.584772	0.461229	0.508121	0.470719	0.458609	0.367908	0.520561	0.518756	0.456392	0.416945	0.499603	0.473456	0.422662
chr18	70582513	0.667005	0.567976	0.579439	0.537435	0.557947	0.433127	0.615888	0.621226	0.51374	0.523438	0.60443	0.593074	0.486511
chr18	70582522	0.709645	0.548842	0.62529	0.561156	0.567388	0.445527	0.628972	0.646844	0.551971	0.520045	0.596032	0.590466	0.502698
chr18	70582536	0.685279	0.6143	0.62761	0.567507	0.559534	0.432121	0.62243	0.621226	0.544803	0.508909	0.577532	0.560606	0.508993
chr18	70582543	0.386572	0.287009	0.296857	0.243143	0.274099	0.179805	0.351453	0.34375	0.275449	0.236607	0.295886	0.317047	0.194419
chr18	82902489	0.062468	0.0572988	0.0580612	0.0643097	0.0475303	0.0360892	0.0711359	0.061674	0.035453	0.0614754	0.0542986	0.0541467	0.0188841
chr18	82902545	0.0726343	0.0577535	0.0705029	0.078025	0.0477964	0.0243101	0.0916201	0.0717745	0.047191	0.0834613	0.0700904	0.0792891	0.0416069
chr18	82902560	0.0705521	0.0583675	0.0716139	0.0786585	0.0495356	0.0291995	0.102535	0.0718062	0.0342697	0.0720165	0.0655685	0.0646596	0.029496
chr18	82902590	0.127375	0.10337	0.133368	0.112839	0.086741	0.0472906	0.148452	0.144806	0.0961214	0.12596	0.11086	0.11499	0.0620333
chr19	5783875	0.833579	0.813376	0.851498	0.830736	0.860113	0.794289	0.835241	0.872602	0.843112	0.868374	0.854461	0.857907	0.853644
chr19	5783881	0.750655	0.751864	0.787286	0.775341	0.767245	0.729789	0.77974	0.793748	0.782961	0.776511	0.803611	0.814541	0.800517
chr19	5783907	0.918782	0.901749	0.894183	0.896829	0.916028	0.892984	0.910697	0.899776	0.906571	0.932096	0.927213	0.930557	0.942276
chr19	5783938	0.91466	0.892439	0.919638	0.926554	0.912951	0.907993	0.917035	0.898893	0.916772	0.932529	0.91585	0.948871	0.911372
chr19	5783946	0.892927	0.893992	0.893872	0.906733	0.907697	0.915469	0.91362	0.915059	0.897191	0.906764	0.927435	0.907005	0.914273
chr19	6830335	0.270787	0.30917	0.338783	0.243461	0.240378	0.257336	0.253322	0.308403	0.327444	0.258369	0.387739	0.27773	0.224195
chr19	6830340	0.27933	0.319965	0.313975	0.274916	0.266281	0.267468	0.291887	0.350877	0.302709	0.28339	0.392024	0.299314	0.238874
chr19	6830372	0.422346	0.40279	0.447464	0.386774	0.34877	0.305556	0.326279	0.379501	0.414605	0.382579	0.408578	0.385077	0.344241
chr19	6830375	0.480447	0.51177	0.548007	0.455578	0.450072	0.458992	0.471781	0.474608	0.481743	0.495303	0.566591	0.478559	0.434925
chr19	6830379	0.667413	0.697472	0.714674	0.627255	0.666425	0.647898	0.649912	0.620148	0.682409	0.649872	0.703536	0.651801	0.601046
chr19	6830384	0.577654	0.568541	0.543478	0.543754	0.552098	0.558559	0.503552	0.502308	0.592462	0.573015	0.572611	0.578902	0.470242
chr19	6830390	0.64574	0.649123	0.641561	0.627674	0.63913	0.600302	0.632833	0.592044	0.645047	0.609402	0.647103	0.60327	0.556937
chr19	6830397	0.655866	0.700087	0.708333	0.644923	0.666425	0.630631	0.654321	0.605725	0.685142	0.647863	0.722892	0.63036	0.595814
chr19	6830399	0.588827	0.623797	0.643116	0.563126	0.57453	0.502646	0.582892	0.567867	0.579505	0.588386	0.615211	0.569468	0.550033
chr19	6830401	0.497207	0.59075	0.579473	0.521042	0.490922	0.482344	0.526455	0.497692	0.540636	0.546541	0.569601	0.541237	0.463351
chr19	6830407	0.470391	0.461203	0.501812	0.471257	0.379884	0.370398	0.40388	0.446907	0.459364	0.450813	0.51693	0.399657	0.389797
chr19	6830420	0.400224	0.476896	0.458674	0.43516	0.36686	0.374718	0.393298	0.424746	0.419317	0.460222	0.553707	0.395009	0.40811
chr19	6830430	0.590604	0.618134	0.646419	0.555778	0.577118	0.551802	0.573192	0.549908	0.581861	0.602058	0.635268	0.604631	0.547775
chr19	10720451	0.788696	0.767496	0.805786	0.727273	0.77065	NA	0.82075	0.78742	0.782308	0.71875	0.746583	0.65	0.806037
chr19	10720472	0.303321	0.227416	0.267541	0.0454545	0.198344	0.142857	0.250677	0.260139	0.242383	0.0857143	0.222611	0.148936	0.206152
chr19	10720494	0.311697	0.252009	0.306822	0.0909091	0.266929	0.2	0.297677	0.301394	0.28679	0.354839	0.265163	0.285714	0.239917
chr19	10720513	0.670281	0.592444	0.639329	0.772727	0.544143	0.714286	0.623517	0.634737	0.614251	0.527778	0.569363	0.574468	0.564001
chr19	10720521	0.735801	0.726074	0.749161	0.681818	0.742895	0.952381	0.750809	0.732833	0.736049	0.75	0.6903	0.574468	0.768076
chr19	34746529	0.101378	0.0725263	0.0993958	0.061233	0.0572803	0.066495	0.0554965	0.0817844	0.0681015	0.0536124	0.050262	0.07506	0.0674027
chr19	34746562	0.0665243	0.0617417	0.0743202	0.0577565	0.0303229	0.0290602	0.0396825	0.0765347	0.0475578	0.0415711	0.0464728	0.0531609	0.0303147
chr19	34746571	0.152693	0.132381	0.150424	0.108446	0.0882289	0.110929	0.0992326	0.144108	0.0928962	0.109294	0.103998	0.152811	0.112186
chr19	34746607	0.065689	0.0441929	0.05074	0.0381648	0.0486687	0.0456461	0.039418	0.0420325	0.0524284	0.0410095	0.0489427	0.0479272	0.0235658
chr19	34746645	0.0256489	0.0199676	0.0335753	0.0248279	0.0155056	0.00421644	0.0182636	0.0215139	0.0183103	0.0203613	0.00950344	0.0220307	0.0222566
chr19	45741556	0.110692	0.117647	0.0862944	0.0712435	0.10782	0.0904704	0.116279	0.0849377	0.104651	0.122427	0.117816	0.13269	0.12931
chr19	45741565	0.127044	0.0997899	0.109137	0.0919689	0.146919	0.117718	0.120213	0.108844	0.132267	0.151679	0.159884	0.138387	0.178133
chr19	45741573	0.172932	0.194328	0.145939	0.126943	0.164286	0.129227	0.184352	0.120181	0.158661	0.189599	0.201439	0.202654	0.194411
chr19	45741594	0.181818	0.164916	0.170483	0.238342	0.228673	0.142512	0.17382	0.163823	0.161337	0.229935	0.199713	0.206024	0.239368
chr19	45741603	0.347118	0.367368	0.326557	0.348446	0.322275	0.293478	0.334043	0.294318	0.302326	0.40195	0.221264	0.382671	0.356015
chr19	45741606	0.323308	0.252128	0.304956	0.275325	0.259479	0.259394	0.273404	0.274688	0.289244	0.296537	0.241379	0.3213	0.323995
chr19	45741620	0.269762	0.232143	0.255076	0.243839	0.285545	0.193237	0.241747	0.162316	0.274709	0.267316	0.24928	0.243081	0.333333
chr19	45816720	0.13587	0.131921	0.129468	0.096757	0.135215	0.0969546	0.137784	0.116183	0.139288	0.151106	0.153426	0.158897	0.113185
chr19	45816757	0.243012	0.232877	0.235107	0.23617	0.24221	0.178993	0.253219	0.238785	0.267424	0.282114	0.245466	0.271654	0.218675
chr19	45816774	0.38062	0.3527	0.366667	0.354787	0.357185	0.275517	0.388177	0.308011	0.410606	0.438844	0.368262	0.392388	0.36747
chr19	45816779	0.374903	0.405055	0.365369	0.375332	0.365407	0.275948	0.383523	0.334714	0.405303	0.44226	0.369789	0.395272	0.352019
chr19	47265679	0.730623	0.67019	0.707104	0.733086	0.659839	0.771345	0.716229	0.805765	0.662173	0.699223	0.671078	0.646085	0.675834
chr19	47265737	0.557351	0.810553	0.493692	0.0291937	0.543066	0.0129032	0.555502	0.0123542	0.780269	0.498542	0.440799	0.54582	0.484929
chr19	56548400	0.00430108	0	0.00117786	0.00757576	0.00473037	0	0	0.00108932	0	0.00106724	0.0032538	0.00106383	0
chr19	56548402	0.00537057	0	0	0.00094697	0	0.00351494	0.00125786	0.00219298	0.00484848	0.00106724	0	0.00318471	0
chr19	56548421	0.00107411	0.00791855	0.00705053	0.00189934	0	0.00790167	0.00503778	0.0010917	0.00484848	0.00106724	0	0	0.00639269
chr19	56548426	0.00429646	0	0.00117509	0.0113636	0.00473485	0	0	0.00655022	0	0.00106724	0	0	0.000912409
chr19	56548435	0.00107991	0.00225989	0	0	0.00189215	0.000877193	0	0.00108932	0.00121507	0	0	0.00424628	0
chr19	56548444	0	0	0.00352526	0.00757576	0	0.00175593	0	0.0043573	0.00241838	0.00320171	0.00987925	0.0127389	0
chr19	56548455	0.00107411	0.00564972	0	0.00473934	0.00756859	0	0	0.00653595	0	0.00747065	0	0.0128068	0.00547445
chr19	56548457	0.00429646	0	0.0129717	0	0.000946074	0.00264317	0	0.00326797	0	0.00534188	0	0.00636943	0.00456204
chr19	56548460	0.00107759	0.00451977	0.00235294	0.00189394	0	0.00791557	0.00251572	0.0010929	0.00121359	0.00427807	0.00759219	0.0031881	0
chr19	56548465	0.00322581	0.00340909	0.00353357	0.00662879	0.000946074	0	0.00125786	0.00328947	0.00242131	0.00213447	0.0021692	0.00530786	0
chr19	56548481	0	0.00681044	0.00947867	0	0.00380228	0.00703606	0.0139771	0.00770925	0	0	0.0141304	0	0.00822669
chr2	18800565	0.0337617	0.0664653	0.0492154	0.0582016	0.0479499	0.0397727	0.0504475	0.0441793	0.0629525	0.0608306	0.0417976	0.0644135	0.0516562
chr2	18800576	0.0808061	0.121583	0.0900018	0.110143	0.11211	0.0912145	0.113803	0.105882	0.113815	0.120586	0.0931887	0.108231	0.126676
chr2	18800579	0.0856046	0.126385	0.106569	0.110264	0.125513	0.0784974	0.114509	0.101419	0.116677	0.132943	0.0991359	0.125	0.130217
chr2	18800584	0.053116	0.0856808	0.0697218	0.0820351	0.0907125	0.0559866	0.0984565	0.0668277	0.0804343	0.0945574	0.0658018	0.0943511	0.106724
chr2	18800615	0.0545384	0.0846427	0.067002	0.0725824	0.0689537	0.0531488	0.0690387	0.0666775	0.0782292	0.0852351	0.0630179	0.0755062	0.0908822
chr2	18800624	0.0757866	0.124518	0.101498	0.104094	0.110909	0.0891358	0.117953	0.0875724	0.10832	0.125022	0.10495	0.121134	0.124409
chr2	18800635	0.0291411	0.0596238	0.0424242	0.0531138	0.0601504	0.0307772	0.0550861	0.0505718	0.0570854	0.0685498	0.048789	0.0537341	0.057901
chr2	25579858	0.189347	0.233099	0.229868	0.172232	0.203154	0.179827	0.219809	0.230014	0.239179	0.231533	0.257095	0.234513	0.239977
chr2	25579862	0.165823	0.230981	0.204254	0.174282	0.206681	0.151381	0.201274	0.225533	0.21386	0.263207	0.217013	0.229427	0.231315
chr2	25579877	0.263403	0.249313	0.277554	0.216697	0.29101	0.205589	0.268774	0.283542	0.271812	0.283359	0.301431	0.303196	0.271837
chr2	25579880	0.174912	0.227593	0.226339	0.171266	0.197637	0.146271	0.201627	0.219736	0.204097	0.254364	0.171581	0.191318	0.227099
chr2	25579886	0.164788	0.201647	0.172894	0.162556	0.187949	0.113375	0.165074	0.196012	0.188082	0.203043	0.164187	0.209333	0.174305
chr2	25579890	0.27085	0.253134	0.227857	0.207398	0.201675	0.172774	0.255868	0.230795	0.243948	0.29686	0.235195	0.255996	0.246065
chr2	25579907	0.341103	0.352959	0.323928	0.280978	0.333488	0.260552	0.317984	0.363298	0.332837	0.397269	0.358687	0.373929	0.315517
chr2	25579935	0.48	0.493594	0.495608	0.467448	0.528333	0.41532	0.507835	0.530247	0.540195	0.578276	0.508151	0.51118	0.515424
chr2	25579943	0.645825	0.63124	0.633004	0.567442	0.669225	0.582116	0.667634	0.673318	0.67065	0.688239	0.663285	0.659138	0.647747
chr2	25579970	0.38572	0.394568	0.379817	0.342164	0.437035	0.36456	0.447757	0.406218	0.458271	0.485528	0.456417	0.446405	0.436458
chr2	29250226	0.164062	0.201954	0.245763	0.1625	0.212219	0.218638	0.156716	0.227468	0.27459	0.255014	0.185075	0.243386	0.170306
chr2	29250230	0.172549	0.267327	0.26383	0.29375	0.197368	0.315018	0.179104	0.373391	0.446721	0.315186	0.214925	0.330688	0.275109
chr2	29250232	0.182171	0.237785	0.20339	0.25625	0.257235	0.215054	0.145522	0.274678	0.32377	0.234957	0.214925	0.272487	0.104803
chr2	29250247	0.143411	0.162866	0.182203	0.303125	0.215434	0.222222	0.0858209	0.240343	0.340164	0.197708	0.185075	0.224868	0.122271
chr2	29250311	0.197674	0.221498	0.251064	0.28125	0.247588	0.21223	0.164179	0.284483	0.389344	0.228986	0.223881	0.309524	0.10917
chr2	29250318	0.143411	0.191419	0.216102	0.221875	0.189711	0.233813	0.145522	0.201717	0.319672	0.234957	0.251497	0.224868	0.19214
chr2	29845608	0.648532	0.53087	0.618084	0.516023	0.573576	0.527778	0.546988	0.593243	0.488947	0.549736	0.641227	0.488495	0.501145
chr2	29845617	0.613198	0.543018	0.603774	0.496915	0.555906	0.489821	0.544106	0.567117	0.476241	0.535651	0.576506	0.454168	0.46374
chr2	29845632	0.52287	0.451209	0.533723	0.424579	0.510661	0.418396	0.439455	0.484234	0.438356	0.475792	0.53633	0.40612	0.436064
chr2	29845666	0.580164	0.493092	0.583558	0.478833	0.50419	0.441368	0.463111	0.518702	0.464492	0.534771	0.552681	0.445115	0.41912
chr2	29845674	0.698168	0.602332	0.666517	0.573541	0.626834	0.573871	0.588684	0.614414	0.555497	0.603	0.683246	0.522512	0.514318
chr2	29845682	0.568882	0.465227	0.545373	0.463846	0.503843	0.4323	0.448276	0.500901	0.449184	0.502641	0.589974	0.423179	0.420329
chr2	29845695	0.642892	0.536701	0.618705	0.530016	0.540692	0.498168	0.532077	0.588739	0.512105	0.544934	0.63221	0.468101	0.493502
chr2	29845713	0.58506	0.486171	0.566292	0.469304	0.507687	0.398122	0.47489	0.539189	0.453347	0.506385	0.548762	0.411988	0.419219
chr2	30798718	0.905465	0.902349	0.892379	0.914471	0.913357	0.925561	0.918627	0.914961	0.893046	0.90666	0.922834	0.917108	0.923035
chr2	30798739	0.764619	0.736093	0.724178	0.780702	0.778668	0.786123	0.774344	0.798146	0.774247	0.731633	0.77244	0.803808	0.782482
chr2	30798750	0.897224	0.89053	0.897645	0.893102	0.90304	0.906694	0.910049	0.915232	0.888852	0.907211	0.906849	0.913253	0.924663
chr2	30798754	0.956586	0.953862	0.956661	0.946316	0.954966	0.957398	0.955626	0.950967	0.951357	0.964691	0.942478	0.95206	0.952007
chr2	30798763	0.957151	0.950171	0.964234	0.972802	0.96812	0.957179	0.959314	0.965526	0.959974	0.968442	0.975744	0.976867	0.966612
chr2	30798775	0.948922	0.935144	0.944154	0.951404	0.952518	0.941594	0.94951	0.957881	0.941449	0.938951	0.94922	0.965293	0.954371
chr2	30798785	0.928445	0.923686	0.922248	0.939751	0.941007	0.926935	0.94951	0.939788	0.925877	0.933081	0.94921	0.93973	0.9657
chr2	30798801	0.783983	0.728281	0.739092	0.782128	0.782939	0.778236	0.783824	0.783784	0.722369	0.773071	0.767496	0.777644	0.769751
chr2	30798810	0.785398	0.741074	0.754156	0.804424	0.772363	0.797344	0.764966	0.802865	0.737835	0.780753	0.810919	0.795033	0.792367
chr2	30798819	0.679491	0.631732	0.621093	0.71544	0.657819	0.70126	0.701548	0.697742	0.644702	0.659177	0.697723	0.679661	0.690328
chr2	33216721	0.243951	0.239375	0.225709	0.202181	0.186428	0.219162	0.192035	0.268859	0.242479	0.274458	0.197672	0.203054	0.201036
chr2	33216733	0.57978	0.512721	0.529998	0.535496	0.5	0.487592	0.522759	0.595156	0.560892	0.559457	0.508604	0.519682	0.489418
chr2	33216751	0.458728	0.404643	0.405276	0.389472	0.362945	0.369507	0.430575	0.478654	0.44918	0.468896	0.443263	0.415871	0.400759
chr2	33216775	0.817363	0.80375	0.809633	0.757411	0.801767	0.822632	0.800321	0.83708	0.827751	0.818623	0.812753	0.80887	0.804643
chr2	33216804	0.596217	0.57026	0.573328	0.546229	0.550707	0.542367	0.589641	0.628099	0.597083	0.61646	0.60009	0.564092	0.526752
chr2	74655750	0.044898	0.0438596	0.0227273	0.00931677	0.0227273	0.027451	0.0601852	0.0657277	0.0337079	0.0235849	0.0207715	0.0392857	0
chr2	74655753	0.0408163	0.0745614	0.0363636	0.0652174	0.0227273	0.0392157	0.00462963	0.00469484	0.0393258	0.0896226	0.0712166	0.0607143	0.111421
chr2	74655758	0.0163265	0	0.00909091	0	0	0	0.0324074	0.0140845	0.0282486	0.00943396	0.0207715	0.0285714	0.0807799
chr2	74655767	0.00416667	0.0131579	0.0672646	0	0.094697	0.0784314	0.00462963	0.0516432	0.0282486	0.0331754	0.0148368	0.0178571	0.0222841
chr2	74655770	0.0244898	0.0350877	0.0313901	0	0.0454545	0.0823529	0.0925926	0.0469484	0.011236	0.0283019	0.0237389	0.0214286	0.00835655
chr2	74655773	0.0244898	0.0131579	0	0.0248447	0	0	0.0462963	0.0140845	0.0224719	0	0	0	0.00835655
chr2	74655779	0	0.00888889	0.027027	0	0.0113636	0.027451	0.0555556	0.028169	0.0561798	0.00943396	0.0207715	0.0108303	0.0168539
chr2	74655782	0.0122449	0.0307018	0.0044843	0.0465839	0.030303	0.0196078	0.0231481	0.00938967	0.0168539	0.0424528	0.00890208	0	0.00278552
chr2	74655791	0.0285714	0.0307018	0	0	0.030303	0.00793651	0.0555556	0	0.0449438	0.0188679	0.0148368	0.025	0.0194986
chr2	74655794	0	0.0263158	0.0179372	0	0.0265152	0.0156863	0.0509259	0.0422535	0.00561798	0.00471698	0.0148368	0.0285714	0.00278552
chr2	74655799	0.0122449	0.0219298	0.0044843	0.00931677	0.00757576	0	0	0	0	0.0188679	0.00890208	0	0.00557103
chr2	74655810	0.0163265	0.00438596	0.0313901	0.0124224	0	0	0	0.0140845	0	0.00471698	0.00296736	0.0357143	0
chr2	74655816	0.0204082	0.00438596	0	0	0.00757576	0.0313725	0	0.0422535	0	0.00471698	0.0118694	0.0142857	0.00278552
chr2	74655824	0.0285714	0	0.00462963	0.0434783	0.00757576	0.0196078	0	0.0328638	0.00561798	0.0283019	0.0712166	0.00357143	0
chr2	74655827	0.00851064	0.0180995	0	0.015674	0.0160643	0.02	0	0	0.00571429	0.0145631	0	0	0.00879765
chr2	74655831	0.00425532	0.0183486	0.0373832	0.0815047	0.0283401	0.00803213	0.014218	0.00985222	0.00591716	0	0	0.040293	0
chr2	74655834	0.00851064	0.0136364	0	0.0219436	0	0	0	0.00980392	0	0.0242718	0	0.0218978	0.0204678
chr2	74655837	0.0340426	0.0271493	0.0462963	0.0219436	0	0	0.00471698	0	0	0.00485437	0.0184049	0	0.0555556
chr2	74691476	0.0171537	0.0305895	0.00977995	0.019734	0.0224719	0.0140187	0.0116422	0.00900901	0.0184818	0.0139454	0.0183767	0.0219665	0.0211408
chr2	74691478	0.0176768	0.0249723	0.0182371	0.0158866	0.0166097	0.0121495	0.0227412	0.0168067	0.0185063	0.00813481	0.0188872	0.0156904	0.020343
chr2	74691501	0.0126342	0.00887902	0.00975015	0.00686401	0.00831703	0.0186916	0.0104167	0.0119976	0.00594059	0.0116212	0.0137966	0.0115063	0.0127643
chr2	74691514	0.0284091	0.0299667	0.0298054	0.025311	0.0444553	0.021028	0.0275904	0.0192077	0.015852	0.0214991	0.0301174	0.0188285	0.0275559
chr2	74691516	0.0195707	0.036071	0.024924	0.014586	0.0151886	0.0392707	0.0257353	0.0311938	0.0191419	0.0145264	0.0204186	0.0282427	0.0299521
chr2	74691544	0.0530973	0.0577457	0.0620061	0.0829038	0.0639961	0.0392523	0.0300429	0.0932051	0.0569159	0.0622455	0.0806534	0.082458	0.0854291
chr2	93176677	0.382669	0.411043	0.431975	0.476115	0.469078	0.317353	0.422402	0.415854	0.394599	0.475992	0.461836	0.423337	0.429854
chr2	93176782	0.328221	0.385089	0.410948	0.402866	0.422047	0.320479	0.383627	0.327273	0.346125	0.471855	0.393252	0.38479	0.425059
chr2	93176788	0.529547	0.63531	0.570769	0.632501	0.634979	0.519541	0.580122	0.50974	0.516467	0.626565	0.603648	0.60226	0.602552
chr2	109677118	0.00377358	0.0122324	0.00507614	0.00430108	0.00211193	0.00863931	0.0220751	0.0116649	0	0.0155642	0.00531915	0.00634921	0.00769231
chr2	109677127	0	0.00917431	0	0.00537634	0	0.00971922	0.00110375	0.00212314	0.00371287	0.00779221	0.0148778	0.0031746	0.00673077
chr2	109677172	0.00127065	0.0103627	0.0203304	0.0204962	0.0106383	0.00649351	0.00668896	0.0129171	0.00380711	0.00262123	0.00640342	0.0170394	0.0019305
chr2	115856455	0.0202899	0.0373406	0.0389105	0.0544355	0.0130719	0.0136778	0.026362	0.0226481	0.0356768	0.0153568	0.0167598	0.0386399	0.0140741
chr2	115856459	0.0328185	0.0439158	0.0185185	0.0127688	0.0233406	0.0151976	0.0327144	0.0200348	0.0346275	0.00903342	0.056664	0.0208978	0.0118519
chr2	115856464	0.0193424	0.0109489	0.0108268	0.00873069	0.0130719	0.0114068	0.0219684	0.0167106	0.0157895	0.00817439	0.0376603	0.00154679	0.0074184
chr2	115856486	0.0434363	0.0537341	0.0145914	0.0376091	0.0566449	0.0364742	0.0132159	0.0595447	0.033543	0.041629	0.0446927	0.0440495	0.00593032
chr2	115856506	0.0397672	0.0457038	0.0272904	0.0315648	0.033406	0.0213577	0.0500439	0.0462882	0.0377358	0.0298373	0.0437898	0.0262751	0.0666667
chr2	116066822	0.0107585	0.00591398	0.0138004	0.0147156	0.00757788	0.00292303	0.0111235	0.0108134	0.00807382	0.0052687	0.0123871	0.0177305	0.00723646
chr2	116066865	0.0252688	0.017761	0.0195871	0.0292308	0.0176619	0.0126254	0.0163144	0.0169332	0.019574	0.0184211	0.0262413	0.0192989	0.0285435
chr2	116066914	0.00968784	0.00915455	0.0137639	0.0120932	0.00870298	0.0035668	0.00445434	0.00375059	0.00518135	0.00315623	0.0144703	0.0118297	0.00625489
chr2	116066919	0.0102371	0.0032345	0.00370763	0.00285526	0.00364759	0.00194805	0.00408618	0.00187529	0.00748417	0.00105152	0.0157055	0.0035447	0.00684664
chr2	119323979	0.459082	0.408526	0.430664	0.423101	0.34304	0.29871	0.446976	0.456706	0.374354	0.485885	0.435611	0.403656	0.417949
chr2	119324031	0.357285	0.291519	0.367089	0.317314	0.280722	0.208955	0.310726	0.291915	0.351967	0.343884	0.290492	0.265957	0.288535
chr2	119324034	0.320888	0.31875	0.36239	0.408867	0.299825	0.20678	0.284252	0.329652	0.354906	0.365039	0.326115	0.308162	0.346301
chr2	119324043	0.476429	0.429329	0.442064	0.453202	0.394875	0.279322	0.399371	0.455008	0.451913	0.518392	0.392388	0.43617	0.443595
chr2	119324048	0.339034	0.288869	0.322298	0.330043	0.274212	0.19322	0.290323	0.282553	0.322647	0.340462	0.292651	0.305703	0.249841
chr2	119324057	0.357642	0.356007	0.363194	0.402709	0.336051	0.27322	0.358491	0.367973	0.350987	0.424034	0.321967	0.347264	0.322498
chr2	119324064	0.177645	0.157333	0.177215	0.200123	0.201514	0.105763	0.193523	0.142857	0.167186	0.237522	0.167869	0.155369	0.158264
chr2	119324077	0.313373	0.293286	0.331061	0.319778	0.253349	0.190508	0.310047	0.310696	0.280248	0.35274	0.287213	0.293313	0.254464
chr2	119324103	0.256972	0.228799	0.296296	0.23504	0.205831	0.147119	0.283582	0.20678	0.251806	0.282051	0.196581	0.206687	0.207643
chr2	128436646	0.973952	0.990909	0.978182	0.992817	1	0.988485	0.978942	0.9778	0.951673	0.538462	0.990698	0.969808	1
chr2	128436683	0.964892	0.976136	0.98782	0.980831	0.166667	0.979628	0.957343	0.972727	0.976427	0.307692	0.991628	0.964318	0.944444
chr2	146959254	0.0820084	0.75	0.0688406	0.25	0.4	0.0477308	0.0723982	0.0917743	0.0524781	0.291667	0.0889371	0.0668648	0.127793
chr2	146959272	0.0236579	0.0294686	0.0199203	0.00984781	0.0168067	0.00851064	0.0117594	0.00965251	0.00777454	0.021151	0.0111244	0.0192711	0.0253672
chr2	146959366	0.00409277	0.006247	0.0024888	0.00402504	0.00628931	0.00467488	0.00590909	0.00772201	0.00587084	0.00638821	0.00238001	0.00712191	0.00846702
chr2	146959375	0.00772727	0.0130435	0.00398208	0.00357782	0.00461797	0.00553427	0.00498188	0.00658659	0.0106952	0.0117936	0.00869565	0.00629459	0.00890869
chr2	164168109	0.0451467	0.0238095	0.0678392	0.0516252	0.0650685	0.059034	0.0603675	0.108932	0.00480769	0.015	0.0560224	0.0288184	0.0790774
chr2	164168110	0.013289	0.0151515	0.104478	0	0.0163934	0.0205479	0.109848	0.0512821	0.0245902	0.0443686	0.0909091	0.111111	0.07
chr2	164168112	0.0244989	0.0130152	0.07	0.0516252	0.0773196	0.0268336	0.0682415	0.0718954	0.0555556	0.0426065	0.0588235	0.0524781	0.0558292
chr2	164168113	0.0332226	0.0126263	0.0186567	0.0027027	0.0163934	0.0136986	0.0378788	0.040146	0.033195	0.0682594	0.0378788	0.0844595	0.0266667
chr2	164168120	0.0267261	0.012987	0.0275	0.00191205	0.0411664	0.0163636	0.00265252	0.0240175	0.00240964	0.005	0.0420168	0.0345821	0.0492611
chr2	164168121	0.00996678	0.0332481	0.0373134	0	0.0163934	0	0.0378788	0.00729927	0.0368852	0.0276817	0.0416667	0.0170068	0
chr2	164168125	0.0111359	0.004329	0.0175	0.0305927	0.0377358	0.00178891	0.00787402	0.0152505	0.0168269	0.015	0	0	0
chr2	164168126	0.00996678	0.00505051	0.0186567	0	0.00273224	0	0.030303	0.00729927	0.00819672	0.00341297	0.00757576	0.026936	0.0333333
chr2	164168128	0.0356347	0.04329	0.0575	0.0210325	0.0222985	0.0339893	0.0183727	0.0413943	0.0120192	0.005	0	0.0403458	0.0328407
chr2	164168129	0.0265781	0.00771208	0.0149254	0	0.0327869	0.00684932	0.00757576	0.0145985	0.0163934	0.0273038	0.0909091	0.0673401	0.0233333
chr2	164168130	0.013363	0.0108225	0.05	0.0305927	0.0411664	0.00716846	0.0183727	0.0718954	0.0288462	0.0275	0	0.0288184	0.0114943
chr2	164168131	0.00332226	0.0277778	0.0261194	0.00810811	0	0	0.0189394	0.0332103	0.0122951	0.0409556	0.00757576	0.0740741	0.0166667
chr2	164168143	0.0334076	0.04329	0.115	0.0382409	0.0171527	0.0500894	0.0160428	0.117647	0.0817308	0.05	0.0588235	0.0951009	0.0378913
chr2	164168144	0.0398671	0.0580808	0.0486891	0.0405405	0.0409836	0.0479452	0.094697	0.0182482	0.0163934	0.0477816	0.0795455	0.0976431	0.09
chr2	164168148	0.0111607	0.0367965	0.035	0.0764818	0.051458	0.0500894	0.0314961	0.0567686	0.0384615	0.0275	0.0280112	0.0662824	0.0279146
chr2	164168149	0.0365449	0.0378788	0.0223881	0.0243243	0.010929	0.00342466	0.0378788	0.010989	0.0163934	0.0682594	0.0265152	0.0808081	0.0366667
chr2	164168153	0.0200445	0.021645	0.005	0.0114723	0.0308748	0.00716846	0.0189702	0.0305011	0.00483092	0.0025	0	0.0345821	0.00328407
chr2	164168154	0.0232558	0.0176768	0.0299625	0	0	0	0.0380228	0.00729927	0.0409836	0.0307167	0.0113636	0.0606061	0.00334448
chr2	164168155	0.0246085	0.0108225	0.0275	0	0	0.016129	0.0209974	0.0305011	0.0121065	0.0125	0.0168067	0.0345821	0.00821018
chr2	164168156	0.0166113	0.00757576	0.00754717	0.0459459	0.00819672	0	0.102273	0.0109489	0.00409836	0.0546075	0.0340909	0.0650685	0.0133333
chr2	164168171	0.013363	0.021645	0.0275	0.0114723	0.0428816	0.0107335	0.00262467	0.0152505	0.0240385	0.0125	0.0196078	0.0806916	0.0344828
chr2	164168172	0.0232558	0.0126263	0.0186567	0.00810811	0.0191257	0.0239726	0.0454545	0.0218978	0.0409836	0.0341297	0.0730769	0.037037	0
chr2	164168174	0.013363	0.0238095	0.0675	0.0385356	0.0515464	0.0358423	0	0.058952	0.0673077	0.015	0.0448179	0.054755	0.0492611
chr2	164168175	0.0431894	0.0303797	0.0410448	0.0540541	0.0382514	0.0171233	0.121212	0.0291971	0.0247934	0.0648464	0.0416667	0.047138	0.0733333
chr2	164168177	0.0579065	0.030303	0.0451128	0.00191205	0.0566038	0.0178891	0.0183727	0.0457516	0.0240385	0.0325	0.0756303	0.0259366	0.00328407
chr2	164168178	0.00996678	0.0328283	0.0522388	0.0189189	0.0245902	0	0.0909091	0.0182482	0.0204918	0.0307167	0.0378788	0.023569	0.01
chr2	164168180	0.0294785	0.017316	0.06	0	0.0222985	0.0178891	0.0183727	0.0326797	0.0433735	0.0175	0.00847458	0.00576369	0.0328407
chr2	164168181	0.0338983	0.0203046	0.0373134	0.0408719	0.0136986	0.0274914	0.0871212	0.00735294	0.0454545	0.0410959	0.0304183	0.0606061	0.00333333
chr2	164168187	0.0423163	0.0021645	0.0275	0.0439771	0.0223752	0.0161002	0.0262467	0.0305011	0.00961538	0.0175439	0	0.0230548	0.0262726
chr2	164168188	0	0.0227273	0	0	0.00546448	0	0.102273	0.00729927	0.0163934	0.0445205	0.0227273	0.0841751	0.01
chr2	164168201	0.0200445	0.004329	0.0075	0.0478011	0.0308748	0.0268336	0.015748	0.0087146	0.0240385	0.05	0.0112045	0.0951009	0.0574713
chr2	164168202	0.0465116	0.0277778	0.0597015	0.00810811	0.0109589	0	0.0227273	0.0183824	0.0245902	0.0477816	0.00378788	0.0774411	0.0790378
chr2	164678861	0.657241	0.58315	0.656566	0.588265	0.564195	0.5979	0.603331	0.609105	0.520073	0.579491	0.552344	0.578135	0.557449
chr2	164678866	0.668103	0.5959	0.638352	0.566247	0.519254	0.575139	0.581942	0.613815	0.505958	0.550874	0.510309	0.602185	0.477949
chr2	164678892	0.428816	0.300146	0.387721	0.30998	0.239013	0.236858	0.322239	0.329937	0.212591	0.280381	0.265896	0.310013	0.245044
chr2	164678927	0.126821	0.0409956	0.0908326	0.0667001	0.0499398	0.0240889	0.0597579	0.0909091	0.0501825	0.0537721	0.0404624	0.0686778	0.0126513
chr2	164678936	0.125	0.0402635	0.109336	0.0417085	0.0524096	0.0197897	0.0521936	0.0807843	0.0319343	0.059761	0.0199101	0.0564827	0.0302364
chr2	164678963	0.088159	0.0624071	0.117102	0.0824121	0.0633293	0.0491905	0.0485584	0.135499	0.0596878	0.0819411	0.0552344	0.0452489	0.0325607
chr2	168893990	0.928918	0.932677	0.90604	0.884571	0.892729	0.886105	0.957507	0.929775	0.936877	0.884674	0.957108	0.90971	0.898496
chr2	168894006	0.927302	0.932677	0.907563	0.898286	0.886364	0.934857	0.978632	0.928371	0.969849	0.930303	0.955665	0.964225	0.964896
chr2	168894015	0.922456	0.901478	0.909244	0.848	0.852029	0.932802	0.946176	0.90309	0.922185	0.906203	0.933824	0.947189	0.932331
chr2	168894021	0.948304	0.931034	0.897651	0.881143	0.834327	0.905467	0.975955	0.900281	0.955224	0.889561	0.931373	0.921635	0.93609
chr2	168894042	0.9063	0.852217	0.877517	0.862857	0.843862	0.898633	0.956153	0.848315	0.938742	0.898638	0.958333	0.962521	0.922932
chr2	168894051	0.733441	0.646962	0.676174	0.609143	0.624553	0.723112	0.884017	0.676966	0.812914	0.644478	0.835784	0.780239	0.775376
chr2	168894063	0.883683	0.883415	0.91443	0.895881	0.762813	0.928246	0.985856	0.882022	0.953642	0.815431	0.948529	0.945486	0.930451
chr2	168894072	0.844911	0.863487	0.852792	0.749714	0.72488	0.856492	0.958982	0.821629	0.945274	0.827534	0.958333	0.870528	0.895579
chr2	168894088	0.848142	0.889803	0.835017	0.829296	0.757503	0.901602	0.965763	0.827004	0.929766	0.851064	0.94226	0.943686	0.907882
chr2	173184236	0.021607	0.0135708	0.0174984	0.0232051	0.0164408	0.0293427	0.0161458	0.0238372	0.0181569	0.0166571	0.0278367	0.0133403	0.0187406
chr2	173184265	0.00778078	0.00931414	0.00907618	0.00992654	0.0080089	0.00492958	0.0101483	0.00230947	0.010281	0.00460167	0	0.00472441	0.0127436
chr2	173184316	0.000678887	0.0053916	0.00324781	0.00179211	0.00111433	0.00235073	0.00625652	0.00464172	0.00205761	0.00259366	0.002386	0.0031463	0.00281109
chr2	173184334	0.0067659	0.00565611	0.00453956	0.00654762	0.00244336	0.00282154	0.0033863	0.00492041	0.00891021	0.00402762	0.0106045	0.00235171	0.00469307
chr2	173184339	0.0325313	0.0501559	0.0427546	0.0289683	0.0360882	0.0474736	0.0491375	0.032492	0.0394782	0.0414269	0.0374403	0.0303268	0.0382381
chr2	180702746	0.039823	0.05199	0.0642023	0.0634286	0.0488235	0.068323	0.0600858	0.0419652	0.0615774	0.0520625	0.0437828	0.0471664	0.0388481
chr2	180702778	0.205491	0.186671	0.184681	0.219018	0.165931	0.19416	0.20304	0.191598	0.175032	0.19711	0.185088	0.228488	0.150503
chr2	180702804	0.280547	0.237379	0.281882	0.281214	0.325294	0.301025	0.323461	0.32149	0.292159	0.282513	0.366288	0.346857	0.29826
chr2	181460415	0.0324826	0.0493708	0.043038	0.0303767	0.0162631	0.0281987	0.0278902	0.0475907	0.033557	0.039267	0.0714286	0.0405405	0.0274775
chr2	181460429	0.120594	0.128131	0.149367	0.110976	0.126898	0.103405	0.140737	0.160523	0.120134	0.143231	0.152351	0.108804	0.171094
chr2	181460437	0.284455	0.270974	0.260344	0.276984	0.216841	0.224884	0.2733	0.33254	0.293011	0.277487	0.319122	0.26982	0.285264
chr2	181460471	0.167826	0.21881	0.176061	0.181652	0.138467	0.162605	0.187584	0.208209	0.167226	0.182768	0.159148	0.189104	0.213063
chr2	181460487	0.0779221	0.0786948	0.069031	0.0927112	0.0904468	0.0613445	0.0885791	0.102625	0.0744966	0.0626632	0.0576441	0.0792436	0.0752152
chr2	181460506	0.135688	0.196154	0.156527	0.138602	0.152984	0.12395	0.163743	0.200595	0.174849	0.148955	0.143574	0.132101	0.173796
chr2	181460513	0.421322	0.444765	0.420216	0.409547	0.437319	0.437579	0.416929	0.502387	0.437878	0.436792	0.453861	0.442081	0.453026
chr2	181460527	0.273023	0.242982	0.260925	0.317118	0.305857	0.298319	0.306444	0.321429	0.261425	0.232578	0.28347	0.289901	0.281633
chr2	181460529	0.142857	0.147935	0.162864	0.153706	0.147197	0.17066	0.171313	0.227841	0.169128	0.169713	0.16416	0.16539	0.235347
chr3	38440823	0.833787	0.761099	0.817102	0.837728	0.82037	0.768431	0.774848	0.820408	0.608696	0.814655	0.909091	0.827586	0.806218
chr3	38440846	0.828338	0.867804	0.897619	0.869168	0.892593	0.907285	0.878296	0.904082	0.826087	0.87931	1	0.896552	0.86114
chr3	38440903	0.803815	0.729387	0.783848	0.742132	0.779221	0.695446	0.862069	0.802041	0.608696	0.814655	0.0909091	0.793103	0.745078
chr3	53477651	0.928904	0.822278	0.860515	0.849375	0.855539	0.819696	0.809793	0.842105	0.782864	0.786813	0.784591	0.784868	0.738553
chr3	53477663	0.862471	0.758448	0.787554	0.790511	0.752976	0.784271	0.762488	0.786251	0.674883	0.73956	0.72457	0.767695	0.661141
chr3	53477678	0.520979	0.310388	0.366953	0.41129	0.238273	0.173882	0.347458	0.392052	0.311033	0.317932	0.304382	0.358765	0.205843
chr3	53477687	0.452103	0.260652	0.328679	0.305109	0.218331	0.138205	0.28222	0.372043	0.229682	0.274531	0.287392	0.306364	0.163022
chr3	53477698	0.548951	0.373434	0.39485	0.378378	0.253165	0.161616	0.332392	0.459634	0.306698	0.353846	0.295543	0.344859	0.228571
chr3	53477709	0.409091	0.300375	0.317597	0.324818	0.217844	0.145848	0.260338	0.322234	0.269953	0.295154	0.267396	0.288305	0.190981
chr3	53477715	0.586247	0.428035	0.465665	0.485777	0.329368	0.218773	0.419173	0.473684	0.359155	0.432967	0.390149	0.427017	0.311465
chr3	53477720	0.454545	0.29862	0.356606	0.365427	0.200599	0.170996	0.288534	0.335124	0.244418	0.261826	0.262705	0.310063	0.209967
chr3	53477766	0.314685	0.229036	0.215665	0.250182	0.177695	0.147908	0.200188	0.258861	0.20564	0.193407	0.156372	0.223935	0.151093
chr3	55782956	0.639585	0.727707	0.635097	0.714119	0.697546	0.745073	0.713972	0.624085	0.664384	0.620175	0.701657	0.662689	0.70794
chr3	55782964	0.484038	0.543426	0.459535	0.530648	0.506438	0.48506	0.522727	0.466233	0.468168	0.428696	0.452348	0.496019	0.500278
chr3	55782976	0.532759	0.611774	0.559889	0.605954	0.625153	0.636768	0.616788	0.528072	0.554795	0.548556	0.620166	0.566428	0.571667
chr3	55782998	0.367241	0.440543	0.359331	0.42007	0.41263	0.363289	0.414171	0.378356	0.328767	0.372703	0.404285	0.425379	0.372016
chr3	55783000	0.37069	0.46778	0.451163	0.469662	0.454323	0.472346	0.448099	0.438568	0.424658	0.42732	0.441989	0.339698	0.466111
chr3	55783043	0.311207	0.389021	0.297122	0.351225	0.377682	0.369358	0.304094	0.305375	0.342466	0.343832	0.365331	0.323787	0.332593
chr3	55783044	0.345692	0.305825	0.353087	0.362916	0.323792	0.301417	0.346146	0.334084	0.358699	0.351216	0.314347	0.33032	0.361586
chr3	55783074	0.561022	0.565494	0.567058	0.547705	0.577073	0.557033	0.59475	0.542964	0.540227	0.570116	0.535679	0.553995	0.560259
chr3	55783087	0.538231	0.555924	0.516297	0.570592	0.560431	0.547992	0.564716	0.519669	0.532539	0.527077	0.54099	0.528248	0.532173
chr3	55783110	0.381328	0.378888	0.371655	0.353994	0.332281	0.333262	0.381309	0.349052	0.34235	0.396633	0.357703	0.350627	0.357571
chr3	55783113	0.555737	0.592461	0.563696	0.560447	0.581387	0.577797	0.604015	0.552841	0.561358	0.56378	0.57903	0.558849	0.565944
chr3	55783142	0.600817	0.622228	0.630197	0.596107	0.619826	0.621784	0.633183	0.592611	0.629103	0.627234	0.628521	0.60966	0.62146
chr3	55783144	0.608317	0.623757	0.596664	0.600413	0.618633	0.619323	0.644046	0.58132	0.598782	0.601312	0.563636	0.601886	0.62229
chr3	86547140	0.238368	0.220954	0.261943	0.230105	0.221888	0.196012	0.251869	0.27381	0.243454	0.253783	0.255474	0.204092	0.244681
chr3	86547142	0.196865	0.231884	0.286491	0.221797	0.177467	0.177628	0.177714	0.240041	0.202255	0.180365	0.206975	0.184743	0.193891
chr3	86547147	0.243856	0.222442	0.271318	0.18789	0.18713	0.141687	0.17583	0.205521	0.16561	0.189498	0.223982	0.199272	0.193878
chr3	86547160	0.181818	0.190007	0.236801	0.169135	0.200592	0.126022	0.189794	0.228294	0.169252	0.169327	0.195564	0.181724	0.198386
chr3	86547173	0.207286	0.194079	0.224981	0.193117	0.17463	0.155545	0.227819	0.216147	0.186751	0.202618	0.234283	0.153646	0.193548
chr3	86547193	0.265242	0.224852	0.243789	0.237094	0.230737	0.172828	0.251712	0.291113	0.192389	0.280023	0.203167	0.205607	0.189648
chr3	86547198	0.386064	0.307692	0.405112	0.372126	0.280405	0.232949	0.327055	0.391726	0.309322	0.338645	0.339213	0.297353	0.315522
chr3	86547210	0.551378	0.538462	0.569326	0.513862	0.460693	0.370619	0.498286	0.566752	0.441156	0.523402	0.535957	0.490919	0.513364
chr3	86547232	0.376101	0.392999	0.405741	0.38134	0.34	0.253122	0.348174	0.376537	0.334038	0.370518	0.33379	0.356029	0.358234
chr3	86547235	0.198119	0.229454	0.254489	0.201147	0.175253	0.119827	0.148402	0.24617	0.169838	0.23526	0.213478	0.179128	0.207234
chr3	86547250	0.285088	0.301118	0.288923	0.266603	0.222458	0.1625	0.252854	0.321575	0.231853	0.296528	0.260516	0.302024	0.238863
chr3	86547255	0.317669	0.324984	0.35244	0.310526	0.266638	0.217036	0.278127	0.326353	0.247357	0.323059	0.315813	0.318111	0.299533
chr3	94399333	0	0.00825083	0.00865052	0.00905563	0	0.00167504	0.0127737	0.00429799	0.00181488	0.00729927	0.00760456	0.0125392	0
chr3	94399342	0	0.0149254	0.0103986	0.0130378	0.00379267	0.00166113	0.0188679	0.00857143	0.00541516	0.0165441	0.00381194	0	0.00246305
chr3	94399353	0.00828157	0.00327332	0.017331	0.0184211	0.0151707	0	0.0188324	0.018598	0.0108303	0.0147059	0.00381194	0.0110585	0
chr3	94399383	0	0.00327332	0.0017331	0.0104302	0	0.00165837	0.00754717	0.00857143	0.0144404	0.00183824	0.0025413	0	0
chr3	94399413	0	0.00822368	0.0173913	0.00915033	0.00763359	0	0.0188324	0.00286123	0.0144404	0.00735294	0.0152866	0.0142405	0.00615764
chr3	96219105	0.0095262	0.0104584	0.007094	0.0125481	0.0078538	0.00492045	0.008913	0.00716695	0.0111732	0.00349325	0.00923132	0.00748554	0.00411468
chr3	96219125	0.0125439	0.0120133	0.0136882	0.0191101	0.0167471	0.0111549	0.00679348	0.0056902	0.0146316	0.00721769	0.0126043	0.0136495	0.0132714
chr3	96219135	0.0105501	0.014932	0.0126936	0.015	0.00830063	0.00983929	0.00620396	0.0126449	0.011194	0.00815851	0.0134919	0.0180364	0.0127405
chr3	96219155	0.0293454	0.00957044	0.0136847	0.0150043	0.0149524	0.0132874	0.0122093	0.0206533	0.0178381	0.00978109	0.0117396	0.020245	0.0112897
chr3	96219187	0.00326633	0.00846137	0.0035497	0.00156896	0.00679245	0.00426439	0.00640901	0.0023197	0.0032077	0.00163513	0.000355177	0.0025545	0.00424798
chr3	97767024	0.0364026	0.0653266	0.0812854	0.0452174	0.011215	0.0457038	0.0551181	0.0977918	0.00961538	0.0402299	0.092437	0.155556	0.0100402
chr3	97767036	0.0405983	0.0318258	0.0548204	0.0103093	0.0441989	0.0109689	0.0682261	0.0707547	0.05	0.049904	0.137131	0.0521415	0.0360721
chr3	97767064	0.0598291	0.078727	0.0623819	0.05026	0.0276753	0.0383912	0.0545809	0.0628931	0.0519231	0.0651341	0.0819328	0.1	0.0220441
chr3	97767071	0.0641026	0.0704698	0.119093	0.103093	0.0477941	0.0457038	0.0896686	0.11478	0.0711538	0.109195	0.115546	0.109259	0.0681363
chr3	97767078	0.0277778	0.041876	0.0510397	0.0120275	0.00184162	0.0292505	0.0683594	0.0754717	0.0115385	0.0383142	0.0588235	0.0740741	0.0380762
chr3	97767094	0.0491453	0.0351759	0.0453686	0.0292096	0.0238971	0.0109689	0.0350877	0.0361635	0.0153846	0.0211132	0.0798319	0.0333333	0.0220441
chr3	97767096	0.0321888	0.0251256	0.0491493	0	0.0275735	0.0219378	0.0331384	0.0521327	0.025	0.0365385	0.0651261	0.0354478	0.0320641
chr3	97767111	0.0192308	0.00503356	0.0340265	0.0171821	0.00183824	0.0109689	0.0175439	0.0251572	0	0.0114943	0.0504202	0.0222222	0.01002
chr3	97767118	0.0237069	0.0217755	0.0400763	0	0.03125	0.0109689	0.0414201	0.0412698	0.00581395	0.0229885	0.0654008	0.0518519	0.0223577
chr3	97767127	0.0320513	0.0184255	0.0551331	0	0.0128676	0.0242991	0.0272904	0.0408805	0.0251451	0.03125	0.0504202	0.0203704	0.0140281
chr3	105052107	0.0359116	0.0246637	0.00744417	0.00674536	0.0506706	0.00350877	0.0464037	0.025641	0.0230179	0.0623377	0.0188976	0.039627	0.0294659
chr3	105052143	0.0441989	0.0247191	0.0272277	0.0342466	0.0327381	0	0.0324826	0.00512821	0.0179028	0.0103896	0.00314961	0.0235294	0
chr3	105052160	0.0276243	0.0986547	0.0469136	0.116358	0.0757801	0.0952381	0.099768	0.0615385	0.0976864	0.148052	0.0472441	0.0582751	0.0423573
chr3	107758394	0.488288	0.375218	0.374532	0.36532	0.382609	0.225352	0.373522	0.459313	0.366534	0.403333	0.428312	0.361468	0.257919
chr4	3939406	0.0125	0.00738916	0.00269542	0.0378251	0.0127226	0.0160428	0.021021	0.00997506	0.00347222	0.028133	0.0371287	0.0238095	0.0224949
chr4	40229898	0.963736	0.953842	0.94892	0.964092	0.95978	0.951374	0.962137	0.954131	0.946473	0.957939	0.959384	0.957596	0.968917
chr4	40229921	0.915725	0.916463	0.928404	0.938567	0.921322	0.921368	0.918592	0.91728	0.899566	0.927498	0.921683	0.929888	0.927672
chr4	40229931	0.92809	0.912085	0.911979	0.934617	0.925997	0.925038	0.933638	0.934551	0.914321	0.921357	0.913432	0.918061	0.925162
chr4	43382559	0.00198413	0.00410295	0.000422833	0.00311943	0	0.0019685	0.00552127	0.00167504	0.00253378	0	0.00666996	0.00520562	0.000228885
chr4	43382586	0.00119095	0.0104556	0.00592969	0.00758421	0.00987342	0.00370462	0.00746753	0.00134093	0.00675105	0.00426522	0.00889548	0.00182863	0.00526195
chr4	43382620	0.0190024	0.0160808	0.015222	0.00712378	0.0121273	0.00320039	0.00552127	0.0087073	0.0109705	0.0139589	0.00568744	0.0156209	0.0171585
chr4	43382635	0.0293651	0.0283794	0.0418605	0.0265033	0.0275601	0.0152709	0.0217603	0.016075	0.0253485	0.0376115	0.0200198	0.0153726	0.0275482
chr4	43382661	0.010293	0.0149198	0.00930626	0.00779163	0.0151937	0.00566084	0.0139837	0.00904523	0.0101266	0.00697945	0.00444554	0.0127538	0.00779638
chr4	46345312	0.00718778	0.0160385	0.0265655	0.0162389	0.0263591	0.00914435	0.0186683	0.00483871	0.0111902	0.0112994	0.0273253	0.0211736	0.0245192
chr4	46345322	0.0449236	0.0527157	0.0586566	0.0758765	0.0740944	0.10698	0.0484773	0.0556452	0.0619289	0.0782889	0.0387232	0.0822747	0.0639924
chr4	46345344	0.0179372	0.013535	0.025544	0.00889587	0.0257958	0.0417755	0.00807453	0.0298387	0.0233266	0.0177563	0.0381799	0.0261239	0.0219675
chr4	46345367	0.0457399	0.0296474	0.0198675	0.0214547	0.0165107	0.0358774	0.0229956	0.041129	0.040568	0.0291498	0.0251046	0.033394	0.0320421
chr4	46345373	0.0125561	0.0286624	0.0283822	0.026178	0.0257958	0.0437622	0.0248293	0.0266129	0.0567951	0.0532688	0.0340314	0.0357359	0.0535373
chr4	46345376	0.0161435	0.0501592	0.0491958	0.0538985	0.0532382	0.052356	0.016139	0.0484262	0.0618661	0.054883	0.0627943	0.0840895	0.0496657
chr4	46345391	0.00358744	0.00159236	0.0104167	0.00261917	0.00606061	0.00391389	0	0.00645161	0.0030426	0.00968523	0.00366109	0.00967937	0.00716332
chr4	46345412	0.0180832	0.0103503	0.0227704	0.0125984	0.0120746	0.0176355	0.0173805	0.00887097	0.00203046	0.017785	0.00524384	0.0193587	0.0105163
chr4	46345416	0.0592992	0.0724522	0.0491958	0.0345369	0.0352035	0.0293542	0.0397516	0.0639159	0.0365112	0.0516546	0.0356021	0.0430042	0.048233
chr4	47947985	0.21798	0.25	0.197775	0.205467	0.267286	0.113482	0.227642	0.218579	0.206024	0.225336	0.225462	0.27477	0.192593
chr4	47947999	0.272035	0.324623	0.236383	0.207366	0.271889	0.152921	0.213283	0.231137	0.265969	0.267647	0.204718	0.253012	0.166983
chr4	47948010	0.169565	0.176707	0.172113	0.133763	0.180479	0.0756664	0.141518	0.132057	0.139267	0.176471	0.126476	0.158333	0.129735
chr4	47948056	0.0663043	0.0943775	0.0501089	0.0552442	0.0865562	0.0283505	0.0486436	0.0649475	0.0774869	0.0960784	0.0850885	0.0907407	0.0208333
chr4	47948070	0.0609358	0.0596562	0.0664488	0.0550607	0.0802988	0.0241588	0.0374532	0.0387973	0.0764398	0.0556107	0.0459184	0.0564815	0.030303
chr4	56740665	0.945559	0.969459	0.960699	0.965109	0.947474	0.965322	0.964082	0.958457	0.978899	0.969058	0.965995	0.961449	0.971769
chr4	56740672	0.977566	0.975463	0.961725	0.971963	0.975243	0.977023	0.98368	0.97201	0.956253	0.979372	0.980191	0.971484	0.983692
chr4	56740685	0.963246	0.947247	0.958758	0.954829	0.965529	0.942429	0.932708	0.958457	0.955739	0.968105	0.961386	0.958012	0.965648
chr4	56740699	0.958473	0.968996	0.952358	0.984745	0.977235	0.960399	0.973083	0.963544	0.952651	0.981247	0.95444	0.968413	0.960128
chr4	56740735	0.965155	0.973148	0.977594	0.989378	0.952477	0.967011	0.976716	0.95549	0.96128	0.984991	0.980826	0.97837	0.966482
chr4	56740740	0.978998	0.974038	0.968977	0.98092	0.958375	0.970961	0.968903	0.982074	0.97469	0.978363	0.969577	0.962476	0.975503
chr4	56740743	0.952222	0.968996	0.96124	0.971669	0.964848	0.978355	0.963703	0.965663	0.958312	0.964369	0.953882	0.971473	0.958358
chr4	56740749	0.975621	0.971216	0.981095	0.964141	0.987274	0.975342	0.979558	0.969903	0.993306	0.983083	0.971259	0.981853	0.985418
chr4	56740767	0.957975	0.964352	0.95492	0.964497	0.967482	0.978037	0.980424	0.952078	0.96241	0.967621	0.977543	0.979183	0.980198
chr4	73790741	0	0	0.0171429	0	0.05625	0	0	0	0.0384615	0.00704225	0	0	0
chr4	73790754	0.0503597	0.111111	0.0457143	0	0.0125	0.00689655	0	0.0503597	0	0.0211268	0	0.0129032	0.0416667
chr4	73790764	0	0	0	0.0481283	0	0	0	0	0	0.00704225	0.025641	0.0258065	0
chr4	73790768	0	0.00854701	0	0	0.0125	0	0.00529101	0	0	0	0	0	0.0588235
chr4	73790772	0	0.017094	0	0	0.0125	0.0482759	0.00529101	0	0	0.00704225	0	0	0
chr4	73790777	0	0.0512821	0	0	0	0.0137931	0.021164	0.0142857	0.0384615	0	0.025641	0.0129032	0.0522876
chr4	73790779	0	0.042735	0.0538922	0	0	0.0137931	0.010582	0.0285714	0	0	0	0.0129032	0
chr4	73790788	0	0	0	0	0.025	0	0	0.00714286	0	0	0	0	0
chr4	73790790	0	0	0	0	0	0	0.010582	0	0	0.00704225	0	0	0
chr4	73790792	0	0.00862069	0.00571429	0	0	0	0	0	0.0288462	0.00704225	0	0.0129032	0
chr4	73790799	0	0	0.00571429	0	0.0375	0	0.00529101	0	0.00961538	0.028169	0	0.0129032	0.0784314
chr4	73790813	0	0	0.00571429	0	0	0	0.00529101	0.00714286	0.0582524	0.0211268	0	0	0
chr4	73790819	0	0.00854701	0.04	0	0	0	0.015873	0.0571429	0	0.0211268	0.0448718	0	0
chr4	73790821	0.00719424	0	0	0	0	0	0.00529101	0	0	0	0	0	0
chr4	73790826	0	0	0.00571429	0	0.125	0	0.00531915	0	0	0	0	0	0
chr4	73790831	0	0	0	0	0.0125	0	0.010582	0	0	0	0	0	0
chr4	78212396	0.0324374	0.0335475	0.030176	0.0412331	0.0173959	0.0307467	0.0190896	0.0392297	0.0364238	0.0307814	0.0294251	0.0142303	0.0157972
chr4	78212443	0.203892	0.167737	0.163606	0.133026	0.210221	0.143485	0.153619	0.157632	0.191225	0.172305	0.159348	0.209573	0.169791
chr4	78212449	0.04116	0.0516499	0.0225376	0.0231303	0.0410959	0.0209961	0.0279206	0.0342368	0.0307054	0.0251969	0.0262443	0.0252591	0.0194853
chr4	83284539	0.0522244	0.0380531	0.0723618	0.0413534	0.0376712	0.0570377	0.060241	0.057265	0.0365566	0.0416667	0.0393443	0.0597865	0.0437768
chr4	83284569	0.0436893	0.0462222	0.0472837	0.0366541	0.0385604	0.0672811	0.0549828	0.0642123	0.0330189	0.0344186	0.0437637	0.0412811	0.048927
chr4	83284591	0.054211	0.066313	0.0512563	0.0422932	0.0377358	0.0542778	0.0670103	0.0598802	0.0305523	0.0391061	0.0568928	0.0590327	0.0497854
chr4	83284602	0.109265	0.0851165	0.115529	0.0534351	0.0676507	0.0639386	0.0652574	0.103147	0.10929	0.107522	0.0538496	0.0579554	0.058732
chr4	83284623	0.0163292	0.0248092	0.01766	0.0120555	0.0181518	0.0340136	0.0224719	0.0191638	0.00724638	0.0110701	0	0.0235351	0.0246781
chr4	83284636	0.0300654	0.0139949	0.0251852	0.0120555	0.0353787	0.0423583	0.0462211	0.0389309	0.0181291	0.0196923	0.0145719	0.0517986	0.0280323
chr4	83284650	0.0176817	0.00891152	0.0125184	0.013261	0.0258526	0.0323129	0.0324392	0.0214866	0.0108696	0.0196681	0.0218579	0.0211132	0.0214592
chr4	83284658	0.0366013	0.00702875	0.0206795	0.0337756	0.0423775	0.0381332	0.0343965	0.0290529	0.0233747	0.0104487	0.0188221	0.0278445	0.0360991
chr4	83284681	0.0935936	0.0769596	0.0808784	0.0480167	0.0479452	0.0689365	0.0806159	0.0816594	0.0618162	0.066636	0.0408971	0.104181	0.0561323
chr4	83284687	0.022679	0.00672495	0.0058651	0.00871671	0.0171544	0.0199685	0.0163934	0.0125224	0.00491573	0.00369914	0	0.0228972	0.00367478
chr4	83284712	0.0263909	0.0284168	0.0301692	0.0189137	0.0528701	0.0598425	0.0394897	0.0424641	0.0203938	0.0327767	0.0204795	0.0407113	0.0335787
chr4	83284724	0.0134656	0.0135318	0.00881057	0.00388161	0.0318665	0.0225603	0.0218579	0.0245069	0.00913563	0.00492914	0.0165248	0.0219832	0.00873162
chr4	88640984	0.385447	0.391539	0.318204	0.344367	0.328018	0.328135	0.329062	0.306373	0.449763	0.468919	0.445126	0.403226	0.298694
chr4	88641017	0.333826	0.282236	0.222805	0.303338	0.226992	0.228088	0.280099	0.289834	0.337191	0.363718	0.35783	0.32033	0.219715
chr4	88641042	0.126595	0.0935252	0.0801909	0.103889	0.0636984	0.0743939	0.0830922	0.0758317	0.124671	0.138164	0.124963	0.118727	0.081057
chr4	88641065	0.0482759	0.0563063	0.0387931	0.0473149	0.029632	0.0351575	0.0215143	0.0406265	0.064346	0.0729401	0.0664529	0.0475655	0.0255572
chr4	88641080	0.0500982	0.0458427	0.0367366	0.0400581	0.013329	0.0261936	0.0219462	0.0327628	0.0531859	0.0487145	0.0472166	0.0478684	0.029997
chr4	99653849	0.0477707	0.0537241	0.0305132	0.112825	0.0940344	0.0509978	0.0636704	0.0785536	0.042471	0.0439414	0.0206986	0.0701187	0.0545455
chr4	99653855	0.0288462	0.0146341	0.0194175	0	0.0131313	0.00221976	0.0062422	0.0113065	0.00978474	0.00401606	0	0.0205405	0.0112457
chr4	99653882	0.0509554	0.0773956	0.0319001	0.0559306	0.0616162	0.0452539	0.0324594	0.04125	0.0271845	0.0639148	0.0866753	0.0681081	0.0787197
chr4	99653884	0.0447284	0.032967	0.0304709	0.0741811	0.0678825	0.0518764	0.0262172	0.0473815	0.0328185	0.0559254	0.0155239	0.0301724	0.0190476
chr4	99653886	0.0764331	0.0437956	0.0511757	0.0751445	0.0727273	0.0309051	0.071161	0.0911361	0.0868726	0.0932091	0.0491591	0.0743534	0.0553633
chr4	99653888	0.0656	0.0755177	0.0443213	0.0433944	0.091001	0.0662252	0.0774032	0.0599251	0.0501931	0.0906667	0.0362225	0.0528587	0.0580087
chr4	99653900	0.117834	0.0766423	0.105263	0.145472	0.1417	0.0331126	0.146067	0.109726	0.0501931	0.105474	0.122898	0.134698	0.106401
chr4	99653912	0.171975	0.13017	0.0871369	0.123314	0.105051	0.142384	0.1225	0.120948	0.106178	0.150466	0.135834	0.106796	0.119481
chr4	99653924	0.00159236	0.0206813	0.011065	0.0192678	0.0182927	0.00772627	0.00998752	0.0137157	0.0560928	0.0374833	0.0310479	0.0215517	0.00954861
chr4	99653926	0.016	0.0452323	0.0193638	0.026975	0.0313131	0.0324022	0.0237203	0.0275	0.023166	0.0439414	0.0571429	0.0280172	0.0112457
chr4	99653931	0.0557325	0.0437956	0.0497925	0.0732177	0.0383838	0.0253863	0.0387016	0.0574282	0.0328185	0.0412783	0.160414	0.0432432	0.0389273
chr4	99653950	0.0414013	0.0608273	0.0662983	0.0289017	0.0686869	0.0397351	0.123596	0.0773067	0.0675676	0.069241	0.131953	0.0905172	0.0908304
chr4	99653954	0.099839	0.0795594	0.116022	0.120424	0.10303	0.0860927	0.161857	0.084788	0.19112	0.114514	0.148771	0.114224	0.115917
chr4	114666070	0.0259542	0.00765306	0.00953029	0.0138827	0.0168818	0.00734214	0.0317888	0.0213592	0.0119658	0.0129955	0.00575314	0.0118983	0.0140952
chr4	114666072	0.0228311	0.0275112	0.0217687	0.012987	0.020854	0.0195312	0.0129171	0.0252264	0.0179181	0.0311284	0.00313808	0.0146183	0.00759301
chr4	114666134	0.0845392	0.0397436	0.0456403	0.0524664	0.0453187	0.0367287	0.0701565	0.0718912	0.0486348	0.0382868	0.0497904	0.066739	0.0709653
chr4	114666147	0.0501901	0.0523293	0.0632653	0.0451699	0.0624376	0.0204978	0.065194	0.068564	0.0674061	0.0726329	0.0589164	0.0710027	0.0854214
chr4	114666172	0.0672269	0.0289948	0.0553657	0.0675313	0.0274041	0.0254154	0.0586957	0.0708713	0.0520922	0.0553025	0.0455736	0.0460705	0.0649449
chr4	115978859	0.609251	0.552075	0.586153	0.601402	0.563746	0.523955	0.5826	0.631507	0.607362	0.607343	0.64272	0.612016	0.61484
chr4	115978934	0.791853	0.749734	0.76439	0.773863	0.757036	0.734879	0.765784	0.796804	0.768619	0.784855	0.774093	0.765338	0.799664
chr4	115978957	0.681737	0.615712	0.659761	0.632483	0.623241	0.562016	0.672145	0.690541	0.653326	0.689764	0.675616	0.650809	0.652964
chr4	119415022	0.0106157	0.0334728	0.0286272	0.0105374	0.0320097	0.0357815	0.015412	0.0314663	0.0297841	0.0288277	0.0529488	0.027122	0.0219146
chr4	119415028	0.0289548	0.0554893	0.0506165	0.0670882	0.0551277	0.0565504	0.0427046	0.0534928	0.0513775	0.0669643	0.0641412	0.0493454	0.0580323
chr4	119415072	0.00354359	0.0298329	0.0188557	0.0172353	0.0141873	0.00659755	0.0207592	0.00692259	0.0298285	0.0204082	0.012095	0.0196276	0.0276817
chr4	119415080	0.00988701	0.0203106	0.00713822	0.0381491	0.0271585	0.0259556	0.0260818	0.0226558	0.0529061	0.00896287	0.0447697	0.0150754	0.0134771
chr4	123202012	0.0719875	0.0745968	0.08978	0.0620287	0.0597303	0.0318693	0.0518135	0.086243	0.0507426	0.0790732	0.0764368	0.0589639	0.0438169
chr4	123202021	0.275087	0.243709	0.285366	0.280685	0.226078	0.117709	0.218953	0.289124	0.227567	0.289161	0.260511	0.244706	0.203325
chr4	123202033	0.342238	0.353897	0.344154	0.317786	0.3178	0.207327	0.348511	0.34879	0.306634	0.37689	0.321682	0.328499	0.266876
chr4	123202047	0.0653266	0.0536957	0.0728731	0.0726878	0.0483696	0.032626	0.0489056	0.0934611	0.0453625	0.0622974	0.0536475	0.0566038	0.0448517
chr4	123202061	0.0568665	0.0571049	0.066899	0.0611111	0.0514766	0.0235887	0.0485636	0.0648464	0.0408576	0.074514	0.0596083	0.0571813	0.0577295
chr4	123202069	0.107115	0.126863	0.121297	0.106316	0.0900217	0.0691122	0.103661	0.132879	0.113223	0.119942	0.113823	0.107227	0.117505
chr4	123202128	0.111669	0.149867	0.140363	0.107229	0.110388	0.0713907	0.128977	0.134267	0.105901	0.154483	0.139938	0.112193	0.123823
chr4	123202131	0.104264	0.104705	0.0968979	0.102193	0.0910076	0.0506363	0.0927198	0.112095	0.0921584	0.118516	0.105338	0.0998991	0.0933205
chr4	132532736	0.12659	0.140947	0.166031	0.152809	0.153647	0.116667	0.126966	0.12894	0.140295	0.162644	0.178311	0.183778	0.188411
chr4	132532795	0.010828	0.0133705	0.0267176	0.011236	0.0180801	0.0124942	0.00985507	0.0120137	0.0198464	0.0241379	0.031804	0.00973361	0.0287695
chr4	137861973	0.0223964	0.0141509	0.00479174	0.00798297	0.0172503	0.00303214	0.0101652	0.00664336	0.0117832	0.00883838	0.00434783	0.010635	0.00874126
chr4	137861991	0.00565824	0.00950764	0.00374672	0.00484914	0.00313972	0.000303674	0.0019305	0.00567779	0.00358852	0.00316056	0.00281426	0.00477555	0.00658228
chr4	137861997	0.00525131	0.0152181	0.0011107	0.00507886	0.00594008	0.00912131	0.00667939	0.00385154	0.0035475	0.00221239	0.00340874	0.00534255	0.00474644
chr4	137862008	0.00262763	0.00236806	0.00296626	0.00161464	0.000516262	0	0.00384492	0.00595864	0.00237248	0.00189633	0.00248293	0.00471254	0.00299925
chr4	137862019	0.0141844	0.00504371	0.00663228	0.00719041	0.00746845	0.00182593	0.0142631	0.0108165	0.00195771	0.00220611	0.00402103	0.00125156	0.00747943
chr4	137862022	0.00969787	0.00606878	0.00368324	0.00452609	0.00180319	0	0.00253888	0.00453911	0.00978857	0.00188976	0.00309598	0.00531582	0.00947867
chr4	137862040	0.0126866	0.0144586	0.00478998	0.00133085	0.0162246	0.00606061	0.0133249	0.00384615	0.00509604	0.00377953	0.00432767	0.00876095	0.00997258
chr4	137862056	0.00373692	0.00337496	0.00258398	0.00747664	0.00411946	0.00699088	0.00349984	0.00069979	0.00549451	0.00723953	0.00930521	0.0059786	0.00124657
chr4	137862062	0.00186567	0.00404995	0.00331858	0.00479361	0.00618397	0.00576107	0.00413223	0.00734266	0.00235294	0.00918885	0.00401979	0.000313283	0.0049975
chr4	137862079	0.00186706	0.00134771	0.00774051	0	0.00154919	0.00242645	0.0044374	0.00210084	0.0023511	0.000944584	0.00154512	0.00312891	0.000748877
chr4	137862086	0.004858	0.00370121	0.00406654	0.0106838	0.00284605	0.00303767	0.0153012	0.00419141	0.00509604	0.00252207	0.00902022	0.00810979	0.00450338
chr4	138453802	0	0	0	0	0	0.0408163	0	0.0298507	0.011236	0	0.026087	0	0
chr4	138453804	0.00793651	0.00653595	0	0.0201342	0.0540541	0.020202	0.0106383	0.00746269	0.011236	0	0	0	0.00680272
chr4	138453811	0.0873016	0.0196078	0.0232558	0.033557	0.00909091	0.0306122	0.0425532	0	0.0224719	0.0384615	0.0434783	0.042735	0.0136054
chr4	138453845	0.008	0.0130719	0.0116279	0.0402685	0	0.020202	0	0	0.0224719	0.00775194	0	0	0
chr4	138453856	0	0	0.0117647	0.00671141	0.0185185	0	0	0.00769231	0	0.0232558	0	0.00862069	0.0283688
chr4	138453875	0.024	0.0196078	0.0930233	0.033557	0.027027	0	0.0106383	0	0.011236	0.0230769	0	0.034188	0.047619
chr4	139581128	0.125	0	NA	NA	0	NA	0.384615	NA	0.173913	0.310345	NA	0.263158	NA
chr4	139581142	0.125	0	NA	NA	0.0555556	NA	0.346154	NA	0.282609	0.413793	NA	0.578947	NA
chr4	139581155	0.208333	0	NA	NA	0	NA	0.346154	NA	0.26087	0.37931	NA	0.578947	NA
chr4	139581172	0.125	0	NA	NA	0.0555556	NA	0	NA	0	0.344828	NA	0	NA
chr4	139581210	0.0833333	0	NA	NA	0.0555556	NA	0.384615	NA	0.413043	0.275862	NA	0	NA
chr4	139581233	0	0	NA	NA	0	NA	0	NA	0.113636	0.103448	NA	0	NA
chr4	139581246	0.0833333	0	NA	NA	0	NA	0	NA	0.173913	0.344828	NA	0	NA
chr4	140002521	0.658205	0.587156	0.63649	0.672869	0.669778	0.661992	0.676404	0.652889	0.682213	0.635113	0.631273	0.594451	0.681245
chr4	140002573	0.76404	0.740935	0.731	0.758859	0.747593	0.779978	0.774279	0.737089	0.788076	0.731392	0.725355	0.754086	0.785944
chr4	140002596	0.699773	0.65558	0.689401	0.718026	0.722385	0.731241	0.72237	0.733772	0.72481	0.719142	0.677843	0.699277	0.761226
chr4	140002603	0.86343	0.813811	0.875346	0.902314	0.919731	0.918977	0.87766	0.880225	0.885513	0.89644	0.90542	0.873384	0.893394
chr4	140002620	0.772542	0.714286	0.759097	0.725225	0.781542	0.742703	0.773435	0.765728	0.771816	0.755358	0.735155	0.77499	0.79426
chr4	140002630	0.688577	0.647419	0.687702	0.698289	0.725708	0.694245	0.730448	0.717238	0.711883	0.666397	0.700146	0.691372	0.719463
chr4	140750714	0.411122	0.324245	0.375417	0.320835	0.335291	0.296595	0.371758	0.407006	0.36464	0.389847	0.322903	0.357271	0.357075
chr4	140750721	0.454179	0.373185	0.399889	0.378124	0.355402	0.369846	0.404357	0.425731	0.40706	0.417172	0.399513	0.384707	0.366425
chr4	140750743	0.22579	0.203133	0.189786	0.176227	0.195625	0.168598	0.204182	0.216361	0.191334	0.199074	0.182308	0.193706	0.183982
chr4	140750761	0.468314	0.436562	0.442127	0.424438	0.460113	0.432182	0.451887	0.450768	0.434262	0.422893	0.477535	0.439437	0.423556
chr4	140750764	0.465694	0.417767	0.432662	0.41968	0.433947	0.407186	0.444124	0.455745	0.450907	0.449393	0.470716	0.420763	0.419339
chr4	140750797	0.450855	0.454471	0.445184	0.401632	0.450253	0.416361	0.440732	0.466355	0.439363	0.455605	0.447975	0.43943	0.450014
chr4	140750810	0.616932	0.618303	0.618652	0.607687	0.654717	0.572858	0.641207	0.62008	0.670903	0.632562	0.629972	0.635757	0.649705
chr4	147738672	0.227273	0.264977	0.346154	0.159306	0.24356	0.275	0.298354	0.27027	0.255	0.240695	0.222766	0.263844	0.163585
chr4	147738674	0.290404	0.276498	0.371795	0.22082	0.232087	0.3125	0.230453	0.189189	0.39	0.218362	0.211233	0.298413	0.240398
chr4	147738683	0.181818	0.179724	0.0769231	0.195584	0.137743	0.075	0.170782	0.0405405	0.1775	0.149254	0.133252	0.185714	0.0782361
chr4	147738687	0.323232	0.366359	0.0512821	0.301262	0.367315	0.075	0.333333	0.0405405	0.3075	0.30273	0.290954	0.350794	0.204836
chr4	147738692	0.206107	0.172811	0.333333	0.111987	0.173541	0.2625	0.158436	0.0540541	0.265	0.0972569	0.163814	0.158983	0.112376
chr4	147738695	0.436869	0.532258	0.589744	0.353312	0.471595	0.4375	0.544513	0.337838	0.5325	0.46402	0.481663	0.457143	0.41394
chr4	147738703	0.237374	0.297235	0.25641	0.165615	0.314397	0.325	0.205761	0.108108	0.2875	0.181141	0.294621	0.22381	0.0953058
chr4	147738708	0.269036	0.297235	0.115385	0.151899	0.251366	0.3	0.275934	0.135135	0.255	0.199005	0.244472	0.199681	0.2097
chr4	147738710	0.167513	0.175115	0.230769	0.120063	0.208268	0.25	0.186335	0.121622	0.24	0.201493	0.171779	0.191693	0.145506
chr4	147738714	0.459391	0.525346	0.5	0.393365	0.447738	0.65	0.42236	0.175676	0.54	0.410448	0.435583	0.420128	0.332378
chr4	147738726	0.227273	0.304147	0.269231	0.141956	0.245136	0.2875	0.246914	0.121622	0.2775	0.220844	0.252142	0.222222	0.153627
chr4	147738728	0.191919	0.288018	0.320513	0.14218	0.123735	0.1125	0.203704	0.135135	0.21	0.158809	0.179707	0.138095	0.105263
chr4	147738730	0.237374	0.262673	0.358974	0.15142	0.223694	0.225	0.248971	0.216216	0.2375	0.233251	0.169927	0.195238	0.154728
chr4	147738739	0.333333	0.398618	0.525641	0.227129	0.28271	0.3625	0.339506	0.216216	0.3925	0.305211	0.317848	0.25873	0.26458
chr4	147738745	0.290404	0.345622	0.307692	0.235016	0.217121	0.175	0.304167	0.324324	0.32	0.223881	0.176039	0.269841	0.174964
chr4	147738750	0.358586	0.380184	0.5	0.310726	0.308411	0.3625	0.386831	0.121622	0.4075	0.287841	0.371638	0.286174	0.257468
chr4	147738755	0.298734	0.292627	0.487179	0.260664	0.343482	0.4	0.231405	0.22973	0.347607	0.312655	0.288344	0.295527	0.29303
chr4	147738764	0.282828	0.426267	0.423077	0.306477	0.390966	0.3125	0.37037	0.148649	0.421053	0.37469	0.368421	0.357711	0.274538
chr4	147738769	0.180203	0.158986	0.282051	0.164038	0.224125	0.3625	0.18107	0.216216	0.2675	0.136476	0.108802	0.17619	0.113798
chr4	147738773	0.263291	0.214781	0.25641	0.206625	0.19081	0.225	0.251029	0.216216	0.34	0.205955	0.268949	0.226115	0.113798
chr4	147738778	0.195929	0.205069	0.24359	0.166134	0.169003	0.025	0.175258	0.121622	0.1575	0.0967742	0.114914	0.174881	0.165007
chr4	147738781	0.330808	0.343318	0.311688	0.221169	0.382101	0.175	0.440329	0.263889	0.385	0.265509	0.356968	0.291401	0.247863
chr4	147738793	0.193103	0.103571	0.246753	0.0985915	0.149413	0.303797	0.175287	0.0405405	0.13468	0.128788	0.0878049	0.172199	0.143925
chr4	148317274	0.912558	0.905405	0.923077	0.85396	0.892006	1	0.913262	0.888889	0.909281	0.942029	0.916058	0.927677	0.95358
chr4	148317289	0.862873	0.872973	0.666667	0.85387	0.88537	1	0.875986	0.777778	0.894351	0.872888	0.904501	0.874739	0.907206
chr4	148317305	0.790698	0.736092	0.833333	0.709158	0.753341	0.285714	0.794964	0.555556	0.756276	0.793715	0.80935	0.797768	0.767937
chr4	148952039	0.0444444	0.0208333	0.318182	0.189189	0	0.0612245	0	0.0588235	0.0363636	0	0.380952	0.0441176	0
chr4	148952051	0.0444444	0.0416667	0.272727	0.162162	0.0111111	0	0.0377358	0.0588235	0.0727273	0	0.047619	0.0441176	0
chr4	148952059	0.0666667	0.0416667	0.318182	0.189189	0	0.0612245	0	0.205882	0.0363636	0	0.380952	0.0441176	0
chr4	148952067	0.0444444	0.0444444	0.136364	0.189189	0	0	0	0.176471	0.0181818	0	0	0.0441176	0
chr4	148952080	0.155556	0.0212766	0.272727	0.184211	0	0.1	0	0.0540541	0.0350877	0.288889	0.04	0.0434783	0
chr4	148952094	0.0444444	0.0416667	0.227273	0.0263158	0	0	0	0.0540541	0.0877193	0	0.04	0.0434783	0
chr4	148952105	0.0444444	0.0416667	0.227273	0	0.0674157	0	0	0.0540541	0.0175439	0	0	0	0
chr4	148952111	0.0444444	0.0416667	0.318182	0.157895	0.0333333	0.12	0	0.189189	0.0526316	0.0222222	0.04	0.0434783	0
chr4	148952127	0.0666667	0.0425532	0.363636	0.184211	0	0	0	0.0540541	0.0350877	0	0.04	0.0434783	0
chr4	148952138	0.0487805	0.0454545	0.333333	0.0263158	0	0	0	0.0540541	0.107143	0	0.12	0.0461538	0
chr4	148952145	0.0731707	0.0681818	0.047619	0.157895	0	0	0	0.027027	0	0	0.04	0.138462	0
chr4	148952148	0.0487805	0.0454545	0.3	0.184211	0	0	0	0.0540541	0.0535714	0	0	0.107692	0
chr4	148952159	0.075	0.0512821	0.25	0.184211	0	0	0	0.0540541	0.037037	0.27907	0.04	0.0461538	0
chr4	155654392	0.407407	0.623188	0.690141	0.031746	0.462585	NA	0.505376	0.258621	0.514286	0.534884	0.0561798	0.148649	NA
chr4	155654447	0.0740741	0.289855	0.309859	0	0.0408163	NA	0.0430108	0.0344828	0.0857143	0.0465116	0.213483	0.0945946	NA
chr4	155654461	0.148148	0.261538	0.28169	0	0.178082	NA	0.107527	0.0172414	0.1	0.0465116	0.0786517	0.0405405	NA
chr4	155654481	0.169811	0.463768	0.549296	0.031746	0.231293	NA	0.225806	0.0526316	0.2	0.139535	0.258427	0.123288	NA
chr4	155654485	0.148148	0.217391	0.633803	0.031746	0.170068	NA	0.150538	0.0689655	0.228571	0.197674	0.0786517	0.0810811	NA
chr5	21373477	0.473186	0.542553	0.488491	0.472381	0.623656	0.416667	0.503817	0.506623	0.355072	0.564706	0.412963	0.461894	0.495238
chr5	21373503	0.520249	0.518617	0.442455	0.430476	0.595699	0.363426	0.5225	0.474194	0.463768	0.570588	0.530612	0.503448	0.455238
chr5	21373513	0.775701	0.736	0.629156	0.689524	0.744086	0.591647	0.7725	0.688312	0.702899	0.644118	0.741636	0.668966	0.627863
chr5	21373549	0.5375	0.510638	0.491049	0.518095	0.563441	0.509259	0.5525	0.487097	0.467391	0.523529	0.603704	0.494253	0.546667
chr5	21373560	0.635514	0.62766	0.649616	0.712381	0.645161	0.5625	0.736842	0.664516	0.586957	0.647059	0.655556	0.521839	0.658397
chr5	21373581	0.747664	0.808511	0.707692	0.71619	0.767742	0.772093	0.7825	0.76129	0.804348	0.778761	0.844444	0.705747	0.819048
chr5	24552732	0.825319	0.858596	0.877235	0.868592	0.914585	0.891392	0.880716	0.922463	0.833102	0.911894	0.939364	0.885362	0.887892
chr5	24552739	0.905697	0.90102	0.910501	0.898268	0.871878	0.882542	0.916418	0.917902	0.870654	0.895028	0.925373	0.925861	0.904192
chr5	24552751	0.685967	0.724846	0.687723	0.690202	0.689766	0.691129	0.753247	0.73913	0.682893	0.755801	0.700199	0.738977	0.685116
chr5	30647674	0.0593607	0.0137615	0.0802469	0.0255319	0.00840336	0.038835	0.0272374	0.07393	0.107759	0.0413223	0.120192	0.070632	0.0781759
chr5	30647678	0.0639269	0.133028	0.0864198	0.119149	0.117647	0.0970874	0.0617761	0.132296	0.142241	0.231405	0.125	0.152416	0.0846906
chr5	30647694	0.00462963	0	0	0	0.0378151	0.00647249	0	0.0233463	0.00888889	0	0	0.0223048	0.0260586
chr5	30647716	0.0273973	0.00458716	0.0186335	0.0255319	0.00420168	0.0323625	0	0.0272374	0.00862069	0	0.0817308	0.0148699	0.019544
chr5	30647720	0	0.00917431	0.0185185	0.0340426	0	0	0	0.0194553	0.00862069	0	0	0	0.00325733
chr5	30647740	0	0.0368664	0.0246914	0.012987	0.0378151	0	0	0.0661479	0	0.0165289	0	0	0.00325733
chr5	32132926	0.139979	0.0810573	0.167031	0.0827263	0.0921441	0.0736698	0.0684564	0.150156	0.0825472	0.153555	0.0878049	0.0988858	0.113596
chr5	32132949	0.0234792	0.0212014	0.0237838	0.021955	0.024808	0.00611413	0.0161616	0.0282723	0.0106257	0.0171592	0.0104676	0.0146751	0.0201064
chr5	32133004	0.00530786	0.0176678	0.00431965	0.00367647	0.00473653	0.00614334	0.00671592	0.0104167	0.00591716	0.00191571	0.00347947	0.00277008	0.0106257
chr5	32133019	0.0201058	0.0167401	0.0119177	0.00208008	0.0111896	0.00678426	0.00336927	0.004158	0.0200472	0.0199241	0.0173974	0.00693481	0.0053066
chr5	32133024	0.0487288	0.0282935	0.0511983	0.0412317	0.0440658	0.0223881	0.0423672	0.035343	0.0308057	0.0412668	0.0181311	0.049896	0.0447059
chr5	32737987	0.917609	0.865896	0.89075	0.911659	0.889233	0.897564	0.89781	0.876455	0.900971	0.907063	0.899804	0.88651	0.921098
chr5	32738002	0.959109	0.957238	0.968501	0.943488	0.944487	0.956281	0.950807	0.939565	0.960373	0.955457	0.955948	0.963643	0.937933
chr5	32738040	0.859756	0.808248	0.829924	0.824865	0.835148	0.868743	0.872496	0.83794	0.858995	0.847388	0.819413	0.847388	0.81888
chr5	101666817	0.027234	0.0218579	0.0164191	0.0229047	0.00571429	0.0258569	0.0202177	0.019432	0.0199402	0.0207852	0	0.040194	0.0262876
chr5	101666837	0.0338983	0.0482866	0.0625489	0.0348777	0.036	0.0258724	0.025463	0.0455904	0.0668663	0.050077	0.0450269	0.0423024	0.0643777
chr5	101666859	0.0313559	0.00940439	0.0258014	0.0370757	0.0177346	0.0162065	0.0270062	0.0201945	0.0209581	0.03861	0.0127688	0.0234807	0.0203863
chr5	101666887	0.0508475	0.0514019	0.0492572	0.0661458	0.051458	0.0606242	0.0601852	0.0463378	0.042957	0.0746728	0.0604839	0.0629322	0.054721
chr5	101666895	0.0584746	0.0560748	0.072327	0.0827694	0.0565714	0.047419	0.095679	0.083707	0.0707876	0.114462	0.0752688	0.0877072	0.0772947
chr5	101666919	0.0483051	0.055339	0.0336727	0.0576218	0.0314286	0.0120048	0.0509259	0.0343797	0.0169492	0.0454196	0.0313138	0.056669	0.037037
chr5	111418947	0.185221	0.214036	0.185663	0.217772	0.177502	0.137721	0.135283	0.175021	0.19106	0.196049	0.243505	0.244009	0.201983
chr5	111418952	0.18173	0.217442	0.217778	0.220581	0.197132	0.159664	0.140716	0.217749	0.213222	0.203352	0.222843	0.237784	0.198466
chr5	111418963	0.0741825	0.0939205	0.116466	0.118075	0.088851	0.0616279	0.0678899	0.105459	0.101583	0.108989	0.126428	0.118655	0.111194
chr5	111418969	0.249757	0.281783	0.309947	0.281281	0.2685	0.214493	0.215069	0.279261	0.289405	0.30901	0.338411	0.336858	0.29211
chr5	111418977	0.107872	0.145525	0.121266	0.123497	0.114758	0.0707246	0.0897436	0.125463	0.130149	0.12896	0.16599	0.163081	0.168192
chr5	113164772	0.313414	0.296337	0.232969	0.196118	0.300403	0.272498	0.243709	0.27287	0.210479	0.25	0.275488	0.269414	0.373446
chr5	113164779	0.549871	0.500185	0.514298	0.477242	0.522453	0.473502	0.484817	0.505878	0.473565	0.502545	0.52624	0.473236	0.48347
chr5	113164812	0.249287	0.245303	0.229692	0.253911	0.249386	0.178781	0.221218	0.224105	0.201666	0.23844	0.225841	0.225025	0.200056
chr5	113164887	0.240376	0.143382	0.194175	0.135381	0.161342	0.0992243	0.186316	0.200159	0.137483	0.187546	0.222711	0.188659	0.152661
chr5	113164894	0.176648	0.135656	0.143771	0.140155	0.14454	0.0959481	0.149841	0.198959	0.136872	0.16379	0.152262	0.160839	0.136218
chr5	115479663	0.823929	0.827004	0.84375	0.826087	0.805604	0.813784	0.850826	0.849805	0.842437	0.847757	0.830858	0.868204	0.823146
chr5	115479665	0.493869	0.528916	0.486535	0.505381	0.443032	0.412569	0.51955	0.520915	0.542977	0.557522	0.505278	0.462383	0.575041
chr5	115479696	0.729436	0.804217	0.797605	0.732086	0.738959	0.679504	0.794338	0.8	0.793007	0.795828	0.788388	0.793956	0.772431
chr5	115479724	0.524813	0.45871	0.467228	0.431076	0.428259	0.315947	0.498399	0.498326	0.483916	0.524321	0.486199	0.4514	0.425835
chr5	115479732	0.526173	0.596142	0.586826	0.532483	0.588364	0.464729	0.558933	0.604794	0.597484	0.599495	0.596735	0.633169	0.55053
chr5	115479742	0.598093	0.628468	0.605516	0.555954	0.638233	0.561268	0.620321	0.640468	0.646154	0.651075	0.587134	0.657692	0.539527
chr5	115479775	0.491132	0.482218	0.505087	0.504212	0.503503	0.457424	0.497057	0.507812	0.552595	0.560991	0.445459	0.595055	0.499592
chr5	115479777	0.794399	0.7683	0.782765	0.773089	0.751969	0.766139	0.818667	0.84361	0.759609	0.818699	0.796065	0.806593	0.773339
chr5	115479781	0.896599	0.858951	0.862874	0.875602	0.863456	0.861015	0.868676	0.911322	0.870357	0.90777	0.832448	0.900721	0.868204
chr5	123046703	0.627193	0.600563	0.644847	0.689362	0.645078	0.65513	0.69275	0.66573	0.655523	0.627558	0.657273	0.603939	0.546468
chr5	123046720	0.842105	0.828169	0.817549	0.806809	0.827407	0.863861	0.8627	0.853933	0.87936	0.845833	0.799091	0.831325	0.814126
chr5	123046737	0.686854	0.644381	0.669468	0.617421	0.642487	0.678218	0.669714	0.706461	0.623358	0.614754	0.612844	0.603279	0.552045
chr5	123046740	0.629575	0.607042	0.671309	0.637138	0.699222	0.751545	0.651429	0.675562	0.712188	0.666667	0.634545	0.662295	0.611524
chr5	123046770	0.755882	0.685915	0.740169	0.724255	0.73057	0.808168	0.724571	0.811533	0.760174	0.755798	0.727273	0.722404	0.686512
chr5	123046798	0.916667	0.893162	0.912256	0.925894	0.944056	0.932015	0.921053	0.946176	0.947674	0.953615	0.935219	0.881967	0.96093
chr5	123141781	0.00223714	0.00293542	0.00455063	0.00489396	0.003276	0.00753769	0.00282752	0.0136054	0	0.00573066	0.00717703	0.00378072	0.00351406
chr5	123141796	0.00223714	0.00292683	0.00794552	0	0	0.00502092	0	0	0.00444444	0.0105263	0	0.00467727	0.011988
chr5	123141813	0	0.00390244	0.00568182	0.00380642	0	0.00753138	0	0.0019305	0	0.00857143	0	0.00375235	0.0014985
chr5	123141816	0.00335196	0.00682927	0.00341297	0.00598151	0.0106296	0	0.000940734	0.0057971	0.00775194	0.000954198	0	0.0037594	0.003998
chr5	123141826	0.00669643	0.00292969	0	0.00707291	0.00245298	0.00167364	0.0084666	0.00580271	0.00887902	0.00285714	0.00714853	0.00468604	0
chr5	123141828	0.00446927	0.00390244	0.0045403	0.00598151	0.00572831	0.0083682	0.00188147	0.015444	0.00777778	0.00956023	0.00317965	0.00187091	0.0125125
chr5	123141838	0.00782998	0.00390244	0.0022779	0.00272035	0.00246305	0.00921273	0	0.00387597	0.00221976	0.00285987	0.00241158	0.01029	0.0045
chr5	125270896	0.00454545	0	0.00271003	0	0	0.00958466	0.0188034	0.00396825	0	0	0	0.0277296	0
chr5	125270960	0.415909	0.444649	0.416216	0.393333	0.391386	0.404153	0.299145	0.426587	0.366667	0.415054	0.387097	0.322357	0.390728
chr5	125271003	0.718182	0.610701	0.7	0.591455	0.624299	0.686901	0.546233	0.677932	0.696429	0.610753	0.639017	0.670139	0.649007
chr5	125391587	0.571904	0.559373	0.581831	0.513597	0.526059	0.582727	0.509124	0.576515	0.465848	0.497502	0.493916	0.537455	0.571951
chr5	125391626	0.285477	0.392192	0.37005	0.282051	0.366938	0.378274	0.298235	0.322299	0.313891	0.328337	0.247788	0.300832	0.363803
chr5	134946309	0.300423	0.234946	0.333894	0.341265	0.242087	0.31202	0.331879	0.300869	0.295681	0.284141	0.33311	0.314027	0.258598
chr5	134946311	0.641871	0.575789	0.657961	0.6949	0.635538	0.704	0.638255	0.668712	0.663485	0.627243	0.703877	0.643192	0.673314
chr5	134946318	0.406298	0.304997	0.411616	0.40994	0.328218	0.39392	0.372148	0.373781	0.386976	0.346309	0.398458	0.404889	0.359359
chr5	134946327	0.592934	0.509879	0.58554	0.611931	0.558212	0.648735	0.63499	0.599712	0.625052	0.534653	0.650167	0.614998	0.57319
chr5	134946339	0.369007	0.259015	0.360504	0.352108	0.275334	0.355705	0.362416	0.345599	0.364164	0.337971	0.427473	0.352862	0.302283
chr5	134946366	0.356212	0.261608	0.390829	0.362677	0.291513	0.31298	0.342282	0.336462	0.393198	0.317832	0.339238	0.389019	0.261805
chr5	134946375	0.403758	0.281597	0.427009	0.395482	0.326328	0.435241	0.355055	0.379236	0.414351	0.346295	0.40094	0.391363	0.294071
chr5	134946381	0.590315	0.460631	0.605042	0.6047	0.54561	0.607348	0.606579	0.556638	0.621678	0.544155	0.670234	0.623451	0.52361
chr5	134946384	0.600154	0.520139	0.605882	0.613876	0.531818	0.543854	0.573589	0.577368	0.638103	0.569389	0.664661	0.58476	0.5268
chr5	134946408	0.497698	0.387209	0.474149	0.520953	0.393182	0.445013	0.501007	0.485405	0.48652	0.460073	0.47423	0.515243	0.425308
chr5	134946414	0.562332	0.485962	0.532773	0.568415	0.476285	0.556727	0.573396	0.516048	0.594774	0.494489	0.571715	0.58071	0.491205
chr5	135022261	0.22272	0.254093	0.229186	0.209829	0.153165	0.121739	0.211722	0.274194	0.254598	0.209302	0.234491	0.192841	0.226693
chr5	135022267	0.193572	0.222301	0.218779	0.186637	0.137342	0.0890659	0.169231	0.240097	0.232692	0.194097	0.173317	0.175567	0.206357
chr5	146461630	0.740455	0.706121	0.709787	0.732024	0.781684	0.778966	0.751545	0.726117	0.76361	0.770355	0.708591	0.693391	0.686606
chr5	146461659	0.735334	0.710751	0.714894	0.747925	0.77788	0.784185	0.773064	0.719278	0.734444	0.738314	0.741187	0.698625	0.677068
chr5	146461670	0.726158	0.700041	0.711489	0.71156	0.7414	0.747931	0.758649	0.679216	0.707496	0.726096	0.712121	0.684134	0.630298
chr5	146461717	0.820997	0.78031	0.797829	0.811803	0.842798	0.822845	0.845285	0.783828	0.809351	0.804168	0.767244	0.74913	0.714286
chr5	146461729	0.807822	0.763871	0.773756	0.804821	0.831461	0.773654	0.787299	0.75712	0.786604	0.78053	0.747059	0.728997	0.693161
chr5	146461779	0.687075	0.659091	0.668865	0.666917	0.655653	0.588967	0.718487	0.72255	0.738035	0.653888	0.521222	0.649225	0.579505
chr5	146461855	0.766204	0.782566	0.748884	0.758127	0.773698	0.679889	0.821561	0.762386	0.757409	0.734328	0.679021	0.706126	0.680742
chr5	146461859	0.795139	0.780392	0.74136	0.746104	0.780978	0.733983	0.79368	0.838384	0.806806	0.770149	0.686158	0.739454	0.739324
chr6	5297577	0.0515734	0.0931459	0.0751212	0.031115	0.0838364	0.0334225	0.0510774	0.056446	0.0609865	0.0581484	0.0736246	0.0592255	0.0441801
chr6	5297653	0.0804196	0.0807726	0.0538153	0.044712	0.0658683	0.0279441	0.0493631	0.0578397	0.0394265	0.0460476	0.0521173	0.0473684	0.039932
chr6	5297657	0.0732984	0.0710526	0.0634538	0.0756664	0.0538922	0.0246011	0.0574621	0.0524476	0.038565	0.0491174	0.0714866	0.0512048	0.0459184
chr6	30958990	0.0198473	0.0397326	0.0310307	0.0203154	0.018143	0.0324232	0.0468597	0.0333685	0.0433538	0.0226171	0.0351275	0.0243191	0.036398
chr6	30959001	0.0225105	0.0322461	0.0225675	0.0248597	0.0144231	0.031348	0.0305294	0.0267323	0.0299058	0.0275081	0.0373514	0.0399356	0.0358406
chr6	30959010	0.0183486	0.012254	0.0167411	0.0221807	0.0162927	0.0265335	0.0243744	0.0119256	0.0143091	0.0153784	0.0147392	0.0229254	0.0110823
chr6	30959030	0.034338	0.0353291	0.0218276	0.0202883	0.0282365	0.0409323	0.0194932	0.0343498	0.0241309	0.030303	0.0509626	0.0357488	0.0396226
chr6	30959032	0.0278413	0.0392884	0.0236337	0.027229	0.0319744	0.0228115	0.0327816	0.0255871	0.0339468	0.0407587	0.0192689	0.0450741	0.027129
chr6	30959041	0.0225277	0.0081754	0.011107	0.00937082	0.0138593	0.00540541	0.0071568	0.0137083	0.0160296	0.0177994	0.00594396	0.00869285	0.016572
chr6	30959046	0.00915681	0.013724	0.0114476	0.0104278	0.00884244	0.0176337	0.0172022	0.0154116	0.0118658	0.012131	0.0150184	0.00193175	0.0094585
chr6	30959067	0.00610454	0.0118606	0.00924214	0.0139075	0.00160128	0.0119454	0.00908501	0.0108581	0.00776778	0.0117266	0.00539007	0.0064433	0.0080626
chr6	30959073	0.00191058	0.00556174	0.00332226	0.00400427	0.00213276	0.00653781	0.00681818	0.00315789	0.00777096	0.00161421	0.0082363	0.00450741	0.00589901
chr6	30959082	0.00381825	0.0074184	0.00185048	0.00267451	0.00666489	0.00882688	0.013303	0.00385559	0.00449898	0.00767677	0.00792752	0.00676111	0.00472144
chr6	31218977	0.132231	0.204934	0.130233	0.175305	0.170313	0.187135	0.154786	0.0920354	0.137536	0.158416	0.162872	0.116635	0.137363
chr6	31218978	0.0743134	0.120198	0.121547	0.142727	0.152397	0.0461538	0.0940054	0.0892388	0.0803059	0.124088	0.122197	0.0989144	0.109528
chr6	31219003	0.11134	0.184061	0.151163	0.118902	0.128125	0.133041	0.118126	0.134513	0.0991501	0.168317	0.168142	0.115385	0.118182
chr6	31219004	0.145161	0.139851	0.153315	0.111818	0.149445	0.0508906	0.110041	0.118644	0.0860421	0.129927	0.0963046	0.0963855	0.0986784
chr6	31219058	0.131959	0.182163	0.137209	0.161585	0.202808	0.197368	0.151639	0.176991	0.13881	0.168317	0.155867	0.160612	0.183971
chr6	31219059	0.104839	0.137376	0.125691	0.134545	0.115286	0.0585242	0.103542	0.0837696	0.0764818	0.144526	0.0727884	0.0939759	0.122467
chr6	31219060	0.0762887	0.14611	0.0790698	0.125	0.163807	0.138889	0.0916497	0.0548673	0.124646	0.148515	0.0683012	0.0860421	0.1
chr6	31219061	0.137097	0.121891	0.174033	0.166364	0.141267	0.0687023	0.13079	0.108497	0.0905588	0.192701	0.07287	0.153012	0.113274
chr6	31266248	0.822115	0.866412	0.861423	0.858034	0.856911	0.905462	0.806667	0.846416	0.938697	0.82449	0.893204	0.925339	0.853309
chr6	31266259	0.723301	0.847328	0.850187	0.825273	0.830894	0.819328	0.76	0.83959	0.827586	0.772358	0.878233	0.909091	0.88551
chr6	32564059	0.578495	0.58	0.634369	0.683099	0.541159	0.400302	0.566069	0.565657	0.546939	0.659864	0.592087	0.604869	0.526764
chr6	32564069	0.739785	0.75	0.704797	0.760563	0.778963	0.647059	0.756933	0.715152	0.685714	0.752834	0.721918	0.715631	0.656934
chr6	32564121	0.643011	0.572	0.678832	0.705986	0.635115	0.467375	0.632953	0.680808	0.557143	0.688636	0.693042	0.606742	0.487805
chr6	32564127	0.83871	0.743487	0.857664	0.838028	0.817073	0.758673	0.845024	0.793939	0.787755	0.861678	0.829468	0.770093	0.774939
chr6	32564132	0.502174	0.508	0.572993	0.596831	0.501524	0.321267	0.561175	0.579798	0.471429	0.514739	0.562074	0.545794	0.350365
chr6	32564138	0.668103	0.594	0.720293	0.716549	0.676336	0.564297	0.665017	0.725253	0.597137	0.725624	0.646091	0.660413	0.637028
chr6	32564151	0.521739	0.452	0.485348	0.56162	0.490854	0.401813	0.489396	0.59596	0.426531	0.53288	0.508868	0.413084	0.430657
chr6	54289656	0.526445	0.53426	0.547561	0.607513	0.502151	0.541964	0.527943	0.542304	0.419395	0.416222	0.436409	0.609209	0.524262
chr6	54289687	0.650677	0.691162	0.656899	0.648964	0.666667	0.617516	0.663496	0.703364	0.59194	0.590181	0.693283	0.698582	0.707497
chr6	54289701	0.594096	0.572421	0.559756	0.65285	0.611828	0.670241	0.625745	0.62895	0.556675	0.512273	0.568579	0.652482	0.632135
chr6	54310249	0.501946	0.0053948	0.471036	0.527946	0.506007	0	0.449339	0.462009	0.971903	0.988052	0.477366	0.000838223	0.486107
chr6	54310282	0.970418	0.97168	0.977843	0.968511	0.971979	0.967304	0.985309	0.97351	0.973248	0.971429	0.985529	0.977026	0.980455
chr6	54310287	0.980064	0.97122	0.979009	0.972001	0.986354	0.983864	0.96184	0.981151	0.980255	0.979253	0.983673	0.974594	0.984548
chr6	54310301	0.971668	0.978049	0.964431	0.979949	0.962924	0.971138	0.987763	0.979124	0.966773	0.971992	0.962152	0.96793	0.963265
chr6	56875738	0.949124	0.96043	0.959459	0.962975	0.963846	0.971344	0.951192	0.962625	0.952565	0.975127	0.979711	0.954376	0.966742
chr6	56875796	0.856176	0.880814	0.880338	0.864979	0.839118	0.872896	0.883418	0.902139	0.864453	0.868381	0.869887	0.872838	0.888567
chr6	82127908	0.8125	0.793103	0.833333	0.795732	0.870918	0.862013	0.791829	0.766063	0.851752	0.781938	0.864516	0.725953	0.827146
chr6	82127925	0.762097	0.6673	0.704641	0.659056	0.739938	0.755663	0.690661	0.667763	0.75067	0.680617	0.78903	0.583929	0.678201
chr6	82127945	0.610101	0.564639	0.607595	0.569254	0.602167	0.497569	0.626459	0.587171	0.573727	0.560706	0.575949	0.435714	0.476355
chr6	82127997	0.572581	0.344106	0.43129	0.474886	0.318885	0.179903	0.468872	0.316832	0.386486	0.438326	0.394515	0.280357	0.290173
chr6	85186840	0.0184136	0.0340909	0.0171592	0.0303244	0.0451874	0.0283054	0.0251278	0.0198145	0.028971	0.0286482	0.0396682	0.0385993	0.0239311
chr6	85186845	0.0378072	0.0628713	0.043956	0.0557319	0.0567428	0.0582742	0.0431624	0.046011	0.046023	0.072068	0.0886717	0.0745614	0.0591603
chr6	85186847	0.0372993	0.0613558	0.0257388	0.0503167	0.0587803	0.0476723	0.0527884	0.0590967	0.0403587	0.0635631	0.0721241	0.0656847	0.0747693
chr6	85186877	0.0425532	0.0459486	0.0495474	0.0358902	0.0462895	0.0540037	0.0272572	0.0413328	0.0398406	0.0394619	0.054093	0.0405567	0.0471338
chr6	85186896	0.140293	0.102767	0.114817	0.112915	0.134213	0.109533	0.100043	0.107971	0.0916791	0.144584	0.152426	0.136328	0.118321
chr6	85186904	0.0415683	0.0608309	0.0633635	0.0423131	0.0693578	0.0558867	0.0559112	0.0590468	0.0433267	0.0573734	0.0617329	0.0441879	0.0593301
chr6	85186906	0.0265403	0.0469368	0.0419447	0.0293183	0.038942	0.0496269	0.037116	0.0405063	0.0298805	0.0313339	0.0490444	0.0410032	0.0436028
chr6	85186917	0.0897496	0.0973801	0.105641	0.0928345	0.121468	0.0864382	0.0763326	0.0903716	0.0901352	0.102599	0.0962856	0.11332	0.109415
chr6	85186935	0.10586	0.116947	0.0987124	0.110484	0.085536	0.101308	0.0891258	0.0843526	0.0733899	0.08867	0.121201	0.110934	0.0956023
chr6	85186945	0.0973535	0.082008	0.0711897	0.0764892	0.111927	0.0827432	0.0537084	0.055814	0.0778832	0.102954	0.108382	0.0928657	0.076555
chr6	85186954	0.151701	0.153656	0.121473	0.130986	0.155482	0.135176	0.138948	0.117201	0.136522	0.153536	0.176173	0.18576	0.12894
chr6	87384397	0.0509091	0.0160584	0.0299296	0.0200174	0.0164349	0.0133657	0.0335008	0.0608828	0.0322581	0.0633147	0.0586451	0.0356589	0.0363322
chr6	87384420	0.0272727	0.00583942	0.00174216	0.0104987	0.0189633	0.00979192	0.0234506	0.0273973	0.0322581	0.027881	0.0465116	0.0108527	0.0190311
chr6	87384450	0.0236364	0.00145985	0.00522648	0	0	0.00972053	0.0100503	0.0334855	0.00806452	0.00185874	0.033367	0.0139535	0.00865052
chr6	87384469	0.10989	0.0408759	0.108014	0.109661	0.0632911	0.0498177	0.0554622	0.141553	0.0564516	0.0859813	0.0663943	0.0434109	0.0570934
chr6	87384489	0.0127273	0.0248175	0.027972	0.00873362	0.017744	0.0170732	0.0369748	0.027439	0.0282258	0.00185874	0.0374494	0.0170543	0.0190476
chr6	87384500	0.0163636	0.0102489	0.0244328	0.0026178	0.0101523	0.0110024	0	0.0412214	0.0141414	0.0111732	0.0424671	0.00776398	0.0173611
chr6	88190216	0.274417	0.269463	0.272582	0.25671	0.263881	0.24536	0.262911	0.304404	0.263314	0.252288	0.2853	0.264049	0.28667
chr6	88190220	0.354311	0.402959	0.402229	0.39674	0.386507	0.388937	0.36543	0.390454	0.394791	0.352214	0.393574	0.378836	0.374887
chr6	88190243	0.417844	0.454591	0.446424	0.425499	0.478526	0.403792	0.398357	0.483011	0.449481	0.432888	0.44571	0.445504	0.473656
chr6	88190252	0.287258	0.309333	0.29992	0.296474	0.321898	0.251828	0.28672	0.307532	0.313534	0.302723	0.316154	0.300993	0.318083
chr6	88190262	0.39701	0.466015	0.431222	0.433199	0.452658	0.398236	0.392102	0.441491	0.435117	0.413844	0.477242	0.390794	0.427848
chr6	91942351	0.834345	0.843822	0.845609	0.830443	0.83414	0.855278	0.833998	0.849761	0.839969	0.854037	0.840505	0.820319	0.83918
chr6	91942378	0.747317	0.760589	0.756227	0.775893	0.756648	0.756202	0.74977	0.778218	0.765365	0.782788	0.748629	0.748766	0.771349
chr6	91942419	0.610656	0.62096	0.643236	0.619741	0.613678	0.563389	0.615396	0.613786	0.607915	0.657768	0.601741	0.573019	0.582065
chr6	91942435	0.692608	0.665034	0.693517	0.70551	0.643727	0.615653	0.697215	0.685884	0.643561	0.698984	0.670597	0.627204	0.649928
chr6	91942453	0.680876	0.709445	0.728769	0.689991	0.64525	0.649884	0.704973	0.688273	0.645342	0.71009	0.659519	0.658078	0.662135
chr6	115499030	0.904572	0.903398	0.926385	0.918102	0.899904	0.892766	0.915228	0.91646	0.901049	0.918097	0.907783	0.900686	0.913069
chr6	115499041	0.919219	0.929008	0.935484	0.934238	0.932843	0.93702	0.932496	0.920563	0.942544	0.948087	0.950294	0.927565	0.93036
chr6	115499078	0.926222	0.946565	0.932175	0.955958	0.934762	0.939898	0.935636	0.925972	0.932513	0.930187	0.938849	0.941247	0.933237
chr6	115499101	0.908889	0.925898	0.905473	0.923982	0.914615	0.91616	0.918696	0.93463	0.928767	0.914802	0.907456	0.913779	0.928633
chr6	115499103	0.946738	0.956422	0.937552	0.967362	0.935721	0.949744	0.971743	0.942419	0.951208	0.949668	0.940367	0.944869	0.946763
chr6	120492434	0.0331492	0.0183824	0.036036	0.0346021	0.0495751	0.0337478	0.0342936	0.0146252	0.0437637	0.0310192	0.0184255	0.0564374	0.0562701
chr6	120492476	0.0606618	0.0386029	0.0250896	0.027972	0.0650636	0.0479574	0.0396717	0.0219378	0.0284464	0.0473373	0.0119454	0.0529101	0.0160772
chr6	120492479	0.123162	0.0698529	0.0537634	0.112457	0.154173	0.117229	0.0739726	0.104205	0.0809628	0.0712166	0.128596	0.0740741	0.0787781
chr6	120492493	0.139706	0.172794	0.11828	0.0951557	0.138614	0.101243	0.129959	0.107861	0.115974	0.119645	0.227806	0.135802	0.123994
chr6	120492501	0.0606618	0.0772059	0.0519713	0.032872	0.0721358	0.0728242	0.0589041	0.0676417	0.0792952	0.0443131	0.0586265	0.0335097	0.0434084
chr6	120492504	0.0772059	0.0683919	0.0842294	0.0190311	0.0565771	0.0461812	0.0410397	0.0511883	0.0678337	0.0769231	0.116949	0.0440917	0.0595813
chr6	120492510	0.03125	0.0387454	0.00896057	0.00181159	0.0367751	0.0301954	0.0259918	0.0438757	0.0153173	0.0457903	0.0419463	0.0194004	0.0466238
chr6	120492515	0.0257353	0.00551471	0.00180505	0.00692042	0.00141443	0.0124777	0.00136986	0.0109689	0	0.00295421	0.0184255	0.0141093	0.0096463
chr6	120492517	0.0390335	0.0496324	0.0126354	0.0329289	0.0183876	0.0284192	0.0192837	0.0402194	0.0175055	0.037037	0.0236088	0.0212014	0.0530547
chr6	120492521	0.0183824	0.0128676	0.00358423	0	0.0226629	0.00178253	0.00683995	0.0146252	0.00218818	0.00297177	0	0.00176367	0
chr6	122609438	0.927765	0.959835	0.928331	0.953003	0.944217	0.951079	0.92974	0.930027	0.934807	0.913043	0.898349	0.911542	0.944444
chr6	122609500	0.851351	0.852729	0.792601	0.822266	0.819672	0.832853	0.827719	0.782379	0.80884	0.787068	0.826238	0.825758	0.852814
chr6	122609506	0.607865	0.576725	0.634938	0.676432	0.677869	0.626168	0.757459	0.635242	0.662983	0.639509	0.704605	0.686291	0.669553
chr6	122609508	0.703037	0.727085	0.668533	0.772786	0.664754	0.693027	0.788201	0.612676	0.641593	0.662207	0.722997	0.68887	0.71645
chr6	122609523	0.864045	0.816684	0.81187	0.802734	0.791803	0.816547	0.870656	0.79877	0.78895	0.770346	0.809731	0.837679	0.793651
chr6	122609544	0.632353	0.672503	0.62598	0.554107	0.551639	0.591925	0.647738	0.538664	0.562569	0.551955	0.543006	0.630782	0.599278
chr6	133105244	0.000829876	0	0.00151745	0.00304348	0.00217273	0.00479744	0.00181708	0.00189753	0	0.00202566	0	0.000547645	0.00048852
chr6	133105265	0.00247117	0.0150376	0.00226415	0.00957771	0.00977199	0.00373333	0.0036452	0.00441362	0.000860585	0.00134862	0.011563	0.0043956	0.00293542
chr6	133105274	0.00744417	0.00546448	0.00451807	0.00217391	0.00487277	0.00479489	0.0090799	0.00377834	0.00862069	0.00134228	0	0.0082012	0.00878477
chr6	133105277	0.00329489	0.000683527	0.000755287	0.00391304	0.00162514	0.0021322	0.00910194	0.00314663	0.00344234	0.00538358	0.00795545	0.00545256	0.00780488
chr6	133105282	0.000823723	0.00819672	0.00377074	0.000434972	0	0.00159744	0.00182593	0.00126422	0.00516796	0.0033557	0.00357853	0.00600109	0.00634146
chr6	133105284	0.00825083	0.00136612	0.00226074	0	0.00108814	0.00479744	0.0090799	0.00314861	0	0.00201342	0.00477327	0.00654664	0.00487805
chr6	133105291	0.00415282	0.00695894	0.00151172	0	0.00596853	0.00376952	0	0.0101202	0.00260417	0.0108328	0	0.00218818	0.00493097
chr6	133105300	0.00494234	0	0.00451807	0.00825369	0.00541419	0.00798722	0.00667071	0.00125865	0	0.00403226	0.00399521	0.00327154	0.000487805
chr6	133105303	0.000823723	0	0.00978916	0.00217202	0.00270709	0	0.00485143	0	0.00259067	0.00808081	0.000399042	0.00381679	0.00146484
chr6	133105307	0.00741962	0.00409836	0.00829563	0.00347826	0.00271592	0	0.00483969	0.00440806	0.00172117	0.00268637	0.000398724	0.00708833	0.00243902
chr6	133105322	0	0.00204918	0.00150602	0.00390964	0	0.00533049	0.00241984	0.00377596	0	0.00536913	0	0.00381471	0.0107317
chr6	133105328	0.012366	0.00273598	0.00903614	0.000435161	0.00704607	0.00639318	0.00181488	0.00630915	0.00430663	0.00336247	0	0.00163755	0.00195122
chr6	133105331	0	0	0.0060241	0.00217297	0.00487541	0.000535906	0.0066586	0.00189994	0	0.000671592	0.00278441	0.00164024	0.00344319
chr6	133105335	0.00247321	0	0	0.00608431	0.00433135	0.000532481	0.00786449	0.00314663	0.00172117	0.0033557	0.0027833	0.000544959	0.00292683
chr6	133105340	0.00329489	0.00204918	0	0.00390964	0.00487277	0.00266383	0.00362976	0.00125945	0.000860585	0.00268456	0.00516899	0.00817439	0.00097561
chr6	133105345	0	0.00068306	0.00301659	0.00781929	0.00162426	0.0042735	0.00909642	0.000631313	0.00604491	0.000671592	0.00757274	0.00163755	0.000488281
chr6	133105351	0.00741351	0	0.0037679	0.000434405	0.0119435	0.00106496	0.00907441	0.00566394	0.000864304	0.00402955	0.00318471	0.00545852	0.00390244
chr7	19303711	0.299742	0.189655	0.214612	0.127376	0.306818	0.187225	0.104712	0.200855	0.205556	0.181159	0.128205	0.1875	0.210619
chr7	19303730	0.586563	0.659483	0.643836	0.605714	0.606818	0.693654	0.552356	0.570513	0.594444	0.661836	0.543124	0.550595	0.6
chr7	19303777	0.0645995	0.0538793	0.0273973	0.0742857	0.104895	0.0919037	0.0890052	0.0769231	0.0416667	0.089372	0.037296	0.0297619	0.0920354
chr7	19303784	0.24031	0.151188	0.125571	0.15019	0.168182	0.12035	0.157068	0.162393	0.197222	0.181159	0.195804	0.136905	0.178761
chr7	19303787	0.0775194	0.075431	0.0936073	0.0893536	0.113636	0.0634573	0.078534	0.117773	0.0722222	0.0797101	0.128205	0.047619	0.0638298
chr7	19303801	0.0568475	0.0883621	0.043379	0.0304762	0.0954545	0.08	0.0706806	0.0854701	0.0888889	0.0483092	0.0257009	0.0714286	0.0442478
chr7	19332798	0.0119904	0.00466744	0	0.00497512	0.00756757	0.00818713	0.0038961	0.0080402	0	0	0.0108696	0.00611247	0
chr7	19332805	0	0	0.00268097	0.00747198	0.00324324	0.00818713	0	0.00303337	0.0015873	0.00473934	0	0.00977995	0.0171717
chr7	19332818	0	0.00234192	0.0080429	0	0.00108108	0	0.0142487	0.00503525	0.0063593	0.00118483	0	0.00855746	0
chr7	19332833	0.0180072	0.00933489	0.00808625	0	0	0.00352113	0.00129702	0.0060423	0.00793651	0.00951249	0.0206074	0	0.00506586
chr7	19332843	0	0.00116822	0.00939597	0.00373134	0.00540541	0.00233918	0	0.0100503	0	0.00829384	0.00759219	0.00977995	0.0030303
chr7	19332862	0.00359712	0.0116686	0.00268097	0	0.00864865	0.00701754	0.0155844	0.00301508	0.0047619	0.00950119	0.00976139	0.00977995	0.00606061
chr7	19332876	0.00720288	0	0.00536193	0	0	0	0.00259067	0.00605449	0.00319489	0.00711744	0	0.00490798	0
chr7	19332878	0.00120048	0.0140023	0	0.0199005	0.00864865	0.00117371	0	0	0.0016	0.00592417	0.00108696	0.00122699	0.00808898
chr7	19332885	0.00360144	0.00117096	0.00268097	0	0.012973	0.00117509	0.0117035	0.0071066	0.00798722	0.00237248	0	0.0012285	0.00101112
chr7	19332887	0.00479616	0.00468933	0.0080429	0	0	0.00587544	0.00388601	0	0.00793651	0	0.00108696	0.00244499	0.0111111
chr7	19332893	0.00119904	0.00116686	0	0.00870647	0.00540541	0	0.00521512	0.00100503	0.0015873	0.00473934	0.00326087	0	0
chr7	19489247	0.353982	0.118812	0.171875	0.420513	0.257812	0.247934	0.352941	0.0865385	0.54359	0.351351	0.226415	0.321678	0.204819
chr7	19489315	0.318584	0.0693069	0.1875	0.413265	0.3125	0.272727	0.548148	0.144231	0.507692	0.337838	0.179245	0.300699	0.257028
chr7	19698507	0.0273296	0.0145577	0.0310747	0.0362122	0.0283651	0.0154982	0.0201629	0.0397112	0.0195066	0.0266704	0.0184625	0.0272302	0.0277313
chr7	19698539	0.0391061	0.026032	0.0315471	0.037961	0.0343226	0.017199	0.0317267	0.0368442	0.0263158	0.0256772	0.0238239	0.0233029	0.0205594
chr7	19698577	0.0131666	0.00928333	0.0107712	0.00940155	0.0147439	0.00760923	0.014245	0.0132159	0.0097533	0.012644	0.00482655	0.0119651	0.0131737
chr7	19698588	0.0085639	0.0115071	0.00344382	0.00578453	0.00800207	0.0125184	0.00875585	0.00680817	0.00914025	0.00449312	0.00301568	0.0103616	0.014829
chr7	19698603	0.0255051	0.0126441	0.00905563	0.0261771	0.0206239	0.0203931	0.0124262	0.015625	0.0194954	0.0118611	0.0118039	0.0259951	0.0242964
chr7	25133079	0.173852	0.090864	0.097251	0.0983217	0.125503	0.072455	0.112914	0.0888506	0.101844	0.11211	0.107536	0.0621568	0.115761
chr7	25133123	0.00788955	0.00222717	0.00325251	0.00395507	0.00437522	0.00202388	0.00324374	0.00515844	0.00263775	0.00124719	0.00368292	0.00592495	0.00201352
chr7	25133175	0.00424448	0.00322741	0.00236546	0.00206022	0.00122742	0.00284264	0.00023218	0.00147674	0.0044027	0.00324594	0.0036784	0.00528169	0.00316866
chr7	25133177	0.00563539	0.00248324	0.00354505	0.00348101	0.00157922	0.00263158	0.00347866	0.0041769	0.00380451	0.00498629	0.0020957	0.00944018	0.00287811
chr7	25133185	0.00310121	0.00446429	0.00472813	0.00332805	0.00140007	0.00486027	0.00301344	0.00638978	0.00585309	0.000997506	0.007695	0.0030749	0.00431779
chr7	30143628	0.00966184	0.0301724	0.0307692	0.0545852	0	0	0	0.0232558	0.153846	0.194444	0.0426357	0.0145349	0.0238971
chr7	30143665	0	0.0431034	0.0269231	0.0174672	0	0.0217984	0.00332226	0.0116279	0.107692	0.185315	0.0348837	0.0290698	0.0459559
chr7	30143673	0	0.017316	0.0271318	0.0545852	0	0.00271739	0.00664452	0.0232558	0.128205	0.21875	0.0465116	0.0203488	0.0275735
chr7	30143685	0	0.0517241	0	0.0436681	0	0	0	0.0310078	0.117949	0.225694	0.0542636	0.0290698	0.0367647
chr7	30143695	0.00956938	0.0517241	0.00769231	0.0436681	0	0	0	0.0116279	0.117949	0.225694	0.131783	0.0145349	0.0588235
chr7	30143699	0.00956938	0.0387931	0.046332	0.00655022	0.0035461	0.0217391	0.00332226	0.0232558	0.14359	0.202091	0.0155039	0.0379009	0.0257827
chr7	30143701	0.00956938	0.0215517	0.00769231	0.0764192	0	0.0217391	0.00996678	0.0235294	0.123077	0.166667	0.0542636	0.0145349	0.0183824
chr7	30143709	0.00956938	0.0517241	0.0346154	0.0196507	0	0.0217391	0.0199336	0.0193798	0.129534	0.295374	0.116279	0.0348837	0.0496324
chr7	30143711	0.00956938	0.0689655	0.0384615	0.0371179	0	0.0274725	0.00664452	0.0310078	0.113402	0.180556	0.100775	0.0145349	0.0459559
chr7	30143717	0.00956938	0.0560345	0.0426357	0.0436681	0	0.0217391	0.0232558	0.0350195	0.170984	0.315972	0.0891473	0.0261628	0.0625
chr7	30143734	0.00956938	0.0732759	0.05	0.010917	0	0	0.00332226	0.0387597	0.149485	0.322917	0.0891473	0.0145349	0.0459559
chr7	30143738	0.0239234	0.0862069	0.0501931	0.0174672	0	0	0.0365449	0.0352941	0.226804	0.350694	0.127907	0.0408163	0.0735294
chr7	30552694	0.00507614	0	0.0027137	0.0017094	0.00788782	0	0.00208333	0.00369458	0.00123916	0.00445931	0	0.00745474	0.0140078
chr7	30552712	0.00380711	0.00993049	0.0122117	0	0.00701139	0	0.003125	0	0	0	0	0.00319489	0.0272374
chr7	30552743	0.00761421	0	0.00542741	0	0	0.00737327	0.00313152	0.00246609	0	0.00335196	0	0	0
chr7	30552753	0.0139594	0.00298211	0	0.000852515	0.0105171	0.00645161	0	0.00862069	0.00371747	0.0122358	0	0.0117271	0
chr7	30552760	0	0.00497512	0.00271003	0	0	0.00460829	0.016684	0.0123153	0.00124378	0.0155383	0.000911577	0.00536481	0.00466926
chr7	30552763	0	0.00695134	0.00271003	0	0.00526778	0	0.00520833	0.00492611	0.00123916	0.00665927	0.00454959	0.0149095	0.00390016
chr7	30552765	0	0.00696517	0.0109141	0	0.00175285	0	0.00520833	0.0110837	0.0111663	0.00110988	0.0163785	0.00533049	0.00234192
chr7	30552774	0	0.00398804	0.00407056	0.0137104	0	0	0.00104167	0.00247831	0.00998752	0.00222469	0.0175115	0.0182992	0.00236593
chr7	30973341	0.0364851	0.0217949	0.0305268	0.0131716	0.0144196	0.00612613	0.0264026	0.021875	0.0128522	0.0228311	0.021137	0.0117005	0.0123046
chr7	30973356	0.0102354	0.0156979	0.0127701	0.00760719	0.0100647	0.00755124	0.0127049	0.0266548	0.0132678	0.0186335	0.00653358	0.0124272	0.02115
chr7	30973364	0.0133402	0.0169707	0.0108161	0.0246442	0.0150808	0.0201511	0.0115416	0.0178492	0.00839506	0.0116038	0.0141767	0.0171206	0.0214947
chr7	30973379	0.013347	0.0114747	0.00981354	0.00518852	0.0107527	0.00431034	0.0053432	0.0209261	0.0157248	0.0115894	0.0123457	0.00699301	0.00959629
chr7	30973382	0.0373784	0.0272225	0.047105	0.0204082	0.0422788	0.0255304	0.0463115	0.0342374	0.0353635	0.0364238	0.03049	0.0486381	0.0285146
chr7	30973384	0.0107527	0.00339703	0.00638821	0.009362	0.0240143	0.00107875	0.00819672	0.00888494	0.00638507	0.0107616	0.00798548	0.021756	0.0148564
chr7	30973386	0.0209719	0.0165394	0.0172075	0.0111034	0.0312276	0.0125718	0.0106776	0.0142159	0.0171906	0.0186181	0.0145191	0.0283495	0.0201586
chr7	30973416	0.0132992	0.0122933	0.0181818	0.0283639	0.00754039	0.0118577	0.00574006	0.0169039	0.00836203	0.00703351	0.00181488	0.00970874	0.0158468
chr7	30973424	0.00667694	0.00383632	0	0.00797227	0.00867365	0.00144509	0.00577082	0.00268938	0.00445986	0.00583333	0	0.00510404	0.00463423
chr7	30973436	0.00923077	0.00509122	0.00785083	0.00760719	0.00860215	0.00217155	0.00454545	0.00266548	0.00392927	0.00413736	0.00364033	0.009758	0.00165948
chr7	34647273	0.082495	0.0746269	0.107943	0.0865513	0.0861141	0.0870113	0.0559701	0.0793388	0.14135	0.118098	0.071525	0.046133	0.0228188
chr7	34647299	0.382294	0.253311	0.332657	0.26498	0.310011	0.325347	0.304726	0.308197	0.322176	0.329755	0.328358	0.278155	0.245638
chr7	34647323	0.327968	0.271523	0.342799	0.255659	0.279095	0.263556	0.340796	0.297209	0.301255	0.31135	0.324798	0.232022	0.193289
chr7	37365292	0.83134	0.084507	0.924962	0.92078	0.830349	0.848826	0.934151	0.85512	0.823298	0.843023	0.807915	0.90382	0.844907
chr7	37365300	0.842105	0.0140845	0.964778	0.941909	0.819981	0.871241	0.956101	0.841477	0.853403	0.826744	0.847784	0.949557	0.856703
chr7	44959983	0.793883	0.777228	0.737003	0.676471	0.726447	0.633708	0.766667	0.717262	0.622671	0.669837	0.693243	0.627832	0.619226
chr7	44959987	0.792277	0.752475	0.707951	0.722222	0.754824	0.796629	0.797531	0.666667	0.684783	0.747283	0.645946	0.716738	0.704156
chr7	44959997	0.724138	0.568069	0.649847	0.719738	0.684449	0.561798	0.694685	0.596726	0.527387	0.654843	0.664865	0.640172	0.606618
chr7	44960075	0.699468	0.548267	0.577982	0.462377	0.623583	0.434831	0.538272	0.561012	0.514867	0.480978	0.485792	0.475322	0.496333
chr7	44960082	0.750663	0.704208	0.795107	0.604575	0.744344	0.682022	0.759259	0.714286	0.596899	0.581522	0.733784	0.603652	0.747858
chr7	57509491	0	0	0	0	0	0	0	0	0	0	0.00655738	0	0.00588235
chr7	57509503	0	0	0	0	0.0364964	0	0	0	0	0.00851064	0	0	0
chr7	57509506	0	0.00456621	0.00490196	0	0	0.004329	0	0.0174672	0	0	0	0	0
chr7	57509515	0	0.00882353	0.0192926	0.00806452	0	0	0	0.00920245	0	0	0	0.00647249	0.018648
chr7	57509518	0	0.00294118	0	0	0	0.00307692	0	0.00306748	0	0	0.0215054	0	0
chr7	57509522	0	0	0	0	0	0	0	0.0218341	0	0	0	0.0172414	0.0264706
chr7	57509549	0.00533333	0	0.00315457	0	0.00615385	0	0.0126582	0.00917431	0.00330033	0.018617	0	0.00324675	0
chr7	57509551	0.008	0	0	0.00200803	0	0	0	0.00617284	0.00990099	0.00531915	0.016129	0	0.00458716
chr7	57509563	0	0.0264706	0.0157729	0.00203666	0	0	0	0.00611621	0.00330033	0.0132979	0.00537634	0	0.00227273
chr7	57509568	0.0160858	0.0352941	0.0283912	0.0200401	0.0646154	0.00307692	0	0.00611621	0.0264026	0.0531915	0.0268817	0.0231788	0.00909091
chr7	57509580	0.00802139	0.0147929	0	0	0	0.0123077	0.00952381	0.0030581	0.029703	0.0106383	0	0.0226537	0.0113636
chr7	57509588	0.00266667	0.00882353	0.00315457	0	0.00615385	0.0707692	0.0189873	0.0152905	0.00990099	0.0106383	0	0.0161812	0
chr7	57509590	0.0133333	0.0117647	0.00630915	0.0180361	0	0	0.0189873	0.0244648	0.00990099	0.00797872	0.0322581	0.0323625	0.0159091
chr7	57509596	0.00266667	0.0205882	0.00316456	0.012024	0.00615385	0	0.0031746	0.0275229	0.00990099	0.0292553	0	0.00970874	0.00909091
chr7	58837213	0.899809	0.907809	0.908565	0.937849	0.910399	0.934459	0.935079	0.926816	0.938138	0.907902	0.925532	0.91339	0.919344
chr7	58837251	0.962324	0.950108	0.92539	0.957265	0.960607	0.963542	0.967256	0.964539	0.980792	0.970157	0.969928	0.969777	0.97814
chr7	58837269	0.908743	0.884908	0.86524	0.920564	0.89208	0.908654	0.900312	0.915439	0.933974	0.929356	0.915571	0.935313	0.914266
chr7	58837286	0.918694	0.925137	0.905649	0.950318	0.948675	0.925121	0.903513	0.936018	0.934416	0.914256	0.925863	0.946553	0.942247
chr7	67562396	0.456349	0.320281	0.420848	0.378156	0.282014	0.267367	0.399187	0.417925	0.364974	0.397289	0.335089	0.318003	0.286513
chr7	67562434	0.393495	0.293558	0.3655	0.329288	0.229242	0.216611	0.345216	0.374056	0.29695	0.340862	0.310436	0.264177	0.23194
chr7	67562458	0.317731	0.189966	0.263344	0.237323	0.163879	0.105155	0.208503	0.261326	0.188166	0.24253	0.184059	0.184697	0.156582
chr7	67562476	0.483717	0.365279	0.433274	0.399301	0.340301	0.321099	0.43703	0.435484	0.400221	0.440028	0.400911	0.368155	0.335521
chr7	67562481	0.444665	0.302205	0.406936	0.342945	0.277764	0.243264	0.364802	0.391261	0.35872	0.383571	0.336294	0.295672	0.284087
chr7	67562500	0.46762	0.345198	0.428925	0.385042	0.303199	0.313479	0.406769	0.429839	0.410681	0.42708	0.373713	0.34119	0.324725
chr7	67562504	0.537515	0.418299	0.456637	0.445357	0.401116	0.426848	0.5	0.488998	0.469095	0.474747	0.453282	0.409257	0.397226
chr7	73392861	0.307781	0.2592	0.291201	0.265135	0.271049	0.243742	0.296414	0.386339	0.263732	0.30249	0.245758	0.254831	0.280409
chr7	73392895	0.433933	0.397687	0.398062	0.370477	0.373104	0.367299	0.4121	0.469189	0.390165	0.418182	0.404267	0.404899	0.381708
chr7	80876180	0.556701	0.582231	0.572057	0.520492	0.589983	0.495413	0.551189	0.562724	0.619753	0.552502	0.622197	0.616562	0.527328
chr7	80876184	0.948454	0.944287	0.927473	0.931563	0.954082	0.940816	0.952479	0.956989	0.961681	0.952895	0.974244	0.954995	0.931244
chr7	80876213	0.512452	0.465833	0.522791	0.527536	0.485981	0.45063	0.481146	0.517045	0.534149	0.553211	0.549831	0.502041	0.487079
chr7	80876214	0.527348	0.429518	0.506623	0.51636	0.454237	0.490835	0.525601	0.535135	0.556931	0.514735	0.563616	0.59766	0.590081
chr7	80876220	0.735885	0.759767	0.760708	0.794084	0.756386	0.735314	0.707611	0.718344	0.768131	0.711662	0.808814	0.73551	0.756303
chr7	80876221	0.731884	0.679887	0.727373	0.715945	0.730703	0.773429	0.695337	0.785586	0.749689	0.728981	0.785953	0.769936	0.704082
chr7	80876244	0.932057	0.906822	0.930233	0.964638	0.906933	0.873267	0.898267	0.926948	0.912334	0.896235	0.917288	0.911837	0.932175
chr7	80876245	0.94433	0.897824	0.90319	0.91522	0.852542	0.878942	0.914256	0.887993	0.928395	0.918387	0.923077	0.918165	0.852227
chr7	80876263	0.83445	0.827787	0.841713	0.831787	0.848504	0.7967	0.796534	0.887987	0.794898	0.851103	0.88339	0.872653	0.81278
chr7	80876264	0.826625	0.76865	0.867033	0.815951	0.810169	0.776986	0.847107	0.851254	0.846914	0.867387	0.826428	0.827338	0.850354
chr7	80876273	0.64914	0.608479	0.66946	0.691236	0.670206	0.578218	0.563774	0.579462	0.602446	0.670037	0.714383	0.626634	0.591825
chr7	80876274	0.629834	0.581927	0.594779	0.536325	0.554674	0.498927	0.623773	0.613296	0.571984	0.638493	0.668585	0.634906	0.612223
chr7	80876297	0.736138	0.735441	0.746977	0.794203	0.741734	0.724092	0.743223	0.753046	0.750255	0.734619	0.841927	0.822041	0.8
chr7	80876298	0.759794	0.740566	0.778022	0.778345	0.763559	0.717192	0.76343	0.773094	0.808642	0.767419	0.787068	0.805405	0.743175
chr7	80876304	0.823869	0.818786	0.828037	0.84058	0.803738	0.788119	0.778701	0.721591	0.813525	0.816345	0.881874	0.786122	0.792273
chr7	80876305	0.775316	0.833808	0.83871	0.751179	0.720197	0.709154	0.774194	0.828182	0.875158	0.839034	0.777633	0.78903	0.728814
chr7	98870914	0.536447	0.530498	0.499788	0.537427	0.525124	0.598146	0.525676	0.562083	0.562323	0.528865	0.480421	0.526013	0.560609
chr7	98870932	0.443132	0.39839	0.404983	0.39909	0.383056	0.472207	0.432095	0.435326	0.431271	0.443842	0.390541	0.418902	0.429688
chr7	98870940	0.348908	0.0373194	0.583895	0.597355	0.297375	0.020436	0.585671	0.600356	0.0269122	0.303136	0.329104	0.309791	0.335485
chr7	98871003	0.542358	0.50462	0.500211	0.516402	0.482821	0.612156	0.510825	0.533838	0.566509	0.530027	0.476242	0.495205	0.52207
chr7	98871008	0.699738	0.701445	0.6827	0.69536	0.701691	0.74707	0.675913	0.688335	0.718735	0.681378	0.639039	0.675822	0.684509
chr7	98871033	0.496935	0.45743	0.425316	0.421475	0.444127	0.540164	0.451995	0.449933	0.473734	0.450988	0.408097	0.40115	0.439859
chr7	101999247	0.829438	0.777778	0.77606	0.715747	0.748528	0.738633	0.753829	0.780979	0.752729	0.766346	0.786293	0.794492	0.70564
chr7	101999274	0.851534	0.793055	0.816319	0.755296	0.771946	0.76517	0.787294	0.806384	0.774812	0.800597	0.799425	0.834566	0.749311
chr7	101999292	0.913292	0.853805	0.864845	0.834443	0.827213	0.820087	0.857062	0.85749	0.83609	0.856005	0.872452	0.880699	0.79459
chr7	101999298	0.908793	0.851681	0.859813	0.811711	0.809838	0.82585	0.851631	0.887617	0.8349	0.863259	0.853556	0.860823	0.798256
chr7	101999334	0.860246	0.806955	0.801151	0.73884	0.776967	0.747004	0.746383	0.790132	0.762693	0.774161	0.782745	0.790456	0.671255
chr7	101999352	0.67635	0.647413	0.620863	0.517159	0.532642	0.519488	0.522482	0.57699	0.555346	0.594819	0.544741	0.595897	0.449621
chr7	105554425	0.00269942	0.00312989	0.00279776	0.00436414	0.00440165	0.00475791	0.0011596	0.00300903	0.00101966	0.000475737	0.000787402	0.00141887	0.00128905
chr7	105554449	0.00336564	0.00431499	0.00318387	0.00348584	0.00447816	0.00643237	0.00420566	0.00361281	0.00173812	0.00438025	0.0023571	0.0040449	0.000681767
chr7	105554456	0.00054003	0.00384292	0.00278884	0.0011329	0.0033827	0.00214753	0.00189155	0.00286926	0.00435477	0.00497277	0.00334152	0.00496102	0.00348855
chr7	105554463	0.00581553	0.00132212	0.00546812	0.00183438	0.00375492	0.000654573	0.00136957	0.00212819	0.00451698	0.00522938	0.00490966	0.00253318	0.00462437
chr7	105554482	0.00134753	0.00443911	0.00544344	0.000957938	0.00548095	0.000465983	0.00378072	0.000373972	0.00159605	0.00225252	0.00471791	0.00233195	0.00333333
chr7	105554521	0.0051206	0.00288392	0.0029267	0.00574963	0.00265738	0.00476413	0.00241495	0.00199676	0.00479651	0.00273257	0.00117878	0.00202388	0.00340754
chr7	127109020	0.672149	0.724123	0.724475	0.740397	0.702381	0.622367	0.700047	0.693733	0.701462	0.699179	0.709273	0.689298	0.631417
chr7	127109029	0.643312	0.574354	0.62793	0.698367	0.551053	0.448064	0.60438	0.587168	0.589007	0.641719	0.581871	0.563483	0.512626
chr7	127109073	0.666489	0.685803	0.66536	0.709936	0.625398	0.553681	0.690187	0.648434	0.67711	0.683245	0.676286	0.640031	0.576923
chr7	127109087	0.765799	0.759218	0.790015	0.815266	0.786169	0.793846	0.804844	0.780919	0.763251	0.785611	0.760134	0.807678	0.733296
chr7	127363687	0.142349	0.0576923	0.178571	0.101449	0.0625	0.0311111	0.0505837	0.128319	0.164384	0.106557	0.211268	0.170648	0.200803
chr7	127363702	0.0178571	0.0269231	0.0119048	0	0.0333333	0.00888889	0	0.0222222	0.0410959	0.00813008	0	0.0273973	0
chr7	127363720	0.0284698	0.0307692	0.0992063	0	0.00869565	0.0444444	0.0314961	0.110619	0.0365297	0.108434	0.119718	0.0580205	0.0160643
chr7	127363722	0.0320285	0.0269231	0.0357143	0.0217391	0.00416667	0.107143	0.0116732	0.0619469	0.0547945	0.0481928	0.028169	0.0409556	0.00401606
chr7	127363727	0.0391459	0.05	0.123016	0.101449	0.0336134	0.0488889	0.0389105	0.0840708	0.0688073	0.064257	0.0211268	0.0375427	0.0160643
chr7	127363731	0.024911	0.05	0.0555556	0	0.0208333	0	0.0311284	0.0663717	0.0410959	0.0200803	0.056338	0.00682594	0.0160643
chr7	127363749	0.0320285	0.0269231	0.0796813	0	0.0291667	0.0577778	0.0233463	0.0575221	0.0460829	0.0281124	0.147887	0.0853242	0.0361446
chr7	127363768	0.0676157	0.0692308	0.166667	0.0217391	0.0588235	0.03125	0.0856031	0.0929204	0.141553	0.121457	0.147887	0.130137	0.0564516
chr7	127363777	0.0321429	0.0930233	0.0952381	0	0.0209205	0.0355556	0.077821	0.0530973	0.124424	0.0682731	0.0704225	0.0375427	0.0562249
chr7	127363792	0.113879	0.219231	0.174603	0.138462	0.150628	0.16	0.202335	0.168142	0.242009	0.208835	0.147887	0.204778	0.136546
chr7	133776081	0.0699301	0.109247	0.0812528	0.100054	0.0705805	0.0850328	0.0737271	0.0603596	0.0708419	0.0835082	0.0781196	0.12089	0.0907336
chr7	133776124	0.0170753	0.0230738	0.0213539	0.0211286	0.0174917	0.0148686	0.0215535	0.0167024	0.0153689	0.013796	0.0254909	0.0206256	0.015137
chr7	133776159	0.0533917	0.0589439	0.0458466	0.0585864	0.0479339	0.0525952	0.0358452	0.0343495	0.0363357	0.0376097	0.047898	0.0412513	0.054015
chr7	133776161	0.111888	0.145313	0.106364	0.127078	0.120251	0.110727	0.104642	0.0843683	0.0865335	0.110368	0.112336	0.142857	0.108602
chr7	133776170	0.0241017	0.0422131	0.0245232	0.0323789	0.0250825	0.0134995	0.0224307	0.0192802	0.0184332	0.00960735	0.0351361	0.0397942	0.0324832
chr7	133776176	0.0686189	0.0683586	0.0599183	0.0433503	0.0646651	0.0584775	0.0464548	0.043329	0.0507692	0.0492899	0.0507421	0.0900653	0.0538721
chr7	140923372	0.140268	0.0803629	0.0768116	0.0654292	0.0864787	0.0715405	0.0530973	0.110169	0.100216	0.102564	0.0559701	0.157895	0.0875764
chr7	140923394	0.264241	0.18135	0.267922	0.202414	0.111851	0.119917	0.229093	0.213277	0.188625	0.24359	0.195896	0.240943	0.19326
chr7	140923402	0.369291	0.248875	0.30992	0.268677	0.211227	0.226159	0.323322	0.340155	0.327574	0.335358	0.309657	0.360138	0.276156
chr7	140923477	0.737342	0.655727	0.689179	0.621798	0.664899	0.647704	0.672975	0.678827	0.750545	0.687627	0.712303	0.71321	0.692528
chr7	141269377	0.683544	0.6	0.607046	0.693593	0.742424	0.56701	0.586735	0.680723	0.699571	0.729805	0.70684	0.734091	0.770235
chr7	141269419	0.740506	0.707317	0.771978	0.754875	0.738035	0.751701	0.742347	0.78012	0.767241	0.846797	0.918831	0.831435	0.880208
chr7	141269462	0.803797	0.797561	0.785908	0.896936	0.929293	0.797945	0.84359	0.822289	0.738197	0.824022	0.820847	0.892938	0.838542
chr7	141269493	0.927215	0.865854	0.932249	0.97486	0.95466	0.955782	0.935233	0.884146	0.875	0.908078	0.892857	0.968109	0.940104
chr7	141269501	0.853035	0.821951	0.850949	0.947075	0.88665	0.831034	0.839286	0.894578	0.862661	0.846797	0.928571	0.974596	0.875
chr8	22566876	0.910561	0.888468	0.896962	0.907178	0.910282	0.90052	0.89839	0.882375	0.873548	0.887156	0.907076	0.8858	0.898753
chr8	22566901	0.937081	0.938645	0.935217	0.953947	0.934247	0.94814	0.930615	0.92804	0.933911	0.931646	0.954436	0.931343	0.933308
chr8	22566935	0.937461	0.928685	0.923437	0.944917	0.93319	0.937539	0.935524	0.926326	0.931979	0.929142	0.936285	0.930695	0.938387
chr8	26976522	0.0126002	0.00444006	0.0110643	0.0104058	0.0084181	0.00319489	0.00434594	0.014454	0.00625	0.00386847	0.00229095	0.00123001	0.000304878
chr8	26976536	0	0.00641342	0.00632244	0.0079778	0.0045598	0.0011976	0.00173611	0.00642055	0.000625391	0.00193237	0	0.00246002	0.000912409
chr8	26976544	0	0.00444006	0.00263713	0.00242803	0.00105337	0.00558882	0.000865426	0.011236	0.00250784	0.00386847	0.00802139	0.000410004	0.00091659
chr8	26976612	0.00114548	0.00444006	0.00210859	0.00485605	0.000701508	0.00159681	0.0034617	0.00268097	0.001875	0.00387785	0.00229183	0.00205086	0
chr8	70139778	0	0.0023622	0.0041876	0	0.00218579	0.00673653	0.00915332	0.00217865	0.00276753	0	0.00073692	0.0176787	0.000502513
chr8	70139817	0	0.0023622	0.00251467	0.00059988	0.00273224	0.00449102	0.00228833	0.00362056	0.000921659	0.00729335	0.00073692	0.0115473	0.00854271
chr8	70139819	0.00083682	0.00314961	0.00838926	0.00059988	0	0.00299401	0.00917431	0.00362319	0.000922509	0.0105348	0.00294768	0.00846154	0.00453858
chr8	70139842	0	0	0.00168067	0.0012012	0	0	0.00229183	0.00725689	0.00276753	0.00163399	0.0118256	0.00154321	0.00504286
chr8	70139845	0.00251467	0.007109	0	0	0.00219419	0.000748503	0	0.00582242	0.00558659	0.00487013	0.00443787	0.00538876	0.00302725
chr8	70139856	0	0.00708661	0	0.00359928	0.00163934	0.00299625	0.00762777	0.0137781	0.000922509	0	0	0.00153728	0
chr8	70139863	0.00252313	0.0055336	0	0.00180941	0.00330033	0	0.00153022	0	0.000930233	0	0	0	0
chr8	70744390	0	0	0	0	0	0	0	0	0	0	0	0	0
chr8	70744399	0	0.0616114	0	0	0	0.0296296	0.0075188	0.0403226	0	0	0	0	0
chr8	70744410	0	0	0	0.00529101	0	0.0222222	0	0.0322581	0	0	0.0537634	0	0
chr8	70744420	0	0.0233645	0	0	0	0	0	0.0322581	0.0542636	0	0	0	0
chr8	70744430	0.0152672	0.00934579	0.0245399	0.0927835	0.0257732	0.0222222	0	0.0322581	0.0310078	0	0	0	0
chr8	70744450	0.0458015	0	0	0	0	0.0148148	0	0.0322581	0	0	0	0	0
chr8	70744465	0	0	0	0	0.0103093	0.0222222	0	0.0403226	0	0.0163934	0	0	0
chr8	70744470	0	0.0046729	0	0	0	0.00740741	0	0.0322581	0.0310078	0	0	0	0
chr8	70744480	0.0229008	0	0	0	0.00515464	0	0.0150376	0.0322581	0.00775194	0	0	0	0
chr8	71591803	0	0.00871632	0	0	0.000692042	0.0046225	0	0.00181488	0.0201485	0.000837521	0	0	0
chr8	71591815	0.000976562	0.00475436	0.00101317	0	0.000693963	0	0.00366569	0.00271985	0.00424178	0.0041876	0.011178	0	0.00408163
chr8	71591830	0.00488759	0.00474684	0.00404449	0.0116822	0.00691563	0.000770416	0	0.00725295	0.00212089	0.00167645	0.00429553	0.00638298	0.00233372
chr8	71591834	0.00195312	0	0.0020429	0	0.020195	0	0.000732601	0.000907441	0	0.00756939	0	0.00142248	0.00350672
chr8	71591848	0.00195695	0.00237342	0	0.00934579	0.00346021	0	0.0021978	0.00181324	0.00317797	0.00502513	0	0.00992908	0.0104956
chr8	71591871	0	0.00158479	0.00606673	0.00623053	0.00484094	0	0	0	0.00847458	0	0	0	0
chr8	71591898	0.0078125	0.00159363	0.00808898	0	0	0	0.000732601	0.00363306	0	0	0	0.00428266	0.00058309
chr8	71591908	0	0.0063593	0.0020284	0.0046729	0	0	0.003663	0.000912409	0.00423729	0.00335008	0.00859107	0.00784593	0.00408163
chr8	71591920	0.000979432	0.00793021	0.00808898	0.00700935	0	0	0.00658376	0.00272975	0.00530786	0	0.00343643	0.0129218	0
chr8	84745174	0.335821	0.294564	0.420759	0.320755	0.19582	0.154806	0.351796	0.426121	0.322034	0.291457	0.332983	0.313789	0.194342
chr8	84745284	0.396509	0.348925	0.490503	0.337539	0.292172	0.225	0.444611	0.362434	0.33116	0.411839	0.306316	0.372678	0.221675
chr8	87660004	0.806598	0.827919	0.832586	0.911695	0.809133	0.763198	0.856441	0.819432	0.86526	0.836397	0.86733	0.846295	0.800139
chr8	87660017	0.434585	0.341228	0.48281	0.406921	0.285274	0.232701	0.437132	0.434862	0.409091	0.472376	0.489221	0.37237	0.398601
chr8	87660066	0.452787	0.430702	0.5142	0.545346	0.32786	0.269923	0.434911	0.43211	0.420455	0.458564	0.625207	0.442818	0.406272
chr8	87660089	0.350398	0.321053	0.421525	0.497613	0.241149	0.187789	0.423228	0.35989	0.368506	0.398897	0.507463	0.337603	0.311281
chr8	88664327	0.76399	0.752577	0.770851	0.720061	0.764806	0.745555	0.765752	0.788263	0.794918	0.79068	0.791667	0.765185	0.767662
chr8	88664331	0.893582	0.92963	0.898563	0.924258	0.930405	0.916411	0.938473	0.908658	0.927339	0.889228	0.920455	0.913333	0.923383
chr8	88664346	0.919578	0.924153	0.911467	0.904762	0.921368	0.917842	0.940741	0.896907	0.927339	0.913675	0.943182	0.938519	0.927363
chr8	88664362	0.829684	0.856406	0.848229	0.866428	0.884966	0.834457	0.875556	0.872324	0.848457	0.846978	0.866464	0.841481	0.902488
chr8	88664366	0.903487	0.89823	0.871104	0.908858	0.908832	0.901227	0.886667	0.895238	0.931034	0.896024	0.916222	0.901481	0.89492
chr8	91872647	0.262177	0.217165	0.246254	0.223977	0.228092	0.17131	0.248965	0.25395	0.231751	0.237127	0.265953	0.231244	0.235626
chr8	91872650	0.503601	0.543563	0.509115	0.522662	0.549837	0.502907	0.59936	0.560384	0.519176	0.510773	0.538462	0.496156	0.52602
chr8	91872703	0.0917816	0.0845804	0.0735677	0.0753228	0.0727124	0.0349127	0.0975832	0.111111	0.0723404	0.0754119	0.0777458	0.0955056	0.0681898
chr8	91872725	0.0480192	0.0445609	0.0312907	0.0442128	0.0356265	0.0195589	0.0434783	0.0417372	0.0170455	0.0343949	0.0250926	0.0384813	0.0317797
chr8	91872731	0.0409146	0.0501302	0.0625407	0.0516314	0.0630631	0.0274086	0.0406207	0.0641317	0.032601	0.0348542	0.0584122	0.0500255	0.0504587
chr8	91872734	0.0761671	0.0990814	0.0965834	0.0891766	0.0551213	0.0621039	0.10565	0.124281	0.0864904	0.108542	0.115924	0.100412	0.0783133
chr8	91872744	0.0667468	0.0572172	0.0631922	0.0742468	0.0531697	0.0303156	0.053783	0.0637338	0.0432931	0.0455985	0.0794239	0.0750383	0.0249561
chr8	99416033	0.00512821	0.00153846	0.00786959	0.00371747	0.00392465	0.00208594	0.000464684	0.00498008	0.00187852	0.00320342	0.00291971	0.00907441	0.00233333
chr8	99416044	0.0011396	0.0117828	0.00616246	0.0027881	0.0102041	0.00957535	0.0051139	0.00349476	0.00938673	0.0101387	0.0123907	0.0031746	0.00633756
chr8	99416048	0.00341686	0.0112705	0.00728291	0.00464972	0.0071062	0.00457952	0.00325279	0.00598504	0.00375469	0.00534759	0.00146145	0.0068089	0.008
chr8	99416054	0.00854214	0.0123014	0.00561482	0.00371862	0.0121999	0.00291667	0.00651466	0.0109562	0.00750939	0.0165422	0.0161409	0.012256	0.00567045
chr8	99416058	0.00683761	0.00563525	0.00503637	0.00526642	0.0106467	0.0125313	0.013973	0.00348606	0.00375704	0.00266951	0.00619534	0.00771325	0.00367156
chr8	99416060	0.00741163	0.00717213	0.0111919	0.00558313	0.00353496	0.00166667	0.0097629	0.00748877	0.00250313	0.000533618	0.00473761	0.00544218	0.0046729
chr8	99416087	0.00399088	0.00461538	0.00335758	0.00464828	0	0.00707744	0.00557621	0.00598205	0.0112641	0.00106724	0.0102041	0.00634921	0.00433333
chr8	99416094	0.00797267	0.00461302	0.00727476	0.00402976	0.00668765	0.00416493	0.00511152	0.000498008	0.00376648	0.0117396	0.0109609	0.00408905	0.00533333
chr8	99416101	0	0.00153767	0.00336323	0.000929368	0.0106216	0.00333056	0.00511152	0.00348779	0.00187852	0.00267237	0.00365764	0.00816327	0.00466822
chr8	99416248	0.0105097	0.00519931	0.00603318	0.00100452	0.00639764	0.00477454	0.000494071	0.00382226	0.00503637	0.00926784	0.00391718	0.00589569	0.00601116
chr8	99416256	0.0160622	0.00258621	0.0099453	0.00403023	0.0161606	0.00527983	0.0093412	0.00759734	0.0100784	0.00923788	0.0110865	0.0090212	0.0174989
chr8	99416262	0.0171251	0.00862441	0.015873	0.00552764	0.00439453	0.00210748	0.0112967	0.00617577	0.0145658	0.00692521	0.00554324	0.0153638	0.0119505
chr8	99416265	0.00259067	0.00473934	0.00445765	0.00201207	0.0136652	0.00105263	0.00490196	0.00379687	0.00112045	0.00369004	0.00665557	0.00944245	0.00896287
chr8	99416267	0.00623053	0.00689358	0.00346706	0.00401808	0.00439239	0.00369004	0.00833742	0.00379327	0.000559597	0.00829876	0.00554324	0.00855086	0.00983747
chr8	99416279	0.00829016	0.0043122	0.00544824	0.00452261	0.00829673	0.0195251	0.00196271	0.00331911	0.00392817	0.00322729	0.00721021	0.0108206	0.00554844
chr8	99416304	0.00155682	0.00779221	0.00445765	0	0.0141532	0.00790722	0.00736016	0.00379327	0.00167785	0.00648448	0.00946548	0.00134953	0.00213767
chr8	99416313	0.00155602	0.00691443	0.000496032	0.0050226	0.000976086	0.000526316	0	0.00190114	0.000559597	0.00322878	0.00221729	0.00359874	0.00427168
chr8	99416393	0.00397614	0.00255319	0.00266904	0	0.00327409	0.00736016	0.00831601	0.0107047	0.00834202	0.00805153	0.00440313	0.0112583	0.0047373
chr8	99416397	0.00596421	0.00513259	0.00622222	0.0100077	0.006539	0.00590551	0.0104312	0.00535714	0.00729927	0.011236	0.00244618	0.000662252	0.00905563
chr8	99416402	0.010989	0.0102564	0.0133333	0.00730769	0.0146226	0.00441609	0.00555556	0.0080429	0.0187696	0.00160385	0.0141879	0.00728477	0.00775194
chr8	99416409	0.0148957	0.0217938	0.00262697	0.00536604	0.00652377	0.00734934	0.0152144	0.00617284	0.0112821	0.0127389	0	0.00655738	0
chr8	99416415	0.00892857	0.00754401	0.00525855	0.00883935	0.00465983	0.00587084	0.00691563	0.00440529	0.0102881	0.0103093	0.00338491	0.00328515	0.00258065
chr8	99416461	0.0128968	0.00923594	0.00176056	0.00690979	0.000467946	0.0063788	0	0.00888099	0.0103842	0.0103751	0.00389484	0.000657462	0
chr8	99416477	0.00592885	0.000838926	0.000875657	0.00345755	0.0041958	0.00195791	0	0.000882613	0.00307692	0.00397141	0.00484731	0	0.00302245
chr8	102783887	0.0123258	0.00687117	0.0107045	0.00672295	0.00551819	0.00617938	0.0122433	0.00685558	0.00939746	0.00827185	0.0143627	0.00425039	0.00711795
chr8	102783900	0.0152651	0.0203382	0.0144602	0.0165599	0.0153343	0.0102347	0.0163611	0.0152654	0.0151892	0.0107143	0.0224014	0.0170147	0.0137741
chr8	102783932	0.0198179	0.0301544	0.0208955	0.025621	0.0189492	0.0279053	0.0278271	0.0211942	0.019597	0.0234323	0.0222182	0.0216258	0.0329463
chr8	102783952	0.0142091	0.00811808	0.00572709	0.0142254	0.00551629	0.00671972	0.00552704	0.010711	0.00524427	0.0111532	0.00628028	0.00813481	0.00696763
chr8	102783969	0.0125904	0.0103372	0.00896414	0.017209	0.00673459	0.0105895	0.00927937	0.00752222	0.0165792	0.0129667	0.0116571	0.00926999	0.0146462
chr8	102783995	0.00429069	0.00294406	0.0024975	0.0039142	0.00241504	0.00141293	0.00828076	0.00182399	0.00415628	0.00312361	0.00808045	0.00309538	0.00203046
chr8	105270964	0.117785	0.14945	0.122268	0.110384	0.115795	0.0802536	0.115567	0.151241	0.117941	0.122924	0.137421	0.126354	0.126444
chr8	105270994	0.390848	0.423725	0.422337	0.376081	0.415743	0.333513	0.395467	0.454423	0.371966	0.438367	0.415776	0.406501	0.409986
chr8	105270995	0.346094	0.338038	0.318982	0.337958	0.346454	0.311554	0.347289	0.368342	0.362723	0.368676	0.40248	0.362426	0.385907
chr8	105270999	0.262199	0.26481	0.252484	0.24281	0.220499	0.202317	0.2382	0.280385	0.23748	0.274575	0.26217	0.242414	0.244805
chr8	105271000	0.202363	0.224672	0.21533	0.206162	0.234951	0.176206	0.208139	0.242812	0.198956	0.247702	0.250591	0.221211	0.245349
chr8	105271004	0.413576	0.413137	0.408728	0.387208	0.400305	0.34303	0.399187	0.453059	0.397099	0.449326	0.425099	0.434012	0.433922
chr8	105271005	0.374083	0.380552	0.366392	0.380752	0.382661	0.334499	0.385374	0.419665	0.410478	0.397729	0.440126	0.420654	0.423908
chr8	105271014	0.142491	0.123868	0.136776	0.118671	0.118896	0.100741	0.121423	0.153491	0.138939	0.15043	0.141393	0.131449	0.139093
chr8	105271015	0.119637	0.128507	0.118396	0.11721	0.113708	0.091151	0.108785	0.141459	0.119526	0.131908	0.102852	0.131269	0.155324
chr8	105271020	0.32112	0.336865	0.316984	0.267606	0.316343	0.249764	0.299611	0.337308	0.295119	0.30992	0.32343	0.313413	0.324444
chr8	105271021	0.2784	0.28363	0.263759	0.27283	0.269804	0.247714	0.278912	0.292012	0.297151	0.304805	0.317198	0.309079	0.330059
chr8	105271024	0.456415	0.447394	0.433738	0.406312	0.422933	0.369876	0.399222	0.499325	0.432992	0.457405	0.40993	0.421096	0.457967
chr8	105271025	0.403092	0.407457	0.392931	0.416048	0.39275	0.370736	0.382253	0.438894	0.425211	0.442382	0.462114	0.448573	0.476234
chr8	105271038	0.196641	0.186837	0.203628	0.17229	0.182145	0.151552	0.173435	0.223249	0.183734	0.200742	0.178796	0.190937	0.211404
chr8	105271039	0.175958	0.185204	0.188793	0.172152	0.178157	0.14533	0.169112	0.210884	0.209713	0.219512	0.241298	0.167873	0.23056
chr8	105271085	0.383811	0.363988	0.3792	0.415024	0.390309	0.377582	0.376934	0.414978	0.421361	0.429481	0.415759	0.39865	0.446112
chr8	105271093	0.268404	0.280751	0.27706	0.278084	0.288471	0.280769	0.283735	0.296982	0.305	0.308714	0.30427	0.302759	0.321679
chr8	105298506	0.248082	0.20569	0.296201	0.267057	0.208678	0.192226	0.280145	0.288754	0.204181	0.260688	0.257494	0.265823	0.205246
chr8	105298537	0.28586	0.217593	0.31433	0.313977	0.303441	0.199718	0.392584	0.275098	0.284328	0.267749	0.266098	0.296379	0.271803
chr8	105298540	0.336057	0.31337	0.361396	0.363689	0.301824	0.232394	0.403135	0.321894	0.307953	0.365411	0.361944	0.357754	0.267971
chr8	105298559	0.156873	0.132407	0.174448	0.160339	0.135117	0.08031	0.217846	0.166811	0.105928	0.169759	0.168192	0.171258	0.0896323
chr8	105298567	0.399796	0.293519	0.364802	0.388792	0.334655	0.252201	0.396704	0.334495	0.278855	0.374768	0.379343	0.377	0.26066
chr8	105298600	0.324311	0.234694	0.329738	0.339468	0.258353	0.255814	0.356655	0.295732	0.296314	0.355153	0.295455	0.28412	0.245023
chr8	105298616	0.100969	0.0765306	0.0995893	0.0925277	0.097158	0.0715041	0.113746	0.0943889	0.065534	0.0914578	0.0687914	0.0899963	0.0650076
chr8	106870067	0.114168	0.144501	0.158981	0.137161	0.152209	0.127935	0.144821	0.11545	0.151648	0.156522	0.129407	0.127604	0.162762
chr8	106870079	0.177112	0.212658	0.224742	0.221197	0.237751	0.194501	0.210835	0.201014	0.228924	0.237215	0.178938	0.232848	0.263851
chr8	106870088	0.224796	0.243038	0.22268	0.224462	0.264106	0.185934	0.235237	0.197628	0.241279	0.244911	0.192637	0.23817	0.243351
chr8	106870108	0.0517711	0.0784314	0.0742268	0.0579164	0.0920368	0.0590137	0.0527086	0.0529279	0.0828488	0.104615	0.0500856	0.0619469	0.0696609
chr8	106870113	0.0757162	0.0911392	0.103851	0.0884865	0.0989583	0.0664506	0.074707	0.0676056	0.0983965	0.096	0.0510073	0.0812077	0.101072
chr8	106870142	0.0511596	0.0468354	0.0646048	0.0560301	0.0392471	0.0230396	0.0492923	0.0490417	0.0421818	0.0510769	0.0304852	0.0285714	0.0558949
chr8	106870159	0.124659	0.117089	0.154746	0.115411	0.127404	0.105583	0.137763	0.111048	0.130087	0.146552	0.117849	0.140617	0.171105
chr8	108714415	0.421924	0.420072	0.423868	0.451576	0.472577	0.572917	0.516908	0.433083	0.510269	0.496629	0.487261	0.415109	0.529221
chr8	108714424	0.257098	0.233692	0.23786	0.280802	0.290179	0.316447	0.299517	0.252632	0.281768	0.31161	0.312102	0.248442	0.307359
chr8	108714467	0.0607256	0.0508961	0.0518519	0.0637199	0.0600639	0.03678	0.0588235	0.0472973	0.047356	0.0629213	0.0763845	0.0319315	0.0384199
chr8	108714473	0.050513	0.0537634	0.0938272	0.0665519	0.0835459	0.055517	0.0572119	0.0765766	0.0560379	0.0698723	0.0716571	0.0724299	0.0493492
chr8	108714475	0.0694554	0.0508961	0.0641975	0.0390132	0.0625399	0.0451389	0.0652174	0.0855856	0.0670876	0.0645646	0.0732018	0.0615265	0.0795885
chr8	108714479	0.0370662	0.0352011	0.0222405	0.0332378	0.0255428	0.0346981	0.0563607	0.0375375	0.038674	0.041979	0.0140038	0.0195618	0.0438312
chr8	108714493	0.0482213	0.0367171	0.0486799	0.0383515	0.0459184	0.0460894	0.0483092	0.0345086	0.0457774	0.0293013	0.0388288	0.0334891	0.0367965
chr8	108886901	0.00758342	0.0102302	0.00709891	0.00535236	0.00861326	0.0122821	0.00567376	0.0107477	0.0060241	0.00282087	0.00504819	0.000418936	0.00618648
chr8	108886958	0.11335	0.124363	0.149148	0.131849	0.123276	0.140767	0.0772146	0.104157	0.0911587	0.0686736	0.130674	0.0949791	0.103723
chr8	108886992	0.307964	0.311677	0.348793	0.358229	0.301765	0.336783	0.29717	0.355441	0.250683	0.297552	0.306282	0.283186	0.228458
chr8	110168125	0.00286123	0.00926999	0.00672269	0.00530504	0.00447094	0.00648298	0.00685602	0.00925926	0.00275862	0.0189394	0.0070609	0.0151515	0.00326797
chr8	110168139	0.00572246	0.017341	0.00502513	0.00198939	0.000746826	0	0.0185185	0.0026455	0.00552486	0.0113636	0.0123566	0	0.0117647
chr8	110168144	0.0114449	0.00462428	0.00673401	0.0238727	0.00446761	0.00487805	0.00779727	0.00793651	0.00690608	0.0265152	0.0070609	0.00534283	0.0111257
chr8	110168149	0.00573066	0.0115607	0	0.0125995	0.0104244	0.0194332	0.00779727	0.0132802	0.00551724	0.00757576	0	0.0115761	0.0196207
chr8	110168174	0.00712251	0.00115607	0.0117253	0.0165782	0.0254301	0.00970874	0.0165692	0.0132275	0.0124138	0.00883838	0.011474	0.000890472	0.0111184
chr8	110168176	0.0185185	0.00231214	0.00837521	0.0119363	0	0.0137763	0.00292398	0.0119048	0.0248276	0.00631313	0	0.00267142	0.0169935
chr8	110168186	0.00997151	0.0138728	0.0135364	0.0139257	0.00670141	0.02589	0.0155945	0.00529101	0.00138122	0.00505051	0.015887	0.00890472	0.00981675
chr8	110168192	0.0185449	0.0162602	0.0251256	0.01858	0.0059657	0.0121359	0.0273171	0.00793651	0.00275862	0.017744	0.0291262	0.016919	0.0104575
chr8	110168209	0.0042735	0.00809249	0.0117253	0.00862069	0.000745156	0.0105263	0.00194932	0.0224868	0.00137931	0.00506971	0.0132626	0.00446429	0.0163613
chr8	110168210	0	0	0.0070922	0	0	0	0.0147783	0.00546448	0	0	0	0.012766	0
chr8	110168211	0.00573888	0.00462428	0.00838926	0.0338196	0.00967982	0.00244499	0.00292683	0.00793651	0.00137931	0.0138889	0.00441306	0.0133571	0.00261438
chr8	110168212	0	0.017316	0	0	0	0.0603015	0	0	0.0319149	0	0	0.012766	0
chr8	110168222	0.0171184	0.00809249	0.00335008	0.00729443	0.00670141	0.0226537	0.000974659	0.0357616	0.00691563	0.00631313	0.00176523	0.00892857	0.00327439
chr8	110168223	0.00398406	0.004329	0.0070922	0	0	0	0.0246305	0	0	0	0	0.0297872	0.0234742
chr8	110168224	0.0256776	0.0219653	0.0268007	0.0132626	0.0119136	0.00970874	0	0.010596	0.0124138	0.020202	0.000882613	0.00801425	0.0202747
chr8	110168225	0.02	0.021645	0.0283688	0.0230415	0	0.00502513	0.0348259	0	0.0531915	0.0101523	0.0265957	0.0468085	0
chr8	110168229	0.00431034	0.0184758	0.0217755	0.0152621	0.0126582	0.00242718	0	0.0119363	0.0110345	0.0176768	0.0141218	0.00623886	0.00851343
chr8	110168230	0.00398406	0.004329	0.177305	0.0368664	0.0295858	0.0201005	0	0.00546448	0.0213904	0	0	0.0212766	0.0140845
chr8	110168250	0	0.004329	0.0212766	0.0230415	0.035503	0	0	0.00546448	0.00531915	0	0	0.012766	0
chr8	110168258	0.0278884	0	0	0	0.035503	0	0	0	0	0.0203046	0.00531915	0	0
chr8	110168261	0	0	0.0283688	0	0	0	0	0.0327869	0.00540541	0	0	0	0
chr8	110168263	0	0	0	0	0	0	0	0.0218579	0	0.00507614	0	0	0
chr8	110168266	0	0	0.0425532	0	0.035503	0	0	0	0	0.00507614	0	0	0
chr8	110168271	0	0.00865801	0	0	0	0	0	0	0	0.00507614	0	0	0
chr8	110168274	0	0	0	0	0	0	0	0	0	0	0	0	0
chr8	110168284	0	0	0.0283688	0	0	0	0	0	0	0	0	0	0.0328638
chr8	110168286	0	0	0	0	0	0.00502513	0.0248756	0	0	0	0	0.00877193	0
chr8	110168302	0	0.004329	0	0.0921659	0	0.00502513	0.0246305	0	0	0	0	0	0
chr8	110168304	0.0278884	0	0	0.0232558	0.00591716	0	0	0	0	0.0304569	0.0265957	0	0
chr8	110168311	0	0.017316	0.0851064	0.0514019	0.0473373	0.00502513	0	0	0.037234	0	0.0159574	0.0808511	0.0610329
chr8	110168313	0.00406504	0	0.0283688	0.00460829	0	0.0201005	0	0.0163934	0.037234	0.00507614	0	0.00434783	0
chr8	110168316	0.0557769	0.012987	0.0496454	0.0460829	0	0.0753769	0.0246305	0.0655738	0.0319149	0	0.0531915	0.0808511	0.0422535
chr8	110168323	0.0119522	0.030303	0.0283688	0.0368664	0.037037	0.0251256	0	0	0.0212766	0	0	0.012766	0
chr8	110168327	0.0283401	0.004329	0.0212766	0	0	0.0201005	0.0738916	0	0.0212766	0.00507614	0	0.0468085	0
chr8	113688059	0.35939	0.298204	0.346126	0.320474	0.248278	0.18829	0.254374	0.348853	0.268113	0.330849	0.278369	0.308382	0.239987
chr8	113688101	0.297227	0.236914	0.290746	0.240314	0.188951	0.170946	0.192719	0.280538	0.205689	0.233818	0.21671	0.238284	0.184866
chr8	113688118	0.294915	0.237526	0.27495	0.240175	0.171294	0.167719	0.189118	0.272606	0.190533	0.221051	0.220408	0.240152	0.171225
chr8	116144452	0.362625	0.418166	0.361194	0.299663	0.372671	0.231618	0.348473	0.403662	0.308081	0.356804	0.358355	0.329431	0.342973
chr8	116144455	0.174638	0.188518	0.188679	0.123232	0.157609	0.0809419	0.148003	0.216216	0.140404	0.16693	0.181344	0.17893	0.123771
chr8	116144496	0.153504	0.213368	0.194638	0.144108	0.145963	0.141697	0.190588	0.197908	0.137374	0.16693	0.170907	0.158863	0.143436
chr8	121223077	0.318546	0.267699	0.323181	0.297546	0.239414	0.208978	0.287694	0.311972	0.28934	0.326101	0.287572	0.302822	0.245359
chr8	121223089	0.673759	0.579959	0.67207	0.632137	0.581454	0.467321	0.579518	0.634652	0.575042	0.632328	0.603198	0.587041	0.545576
chr8	121223098	0.619233	0.511733	0.574561	0.542945	0.500228	0.416138	0.533059	0.574223	0.526075	0.548114	0.560395	0.515893	0.471867
chr8	121223120	0.460852	0.399835	0.430887	0.437332	0.377184	0.296356	0.405788	0.429586	0.395047	0.433277	0.437945	0.406726	0.352332
chr8	121223154	0.674776	0.584349	0.638363	0.605038	0.602649	0.526912	0.609306	0.640177	0.59421	0.61509	0.612473	0.61566	0.578458
chr8	121223167	0.770684	0.688132	0.751153	0.699749	0.692202	0.592391	0.704601	0.704046	0.670846	0.720179	0.703593	0.688269	0.637862
chr8	125669913	0	0.0130435	0.015625	0.047619	0	0	0	0	0.00704225	0.0162162	0	0	0
chr8	125669914	0.0138249	0.00429185	0.0108696	0.00220751	0.00157109	0	0.00846561	0.00384615	0.00298507	0.00146843	0	0.0138203	0.0076746
chr8	125669926	0	0	0.03125	0	0.0150754	0.0289855	0	0.00609756	0	0.00540541	0.0433333	0.00896861	0.0607735
chr8	125669927	0.0199693	0.0128755	0.00620155	0.017531	0.00468019	0	0.00740741	0.0179949	0.00298507	0.00293255	0	0.000981354	0.0192901
chr8	125669937	0.0114286	0	0	0	0	0	0.0597826	0	0	0.0216216	0.0233333	0.0134529	0
chr8	125669938	0.00766871	0.0331412	0.0217054	0.00584368	0.0218069	0.0130719	0.0138298	0.00515464	0.0313433	0.00587372	0.00879121	0.00587659	0.00769231
chr8	125669945	0.0114286	0	0.015625	0	0	0.0193237	0.0326087	0	0.0070922	0.00540541	0.0266667	0.0045045	0
chr8	125669946	0.00460123	0.0100143	0.0186047	0.0226443	0.00623053	0.00217628	0.00740741	0.00384123	0.00895522	0.0102639	0.00219138	0.0205882	0.00460123
chr8	125669948	0.0114286	0.00434783	0	0.0319149	0	0	0.0163043	0	0.0212766	0.00540541	0.0233333	0.0044843	0.0220994
chr8	125669949	0.0184049	0.0200286	0.00930233	0.00876552	0.00234009	0.00652884	0.00529101	0.0205392	0.0135135	0.00439883	0.0160701	0.0166994	0.00766871
chr8	125669952	0	0.026087	0.03125	0	0.0653266	0	0.0271739	0	0.0425532	0.00540541	0.0233333	0.00896861	0.110497
chr8	125669953	0.0291411	0.0257511	0.0155039	0.0138787	0.0303738	0.00761697	0.0275132	0.0128041	0.019432	0.0322581	0.0628196	0.0244858	0.0161043
chr8	125669955	0.00571429	0	0.016129	0	0	0	0.048913	0	0	0.0216216	0	0.0134529	0.0607735
chr8	125669956	0.015456	0.00286123	0.0170543	0.00511322	0.0124611	0.0163399	0.0042328	0	0.0179372	0.00733138	0.0284879	0	0.0053681
chr8	125669957	0.0171429	0	0	0	0	0	0	0.00609756	0	0.00540541	0	0.00896861	0.0165746
chr8	125669958	0.00616333	0.00286123	0.00155039	0.0109569	0.00856698	0	0.00846561	0.00512164	0.0134731	0.0205882	0.00219138	0.00294406	0.000766871
chr8	125669963	0	0	0.015625	0	0	0.0255102	0.0108696	0	0	0.0216216	0	0.0044843	0
chr8	125669964	0.0107362	0.00143062	0.00930233	0.00803506	0.00389408	0.00108814	0.0042328	0	0.0104634	0	0.00803506	0.00295858	0.00766871
chr8	125669972	0	0	0	0	0	0	0	0	0.0283688	0.0162162	0	0.00896861	0
chr8	125669973	0.0015361	0	0.00777605	0	0.00389408	0	0.0148148	0.00514139	0	0.00146628	0.00584368	0.00587659	0.00153374
chr8	125669977	0	0	0.0234375	0	0	0	0.00543478	0.00609756	0	0	0.03	0.00896861	0
chr8	125669978	0	0.00716332	0.0248062	0.00584368	0.0124708	0.00326442	0.00846561	0.0128041	0.0134328	0.0058651	0.00876552	0.0254902	0.0122794
chr8	125669993	0	0.0131004	0	0	0	0	0	0.0426829	0	0	0.00333333	0.0315315	0
chr8	125669994	0.00309598	0.0100143	0.0232558	0.00511322	0.000778816	0.0119695	0.00424628	0.0012837	0.00449102	0.00600601	0	0.00394867	0.0184049
chr8	125669996	0	0	0	0	0.0854271	0.00966184	0	0	0	0	0.02	0.0044843	0.0607735
chr8	125669997	0	0.00286533	0.00155039	0.0132743	0.00623053	0.0231788	0.0106838	0.00385109	0.00749625	0.00443787	0.00584368	0.0225269	0.0306748
chr8	125670003	0	0	0	0	0	0	0	0	0	0.00540541	0	0	0
chr8	125670004	0.00153374	0.00286123	0	0.00949598	0.00778816	0.00979325	0.0137858	0.00513479	0.00749625	0.00296296	0.00219138	0.00195886	0
chr8	125670011	0	0	0.03125	0	0	0	0	0	0	0	0	0	0.0441989
chr8	125670012	0.0138249	0.00719424	0.00775194	0.00219138	0	0.00109051	0.00424178	0.00516129	0.00898204	0.0118343	0	0.0029383	0.0030722
chr8	125670014	0	0.00434783	0.0234375	0	0.0201005	0	0	0	0	0	0	0	0
chr8	125670015	0.00306748	0.0100575	0.00777605	0.0116874	0.00935308	0.00875274	0.0116649	0.0103093	0.011976	0	0.0146092	0.019685	0.0176516
chr8	125670018	0	0	0	0.0265957	0	0	0.0271739	0	0.0283688	0.00540541	0	0.0493274	0.0607735
chr8	125670019	0	0.00143062	0.00466563	0.0257542	0.00624512	0.00545256	0.00319149	0.00385109	0.0135542	0.0103858	0.0109729	0.0108055	0.0123267
chr8	126422276	0.00390417	0.00201816	0.00306701	0.00260723	0.00456458	0.0056956	0.00511829	0.00365925	0.00407609	0.00515981	0.00329585	0.00500222	0.00414277
chr8	126422279	0.00248447	0.00100865	0.00168634	0.00277451	0.00107421	0.00473934	0.00238447	0.00204708	0.00186062	0.00301118	0.00329489	0.00510317	0.00135232
chr8	126422286	0.00496454	0.00504541	0.00199325	0.0049559	0.00143279	0.00706006	0.00522727	0.00322014	0.00507528	0.00401722	0.00475082	0.00610772	0.00670284
chr8	126422289	0.0035461	0.00677331	0.00322135	0.00504753	0.00242261	0.00295016	0.00125156	0.00161054	0.00237772	0.00559461	0.0036886	0.00565661	0.00398375
chr8	126422321	0.00141919	0.00345473	0.00383436	0.00151311	0.00304496	0.00294954	0.00147862	0.00351083	0.00203114	0.00229358	0.00591372	0.00300401	0.000319336
chr8	126422334	0.00372406	0.00432214	0.00429843	0.00657895	0.00680699	0.00368732	0.00546448	0.00776898	0.00220264	0.00301378	0.00368217	0.00311007	0.00533482
chr8	126422339	0.00514823	0.00317919	0.00168686	0.00277965	0.00385339	0.000949367	0.00250199	0.00117028	0.0018622	0.00315774	0.00418166	0.00211487	0.00684822
chr8	126422343	0.0012396	0.00158365	0.0029159	0.00126082	0.00223774	0.0040059	0.0047749	0.00219266	0.00253678	0.00128921	9.68992e-05	0.00199978	0.0023091
chr8	126422349	0.00106326	0.00316912	0.0030689	0.000924137	0.00116467	0.00368809	0.00124972	0.00234055	0.00186599	0.00129125	0.00193817	0.00299634	0.00222823
chr8	126422358	0.00390972	0.00390004	0.00353303	0.000168124	0.00572809	0.00369666	0.00443636	0.000878863	0.00203562	0.00473866	0.00416788	0.00288664	0.00303079
chr9	21792884	0.0920465	0.0491243	0.114874	0.0664791	0.0542557	0.0297922	0.0581442	0.116779	0.0290758	0.044898	0.0310633	0.0496536	0.0506912
chr9	21792905	0.0799464	0.0443686	0.0985335	0.0625879	0.0457938	0.0203842	0.040223	0.100581	0.0186916	0.0399837	0.0393574	0.0545524	0.0376492
chr9	21792908	0.0959393	0.0426985	0.0970252	0.0700458	0.0360054	0.0239028	0.0382318	0.110416	0.0217842	0.0379437	0.0406375	0.0427746	0.043465
chr9	21792954	0.133632	0.0573876	0.124141	0.0593191	0.0457782	0.0356723	0.0555778	0.12444	0.0343035	0.0683866	0.0496795	0.0699193	0.0425467
chr9	21792960	0.226685	0.150597	0.204306	0.169884	0.113675	0.0773763	0.146099	0.210197	0.0959544	0.119476	0.0782435	0.136923	0.0832568
chr9	40685761	0.0875817	0.197605	0.19429	0.272482	0.167577	0.0817228	0.0853537	0.114813	0.214436	0.120459	0.204277	0.117365	0.184997
chr9	40685770	0.0222125	0.0628978	0.0735469	0.0877936	0.0409836	0.0226457	0.0156667	0.0312876	0.0714586	0.0459067	0.0636478	0.0268371	0.0398749
chr9	40685791	0.0457516	0.0977162	0.0929589	0.161756	0.070599	0.0273859	0.0521421	0.0413821	0.0801511	0.0558745	0.0930818	0.07031	0.086982
chr9	40685808	0.0169861	0.0131135	0.0233294	0.0270114	0.0191257	0.0124241	0.01498	0.0240577	0.0235195	0.0156848	0.0138504	0.00831468	0.0152582
chr9	40685823	0.00305011	0.0119716	0.0118624	0.0186898	0.00911785	0.00386634	0.00930542	0.0140562	0.017198	0.00956755	0.0150905	0.013099	0.0146628
chr9	40685827	0.0361813	0.0606061	0.0644524	0.0499037	0.0460242	0.024296	0.0461641	0.0337079	0.0427852	0.0328872	0.0425371	0.0303514	0.0332291
chr9	40685836	0.00392157	0.00599925	0.0106804	0.00192753	0.00433691	0.00165792	0.00332336	0.0064257	0.00755668	0.00382848	0.00277078	0.00608195	0.0086072
chr9	40685845	0.00174978	0.00564122	0.00635425	0.00599613	0.00526195	0.00639066	0.00433622	0.00120919	0.00714586	0.00114987	0.00683371	0.00448718	0.00196425
chr9	40685850	0.00480769	0.00337584	0.00673267	0.00657513	0.0143868	0.00692713	0.00468227	0.00923324	0.00463548	0.00766284	0.00453743	0.0134615	0.0045098
chr9	40685852	0.00437445	0.00037679	0.00318471	0.00657513	0.00571559	0.00387704	0.002331	0.00522298	0.00675105	0.00345622	0.00328864	0.00578778	0.0062782
chr9	40685865	0.00610022	0.00449438	0.00356718	0.00385728	0.00136893	0.00719027	0.00465426	0.004423	0.00673401	0.00536193	0.0110887	0.00611522	0.00410878
chr9	47531390	0	0.00472813	0.00257732	0.00272109	0	0	0.00162866	0.0104384	0	0.00197628	0.0169051	0.00169205	0
chr9	47531397	0.00590551	0	0.00773196	0	0	0.00595238	0.00325203	0	0	0.00592885	0.00130039	0	0.00856793
chr9	47531400	0	0.0070922	0	0	0	0	0.00325203	0	0	0	0	0	0
chr9	47531405	0	0	0.0154639	0	0.0120482	0.0119048	0.00164474	0.0125261	0.00271739	0.013834	0.00390117	0	0
chr9	47531408	0.0019685	0	0.0154639	0.00816327	0	0.00149031	0	0.0295359	0.00543478	0	0	0.00838926	0.00611995
chr9	47531412	0.0019685	0.00945626	0	0	0	0	0	0.00417537	0	0.00199203	0	0	0
chr9	47531415	0.011811	0	0.0180412	0.0122449	0.00268817	0.0104322	0	0	0	0.00198807	0	0.0100503	0.00734394
chr9	47531417	0	0.00236407	0.0128866	0	0	0	0	0.0104384	0	0.00395257	0	0	0
chr9	47531432	0.00986193	0.0212766	0	0	0	0	0.00487805	0.00626305	0	0.00197628	0	0.00167504	0.00734394
chr9	47531435	0.0119048	0	0.0128866	0.00273598	0	0.014881	0.00814332	0	0	0.0118577	0	0	0.00122399
chr9	47531439	0	0	0	0.00816327	0.0133869	0	0.00162602	0	0	0.00197628	0	0.00335008	0
chr9	47531455	0.00393701	0.00945626	0	0	0	0	0.0113821	0.0104384	0.00810811	0.0019802	0	0	0.0146879
chr9	47531457	0.00984252	0	0	0	0	0	0	0.00208768	0	0	0	0	0
chr9	47531470	0.00787402	0.00475059	0.0232558	0	0	0	0.0130081	0	0	0	0	0.0185497	0
chr9	47531475	0.0059761	0	0.0103093	0.00272109	0	0.00744048	0.00487805	0	0	0.00197628	0.00130039	0	0
chr9	47531480	0	0.00945626	0.00515464	0	0.00133869	0.00595238	0.00162602	0	0.00810811	0	0	0	0
chr9	47531482	0	0.0260047	0.00257732	0.00681199	0.0013459	0	0	0.00626305	0	0.0217391	0.0260417	0	0
chr9	47531488	0.0137795	0	0.00773196	0	0	0.03125	0	0	0	0	0.0208062	0	0
chr9	47531490	0	0	0	0	0	0.0149031	0	0.00626305	0.0027027	0.00990099	0	0	0
chr9	47531494	0	0	0	0	0	0	0	0	0	0	0	0.00502513	0
chr9	47531496	0.0019685	0	0	0.00408163	0	0	0.00487805	0	0	0	0	0	0
chr9	57563826	0.617822	0.628015	0.640376	0.63965	0.593821	0.56478	0.626787	0.641324	0.629667	0.61922	0.652455	0.637619	0.595471
chr9	57563875	0.775581	0.760897	0.773133	0.803943	0.786737	0.798883	0.807344	0.822083	0.811302	0.781958	0.80326	0.784204	0.811972
chr9	57563896	0.491592	0.45643	0.503756	0.483741	0.417326	0.379761	0.452506	0.493298	0.455875	0.458994	0.433131	0.481226	0.456573
chr9	61877722	0.492163	0.451007	0.50304	0.409382	0.472	0.430672	0.468175	0.513017	0.433962	0.500782	0.613663	0.546543	0.458788
chr9	61877764	0.283931	0.279195	0.318797	0.215352	0.238	0.271204	0.2843	0.337405	0.298742	0.242947	0.274441	0.357713	0.230922
chr9	61877767	0.326053	0.355705	0.356391	0.280384	0.306	0.252886	0.286119	0.309924	0.25	0.326019	0.338045	0.321381	0.241584
chr9	61877770	0.528861	0.510067	0.588855	0.512793	0.551	0.496335	0.609618	0.577099	0.544025	0.603448	0.693757	0.590969	0.509901
chr9	61877773	0.361934	0.410738	0.359398	0.336887	0.341	0.277487	0.390382	0.4	0.40566	0.397174	0.420495	0.430279	0.328713
chr9	61877812	0.616225	0.619112	0.607519	0.605769	0.604	0.616754	0.611033	0.646789	0.648265	0.703762	0.699647	0.588	0.642857
chr9	65631228	0.384009	0.360798	0.37862	0.34755	0.383194	0.271004	0.358394	0.393697	0.410408	0.399533	0.36678	0.37848	0.362315
chr9	65631233	0.0924888	0.11373	0.0935024	0.0990728	0.0951417	0.0650327	0.0882889	0.122561	0.094238	0.0976636	0.102399	0.0913877	0.0994624
chr9	65631262	0.104377	0.106099	0.129083	0.107456	0.128967	0.0706806	0.125137	0.113057	0.13244	0.129032	0.133153	0.105679	0.126174
chr9	65631271	0.299832	0.324974	0.307896	0.291213	0.330921	0.221352	0.286183	0.327828	0.304558	0.313551	0.320149	0.284048	0.315719
chr9	65631305	0.0459641	0.0989236	0.0839493	0.074702	0.0813383	0.071825	0.0656695	0.0695348	0.0734584	0.0579439	0.11051	0.0928302	0.0912026
chr9	65631316	0.0549635	0.0949692	0.0711253	0.0792473	0.0858382	0.0653595	0.0579657	0.104313	0.0879828	0.0808789	0.0685811	0.0898792	0.0813423
chr9	65631336	0.108184	0.141757	0.106955	0.0898936	0.128265	0.0597453	0.133942	0.115789	0.118089	0.140911	0.0808799	0.1258	0.124496
chr9	65631347	0.238789	0.259714	0.276899	0.205196	0.248703	0.175874	0.224371	0.274874	0.234409	0.26333	0.245015	0.246142	0.218909
chr9	72111220	0	0	0.0197044	0	0	0	0	0	0	0	0	0.0204082	0.0252101
chr9	72111227	0	0	0	0	0	0	0	0	0	0	0	0	0
chr9	72111229	0	0	0	0	0	0	0	0	0	0	0	0	0
chr9	72111232	0	0	0	0	0	0	0.0307692	0.00884956	0	0	0	0	0
chr9	72111236	0	0	0	0	0	0.00344828	0	0	0	0	0	0	0
chr9	72111244	0	0.0144231	0.0454545	0	0	0	0.0410256	0	0	0	0.0120482	0	0
chr9	72111246	0	0	0	0	0	0.00344828	0.0154639	0.0176991	0	0	0	0	0
chr9	72111252	0.00862069	0	0	0	0	0.0275862	0.0207254	0	0	0	0	0	0.00280112
chr9	72111257	0	0	0	0	0	0.0103448	0	0	0	0.00990099	0	0	0
chr9	72111261	0	0	0	0	0	0	0	0	0	0	0	0	0
chr9	72111270	0	0	0	0	0	0.00344828	0	0	0.0122699	0	0.00301205	0	0
chr9	72111280	0	0	0	0	0.0140187	0.00689655	0	0.00440529	0	0	0.00928793	0.0272109	0
chr9	72111295	0	0	0.00492611	0	0.0373832	0.0103448	0	0	0.0184049	0	0	0	0
chr9	72111302	0.0215517	0	0.00492611	0.0694444	0.0327103	0	0	0	0	0	0	0	0.0140056
chr9	72111304	0	0	0	0	0	0	0	0	0	0.0049505	0	0	0
chr9	72111306	0.00431034	0	0.0147783	0.0104167	0	0	0	0	0	0	0	0	0
chr9	72111310	0	0	0	0	0	0	0	0	0.0245399	0	0	0	0
chr9	72111312	0	0	0	0	0.0186916	0	0.0153846	0	0	0.0445545	0	0	0
chr9	72111317	0.004329	0	0	0	0	0.034965	0	0	0	0.02	0	0	0
[truncated: 51 more rows]
